# Supplementary material for: Differential gene expression in anatomical compartments of the human eye
Source: Genome Biol. 2005 Aug 17;6(9):R74. doi: 10.1186/gb-2005-6-9-r74 (PMC1242209; doi:10.1186/gb-2005-6-9-r74)
Supplement: Additional data file 4 — Compartment gene lists used in the disease gene analysis. [file gb-2005-6-9-r74-S4.xls]

## Sheet: Lens clones
CLID	NAME
IMAGE:322806	PAPPA **pregnancy-associated plasma protein A
IMAGE:135538	REST RE1-silencing transcription factor
IMAGE:1415750	H3F3A H3 histone, family 3A
IMAGE:629907	EST, Weakly similar to cytokine receptor-like factor 2; cytokine receptor CRL2 precusor [Homo sapiens] [H.sapiens]
IMAGE:758284	Homo sapiens colon cancer antigen NY-CO-45 mRNA, partial cds
IMAGE:627226	SLC30A1 solute carrier family 30 (zinc transporter), member 1
IMAGE:261253	ESTs
IMAGE:205049	H11 protein kinase H11
IMAGE:359191	H11 protein kinase H11
IMAGE:1576468	HSD17B2 hydroxysteroid (17-beta) dehydrogenase 2
IMAGE:66977	AIG-1 androgen induced protein
IMAGE:184038	SPTBN2 spectrin, beta, non-erythrocytic 2
IMAGE:50606	HSPC213 hypothetical protein HSPC213
IMAGE:292939	KIAA1538 KIAA1538 protein
IMAGE:824694	PTP4A1 protein tyrosine phosphatase type IVA, member 1
IMAGE:83394	FLJ30596 hypothetical protein FLJ30596
IMAGE:133930	SSBP4 **single stranded DNA binding protein 4
IMAGE:52327	HIRA HIR histone cell cycle regulation defective homolog A (S. cerevisiae)
IMAGE:884719	HSPA8 heat shock 70kDa protein 8
IMAGE:951287	HSPA8 heat shock 70kDa protein 8
IMAGE:209383	HSPA8 heat shock 70kDa protein 8
IMAGE:212772	FLJ21562 hypothetical protein FLJ21562
IMAGE:359982
IMAGE:783697
IMAGE:27270	CTNNA2 **catenin (cadherin-associated protein), alpha 2
IMAGE:142927	KIAA0831 KIAA0831 protein
IMAGE:898228	NFIA nuclear factor I/A
IMAGE:285686	POH1 26S proteasome-associated pad1 homolog
IMAGE:449329
IMAGE:142022	ESTs
IMAGE:610374	HSPC121 butyrate-induced transcript 1
IMAGE:37821	**ESTs, Moderately similar to hypothetical protein, MGC:7199 [Mus musculus] [M.musculus]
IMAGE:172751	APBA1 amyloid beta (A4) precursor protein-binding, family A, member 1 (X11)
IMAGE:220851	CRYAA crystallin, alpha A
IMAGE:50743	TXNL2 thioredoxin-like 2
IMAGE:985988	ITGB3BP **integrin beta 3 binding protein (beta3-endonexin)
IMAGE:130572	OSBPL11 **oxysterol binding protein-like 11
IMAGE:244637	CRI1 CREBBP/EP300 inhibitory protein 1
IMAGE:23282	IK **IK cytokine, down-regulator of HLA II
IMAGE:136534	WAC WW domain-containing adapter with a coiled-coil region
IMAGE:487764	Homo sapiens mRNA; cDNA DKFZp586B211 (from clone DKFZp586B211)
IMAGE:813671	ESTs
IMAGE:137275	PPI5PIV phosphatidylinositol (4,5) bisphosphate 5-phosphatase homolog; phosphatidylinositol polyphosphate 5-phosphatase type IV
IMAGE:1573305	TAHCCP1 trans-activated by hepatitis C virus core protein 1
IMAGE:135800	TAHCCP1 trans-activated by hepatitis C virus core protein 1
IMAGE:788555	DKFZP564I052 DKFZP564I052 protein
IMAGE:47559	RAB5A RAB5A, member RAS oncogene family
IMAGE:277384	KIAA1604 KIAA1604 protein
IMAGE:358344	PHF3 PHD finger protein 3
IMAGE:346902	ZNF11B zinc finger protein 11b (KOX 2)
IMAGE:811888	AXOT axotrophin
IMAGE:109265	ZNF148 zinc finger protein 148 (pHZ-52)
IMAGE:281103	ASH1 hypothetical protein ASH1
IMAGE:782209	BBX bobby sox homolog (Drosophila)
IMAGE:1584391	ESTs, Weakly similar to hypothetical protein FLJ20294 [Homo sapiens] [H.sapiens]
IMAGE:2421421	SNX4 sorting nexin 4
IMAGE:132418	**Homo sapiens clone CDABP0086 mRNA sequence
IMAGE:308060	VBP1 von Hippel-Lindau binding protein 1
IMAGE:729509	VBP1 von Hippel-Lindau binding protein 1
IMAGE:132285	Homo sapiens, clone IMAGE:3915000, mRNA
IMAGE:32153	Homo sapiens cDNA: FLJ21784 fis, clone HEP00285
IMAGE:745360	HAT1 histone acetyltransferase 1
IMAGE:815303	DARS aspartyl-tRNA synthetase
IMAGE:129606	WAC WW domain-containing adapter with a coiled-coil region
IMAGE:296883	PB1 polybromo 1
IMAGE:291374	ARFGEF2 ADP-ribosylation factor guanine nucleotide-exchange factor 2 (brefeldin A-inhibited)
IMAGE:270620	KIAA1458 KIAA1458 protein
IMAGE:2556648	DDX3 DEAD/H (Asp-Glu-Ala-Asp/His) box polypeptide 3
IMAGE:758298	TOX thymus high mobility group box protein TOX
IMAGE:361570	Homo sapiens mRNA; cDNA DKFZp434G012 (from clone DKFZp434G012)
IMAGE:48801	Homo sapiens mRNA; cDNA DKFZp434G012 (from clone DKFZp434G012)
IMAGE:282147	Homo sapiens mRNA; cDNA DKFZp761L1121 (from clone DKFZp761L1121)
IMAGE:377573	ROBO2 roundabout, axon guidance receptor, homolog 2 (Drosophila)
IMAGE:343760	SH3BGRL2 SH3 domain binding glutamic acid-rich protein like 2
IMAGE:50926	SH3BGRL2 SH3 domain binding glutamic acid-rich protein like 2
IMAGE:1636539	EIF4A2 eukaryotic translation initiation factor 4A, isoform 2
IMAGE:280985	KIAA1673 KIAA1673
IMAGE:141153	KIAA1673 KIAA1673
IMAGE:325606	MGC14353 **hypothetical protein MGC14353
IMAGE:823914	KIAA0261 KIAA0261 protein
IMAGE:179211	GPCR1 putative G protein-coupled receptor
IMAGE:2491271	DYRK2 dual-specificity tyrosine-(Y)-phosphorylation regulated kinase 2
IMAGE:752634	CNOT7 CCR4-NOT transcription complex, subunit 7
IMAGE:244784	RAGD Rag D protein
IMAGE:1686766	RAGD Rag D protein
IMAGE:263002	RAGD Rag D protein
IMAGE:826256	Homo sapiens mRNA; cDNA DKFZp686A22111 (from clone DKFZp686A22111)
IMAGE:251709	ESTs, Moderately similar to cytokine receptor-like factor 2; cytokine receptor CRL2 precusor [Homo sapiens] [H.sapiens]
IMAGE:810725	ATP6V0B ATPase, H+ transporting, lysosomal 21kDa, V0 subunit c''
IMAGE:2577077	NPEPPS aminopeptidase puromycin sensitive
IMAGE:824074	YY1 YY1 transcription factor
IMAGE:795809	UBE2E3 ubiquitin-conjugating enzyme E2E 3 (UBC4/5 homolog, yeast)
IMAGE:838639	DJ971N18.2 hypothetical protein DJ971N18.2
IMAGE:545403	TXNL thioredoxin-like, 32kDa
IMAGE:2577143	CCT3 chaperonin containing TCP1, subunit 3 (gamma)
IMAGE:815072	FRSB phenylalanyl-tRNA synthetase beta-subunit
IMAGE:812042	TSC1 tuberous sclerosis 1
IMAGE:271899	PK428 Ser-Thr protein kinase related to the myotonic dystrophy protein kinase
IMAGE:1657642	ESTs
IMAGE:812266	MAN1A2 mannosidase, alpha, class 1A, member 2
IMAGE:826230	SEC10L1 SEC10-like 1 (S. cerevisiae)
1292551	FBXO30 F-box protein 30
IMAGE:2513272	C20orf104 chromosome 20 open reading frame 104
IMAGE:898229	UBQLN1 ubiquilin 1
IMAGE:950489	SOD1 superoxide dismutase 1, soluble (amyotrophic lateral sclerosis 1 (adult))
IMAGE:1504457	KIAA0940 KIAA0940 protein
IMAGE:1881171	GBTS1 small GTP-binding tumor suppressor 1
IMAGE:1881311
IMAGE:882434	KIAA0779 KIAA0779 protein
IMAGE:52338	ACVR2 activin A receptor, type II
IMAGE:269748	BLP1 BBP-like protein 1
IMAGE:366071	BLP1 BBP-like protein 1
IMAGE:345595	MGC14136 hypothetical protein MGC14136
IMAGE:209224	DYRK3 dual-specificity tyrosine-(Y)-phosphorylation regulated kinase 3
IMAGE:724888	CYP4B1 cytochrome P450, subfamily IVB, polypeptide 1
IMAGE:1602018	VPS29 vacuolar protein sorting 29 (yeast)
IMAGE:435351	BUP BUP protein
IMAGE:77469	COG1 **component of oligomeric golgi complex 1
IMAGE:490668	Homo sapiens mRNA; cDNA DKFZp586B211 (from clone DKFZp586B211)
IMAGE:814983	Homo sapiens mRNA; cDNA DKFZp313A1932 (from clone DKFZp313A1932)
IMAGE:826668	SAC3 Sac domain-containing inositol phosphatase 3
IMAGE:858854	UBQLN1 ubiquilin 1
IMAGE:289288	ATP2C1 ATPase, Ca++ transporting, type 2C, member 1
IMAGE:725630	PEA15 phosphoprotein enriched in astrocytes 15
IMAGE:221828	ATSV axonal transport of synaptic vesicles
IMAGE:1868305	Homo sapiens cDNA FLJ11997 fis, clone HEMBB1001458
IMAGE:854668	CDKN1B cyclin-dependent kinase inhibitor 1B (p27, Kip1)
IMAGE:769015	Homo sapiens clone 24630 mRNA sequence
IMAGE:49597	**Homo sapiens full length insert cDNA clone YU79H10
IMAGE:767844	MADH2 MAD, mothers against decapentaplegic homolog 2 (Drosophila)
IMAGE:701496	FLJ38973 hypothetical protein FLJ38973
IMAGE:365098	BNIP3L BCL2/adenovirus E1B 19kDa interacting protein 3-like
IMAGE:824895	PDZ-GEF1 PDZ domain containing guanine nucleotide exchange factor(GEF)1
IMAGE:278540	SMARCB1 **SWI/SNF related, matrix associated, actin dependent regulator of chromatin, subfamily b, member 1
IMAGE:796134	MAP3K7 mitogen-activated protein kinase kinase kinase 7
IMAGE:24208	HSPC228 hypothetical protein HSPC228
IMAGE:611156	HSPC228 hypothetical protein HSPC228
IMAGE:1554796	Homo sapiens mRNA for OK/KNS-CL.3, complete cds
IMAGE:399597	ESTs, Highly similar to RIKEN cDNA 4921524J17 [Mus musculus] [M.musculus]
IMAGE:455025	CGR19 cell growth regulatory with ring finger domain
IMAGE:1619049	LOC55871 COBW-like protein
IMAGE:486110	PFN2 profilin 2
IMAGE:951449	REG-IV **regenerating gene type IV
IMAGE:1636714	MKKS McKusick-Kaufman syndrome
IMAGE:753684	Homo sapiens cDNA FLJ13604 fis, clone PLACE1010401
IMAGE:813605	ESTs
IMAGE:110060
IMAGE:795379	KIAA1010 KIAA1010 protein
IMAGE:50413	ARVCF **armadillo repeat gene deletes in velocardiofacial syndrome
IMAGE:1690743	ESTs
IMAGE:33821	Homo sapiens cDNA FLJ31137 fis, clone IMR322001049
IMAGE:246074	C20orf77 **chromosome 20 open reading frame 77
IMAGE:77325	ABLIM1 actin binding LIM protein 1
IMAGE:2516036	ABLIM1 actin binding LIM protein 1
IMAGE:753692	ABLIM1 actin binding LIM protein 1
IMAGE:1927189	Homo sapiens cDNA FLJ37453 fis, clone BRAWH2010754
IMAGE:299498	ESTs, Weakly similar to T27693 hypothetical protein ZK1128.2 - Caenorhabditis elegans [C.elegans]
IMAGE:148914	Homo sapiens mRNA; cDNA DKFZp564B076 (from clone DKFZp564B076)
IMAGE:436070	CA14 carbonic anhydrase XIV
IMAGE:505958	BLP2 BBP-like protein 2
IMAGE:1634994	DDO D-aspartate oxidase
IMAGE:1932984	FLRT2 fibronectin leucine rich transmembrane protein 2
IMAGE:2298316	LIPT1 lipoyltransferase
IMAGE:2298441	GGPS1 geranylgeranyl diphosphate synthase 1
IMAGE:308231	MYO1B myosin IB
IMAGE:141314	LMCD1 LIM and cysteine-rich domains 1
IMAGE:786550	LMCD1 LIM and cysteine-rich domains 1
IMAGE:897731	LPHH1 latrophilin 1
IMAGE:346583	LPHH1 latrophilin 1
IMAGE:684655	PSMC2 proteasome (prosome, macropain) 26S subunit, ATPase, 2
IMAGE:488139	KIAA0240 KIAA0240 protein
IMAGE:768454	KIAA1673 KIAA1673
IMAGE:429352	DJ971N18.2 hypothetical protein DJ971N18.2
IMAGE:1858892	MGC4825 hypothetical protein MGC4825
IMAGE:81601	HLF hepatic leukemia factor
IMAGE:796761	ATP8A2 ATPase, aminophospholipid transporter-like, Class I, type 8A, member 2
IMAGE:768237	KPNB1 karyopherin (importin) beta 1
IMAGE:2124782	Homo sapiens mRNA; cDNA DKFZp564H1663 (from clone DKFZp564H1663)
IMAGE:768445	FLJ31818 hypothetical protein FLJ31818
IMAGE:782721	GKAP42 protein kinase anchoring protein GKAP42
IMAGE:271865	GALNT1 UDP-N-acetyl-alpha-D-galactosamine:polypeptide N-acetylgalactosaminyltransferase 1 (GalNAc-T1)
IMAGE:259633	DKFZP564G092 DKFZP564G092 protein
IMAGE:826245	LOC54505 hypothetical protein LOC54505
IMAGE:758318	FBXO3 F-box only protein 3
IMAGE:487348	DNM1L dynamin 1-like
IMAGE:431376	ARFD1 ADP-ribosylation factor domain protein 1, 64kDa
IMAGE:1607482	CEBPG CCAAT/enhancer binding protein (C/EBP), gamma
IMAGE:2312454	Homo sapiens cDNA FLJ12980 fis, clone NT2RP2006441
IMAGE:24271	TOX thymus high mobility group box protein TOX
IMAGE:35271	NRCAM neuronal cell adhesion molecule
IMAGE:767222	**Homo sapiens cDNA FLJ25802 fis, clone TST07145
IMAGE:548693	ESTs
IMAGE:297061	DPYS **dihydropyrimidinase
IMAGE:242778	CEGP1 CEGP1 protein
IMAGE:295973	SAC2 Sac domain-containing inositol phosphatase 2
IMAGE:811918	BTBD3 BTB (POZ) domain containing 3
IMAGE:866633	BTBD3 BTB (POZ) domain containing 3
IMAGE:50431	**Homo sapiens clone 23611 mRNA sequence
IMAGE:343343	EGFL5 EGF-like-domain, multiple 5
IMAGE:1558847
IMAGE:759181
IMAGE:854424	KIAA0779 KIAA0779 protein
IMAGE:1499860	KIAA0779 KIAA0779 protein
IMAGE:270742	MGC14816 hypothetical protein MGC14816
IMAGE:1013695	CTBP2 **C-terminal binding protein 2
IMAGE:290370	LOC253559 nectin-like protein 3
IMAGE:2139448	TNRC9 trinucleotide repeat containing 9
IMAGE:785537	DKFZp547C176 hypothetical protein DKFZp547C176
IMAGE:1908734	ATP8A2 ATPase, aminophospholipid transporter-like, Class I, type 8A, member 2
IMAGE:325182	CDH2 cadherin 2, type 1, N-cadherin (neuronal)
IMAGE:111426	CUGBP2 CUG triplet repeat, RNA binding protein 2
IMAGE:1371759	CUGBP2 CUG triplet repeat, RNA binding protein 2
IMAGE:488956	CUGBP2 CUG triplet repeat, RNA binding protein 2
IMAGE:2566688	ARL3 ADP-ribosylation factor-like 3
IMAGE:1455602	Homo sapiens cDNA FLJ34843 fis, clone NT2NE2011119, highly similar to C-TERMINAL BINDING PROTEIN 2
IMAGE:435573	CUGBP2 CUG triplet repeat, RNA binding protein 2
IMAGE:1569429	MGC3040 hypothetical protein MGC3040
IMAGE:1417887	MGC3040 hypothetical protein MGC3040
IMAGE:898332	NPR1 natriuretic peptide receptor A/guanylate cyclase A (atrionatriuretic peptide receptor A)
IMAGE:898307	FLJ33918 hypothetical protein FLJ33918
IMAGE:282201	FEM1C fem-1 homolog c (C.elegans)
IMAGE:785535	PIAS1 **protein inhibitor of activated STAT, 1
IMAGE:417327	BIG1 brefeldin A-inhibited guanine nucleotide-exchange protein 1
IMAGE:240680	BIG1 brefeldin A-inhibited guanine nucleotide-exchange protein 1
IMAGE:290110	KPNA3 karyopherin alpha 3 (importin alpha 4)
IMAGE:431397	GALNT1 UDP-N-acetyl-alpha-D-galactosamine:polypeptide N-acetylgalactosaminyltransferase 1 (GalNAc-T1)
IMAGE:49595	DKFZP434F091 DKFZP434F091 protein
IMAGE:838716	TOM1L1 target of myb1-like 1 (chicken)
IMAGE:745314	HIRIP5 HIRA interacting protein 5
IMAGE:704475	FLJ20725 hypothetical protein FLJ20725
IMAGE:592630	MINPP1 multiple inositol polyphosphate histidine phosphatase, 1
IMAGE:488499	CHUK conserved helix-loop-helix ubiquitous kinase
IMAGE:684634	KPNB1 karyopherin (importin) beta 1
IMAGE:261481	RIC-8 **likely ortholog of mouse synembryn
IMAGE:77539	CCL16 chemokine (C-C motif) ligand 16
IMAGE:2446706
IMAGE:69184	SUDD sudD suppressor of bimD6 homolog (A. nidulans)
IMAGE:155627	FLJ32642 hypothetical protein FLJ32642
IMAGE:291213	MECP2 **methyl CpG binding protein 2 (Rett syndrome)
IMAGE:1926075	ESTs
IMAGE:1925681	HSKM-B HSKM-B protein
IMAGE:45623	HSKM-B HSKM-B protein
IMAGE:843098	BASP1 brain abundant, membrane attached signal protein 1
IMAGE:366763	LCHN LCHN protein
IMAGE:277656	KIAA0779 KIAA0779 protein
IMAGE:645913	OAZIN ornithine decarboxylase antizyme inhibitor
IMAGE:2512137	OAZIN ornithine decarboxylase antizyme inhibitor
IMAGE:234444	ESTs
IMAGE:782306	FLJ13110 hypothetical protein FLJ13110
IMAGE:42872	RAB39B RAB39B, member RAS oncogene family
IMAGE:1884181	ESTs, Weakly similar to ubiquitin protein ligase E3 component n-recognin 1; ubiquitin-protein ligase e3 componen n-recognin [Mus musculus] [M.musculus]
IMAGE:1883851	RAB39B RAB39B, member RAS oncogene family
IMAGE:785540	FLJ20481 hypothetical protein FLJ20481
IMAGE:142120	SAC2 Sac domain-containing inositol phosphatase 2
IMAGE:950883	EEG1 EEG1
IMAGE:276962	LOC57149 hypothetical protein A-211C6.1
IMAGE:366915	MGC3040 hypothetical protein MGC3040
IMAGE:271192	Homo sapiens cDNA FLJ35396 fis, clone SKNSH2003483
IMAGE:220293	PROX1 prospero-related homeobox 1
IMAGE:503064	ESTs
IMAGE:1570358	PROX1 prospero-related homeobox 1
IMAGE:364033	Homo sapiens mRNA; cDNA DKFZp547K204 (from clone DKFZp547K204)
IMAGE:1915022	Homo sapiens mRNA; cDNA DKFZp547K204 (from clone DKFZp547K204)
IMAGE:376435	ESTs, Weakly similar to hypothetical protein FLJ20489 [Homo sapiens] [H.sapiens]
IMAGE:221898	FLJ10287 hypothetical protein FLJ10287
IMAGE:810727	Homo sapiens mRNA; cDNA DKFZp564B076 (from clone DKFZp564B076)
IMAGE:752668	Homo sapiens, clone IMAGE:5286091, mRNA, partial cds
IMAGE:24033	Homo sapiens, clone IMAGE:5286091, mRNA, partial cds
IMAGE:898288	Homo sapiens cDNA: FLJ23173 fis, clone LNG10019
IMAGE:2559469	COPS5 COP9 constitutive photomorphogenic homolog subunit 5 (Arabidopsis)
IMAGE:755385	CDC16 CDC16 cell division cycle 16 homolog (S. cerevisiae)
IMAGE:272694	C1orf9 chromosome 1 open reading frame 9
IMAGE:1566955	ESTs
IMAGE:898206	KPNB3 karyopherin (importin) beta 3
IMAGE:768347	KPNB1 karyopherin (importin) beta 1
IMAGE:42880	CDK8 **cyclin-dependent kinase 8
IMAGE:137655	FLJ11269 hypothetical protein FLJ11269
IMAGE:768243	EIF2S1 eukaryotic translation initiation factor 2, subunit 1 alpha, 35kDa
IMAGE:768989	Homo sapiens cDNA FLJ12874 fis, clone NT2RP2003769
IMAGE:243800	RYBP RING1 and YY1 binding protein
IMAGE:345751	RYBP RING1 and YY1 binding protein
IMAGE:506009	PIK3CB phosphoinositide-3-kinase, catalytic, beta polypeptide
IMAGE:240133	PROX1 prospero-related homeobox 1
IMAGE:289502	TA-LRRP T-cell activation leucine repeat-rich protein
IMAGE:272507	ME1 malic enzyme 1, NADP(+)-dependent, cytosolic
IMAGE:279905	TAHCCP1 trans-activated by hepatitis C virus core protein 1
IMAGE:447916	Homo sapiens cDNA FLJ33554 fis, clone BRAMY2009344
IMAGE:247446	ESTs
IMAGE:2271163	KIAA0847 KIAA0847 protein
IMAGE:281769	DJ971N18.2 hypothetical protein DJ971N18.2
IMAGE:884418	MYO5B myosin VB
IMAGE:1573489	DKFZP434F091 DKFZP434F091 protein
IMAGE:2463082	NRIP1 nuclear receptor interacting protein 1
IMAGE:788223	DJ971N18.2 hypothetical protein DJ971N18.2
IMAGE:214600	KIAA1673 KIAA1673
IMAGE:150003	FLJ13187 phafin 2
IMAGE:1946214	ESTs, Moderately similar to hypothetical protein FLJ11267 [Homo sapiens] [H.sapiens]
IMAGE:1555384	Homo sapiens cDNA: FLJ22030 fis, clone HEP08669
IMAGE:626793	MGC5466 hypothetical protein MGC5466
IMAGE:795640	MSH5 mutS homolog 5 (E. coli)
IMAGE:796461	MTIF3 mitochondrial translational initiation factor 3
IMAGE:814455	FLJ20502 hypothetical protein FLJ20502
IMAGE:826170	DDX26 DEAD/H (Asp-Glu-Ala-Asp/His) box polypeptide 26
IMAGE:866694	HSPC121 butyrate-induced transcript 1
IMAGE:2568090	HSPC121 butyrate-induced transcript 1
IMAGE:1636907	LOC80298 transcription termination factor-like protein
IMAGE:1009922	ESTs
IMAGE:430068	MOP3 MOP-3
IMAGE:789318	CCNC cyclin C
IMAGE:307189	FLJ20707 hypothetical protein FLJ20707
IMAGE:754033	LZTFL1 leucine zipper transcription factor-like 1
IMAGE:132144	ZNF354A zinc finger protein 354A
IMAGE:21567	Homo sapiens cDNA FLJ31019 fis, clone HLUNG2000362
IMAGE:773192	DDX1 DEAD/H (Asp-Glu-Ala-Asp/His) box polypeptide 1
IMAGE:1897950	FLJ22557 hypothetical protein FLJ22557
IMAGE:768460	LZK1 C3HC4-type zinc finger protein
IMAGE:770993	Homo sapiens cDNA FLJ33107 fis, clone TRACH2000959
IMAGE:45556	MARK3 MAP/microtubule affinity-regulating kinase 3
IMAGE:826971	LOC220594 TL132 protein
IMAGE:810036	NCOA2 nuclear receptor coactivator 2
IMAGE:2306682	AKAP9 A kinase (PRKA) anchor protein (yotiao) 9
IMAGE:684842	FBXW7 F-box and WD-40 domain protein 7 (archipelago homolog, Drosophila)
IMAGE:1630676	EST
IMAGE:298779	Homo sapiens cDNA FLJ11727 fis, clone HEMBA1005374
IMAGE:841323	ALS2CR9 reserved
IMAGE:136998	SUDD sudD suppressor of bimD6 homolog (A. nidulans)
IMAGE:768060	FLJ20534 hypothetical protein FLJ20534
IMAGE:358736	GSPT2 G1 to S phase transition 2
IMAGE:752643	PLA2G12 phospholipase A2, group XII
IMAGE:2316152	ZNF306 zinc finger protein 306
IMAGE:416328	CPNE3 copine III
IMAGE:69378	Homo sapiens cDNA: FLJ23165 fis, clone LNG09846
IMAGE:744647	CTNNAL1 catenin (cadherin-associated protein), alpha-like 1
IMAGE:358333	MYO1B myosin IB
IMAGE:282108	AKAP2 A kinase (PRKA) anchor protein 2
IMAGE:141815	JAG1 jagged 1 (Alagille syndrome)
IMAGE:1474023	JAG1 jagged 1 (Alagille syndrome)
IMAGE:825649	**Homo sapiens mRNA; cDNA DKFZp434O1572 (from clone DKFZp434O1572)
IMAGE:470187	GALNT1 UDP-N-acetyl-alpha-D-galactosamine:polypeptide N-acetylgalactosaminyltransferase 1 (GalNAc-T1)
IMAGE:1658001	ESTs, Weakly similar to S33992 finger protein ZNF33A - human (fragment) [H.sapiens]
IMAGE:257312	AD031 AD031 protein
IMAGE:470249	ESTs, Weakly similar to hypothetical protein FLJ20378 [Homo sapiens] [H.sapiens]
IMAGE:298143	ESTs
IMAGE:488404	Homo sapiens cDNA FLJ12815 fis, clone NT2RP2002546
IMAGE:824352	RAD23B RAD23 homolog B (S. cerevisiae)
IMAGE:150137	DKFZP564O123 DKFZP564O123 protein
IMAGE:245099	D1S155E NRAS-related gene
IMAGE:824692	SEL1L sel-1 suppressor of lin-12-like (C. elegans)
IMAGE:624811	GLS glutaminase
IMAGE:234004	WSB1 SOCS box-containing WD protein SWiP-1
IMAGE:271699	WSB1 SOCS box-containing WD protein SWiP-1
IMAGE:246661	WSB1 SOCS box-containing WD protein SWiP-1
IMAGE:246881	WSB1 SOCS box-containing WD protein SWiP-1
IMAGE:133456	WSB1 SOCS box-containing WD protein SWiP-1
IMAGE:366389	WSB1 SOCS box-containing WD protein SWiP-1
IMAGE:197775	Homo sapiens cDNA FLJ39067 fis, clone NT2RP7014910
IMAGE:1662390	C20orf104 chromosome 20 open reading frame 104
IMAGE:826070	ZFP91 zinc finger protein 91 homolog (mouse)
IMAGE:1554167	JAM3 junctional adhesion molecule 3
IMAGE:768466	RRM2B ribonucleotide reductase M2 B (TP53 inducible)
IMAGE:788242	CGI-32 CGI-32 protein
IMAGE:856504	WAC WW domain-containing adapter with a coiled-coil region
IMAGE:25807
IMAGE:430942	FEM1A fem-1 homolog a (C.elegans)
IMAGE:129883	NOTCH2 **Notch homolog 2 (Drosophila)
IMAGE:207288	INSIG1 insulin induced gene 1
IMAGE:745644	RPL15 ribosomal protein L15
IMAGE:884655	GARS glycyl-tRNA synthetase
IMAGE:1568825	Homo sapiens, Similar to CG14037 gene product, clone IMAGE:3640720, mRNA, partial cds
IMAGE:201394
IMAGE:1492287	Homo sapiens cDNA FLJ11658 fis, clone HEMBA1004577
IMAGE:220285	CRYAA crystallin, alpha A
IMAGE:2576857	SUI1 putative translation initiation factor
IMAGE:450781	Homo sapiens mRNA; cDNA DKFZp434F172 (from clone DKFZp434F172)
IMAGE:1573520	DKFZP566H073 DKFZP566H073 protein
IMAGE:898237	BAT3 HLA-B associated transcript 3
IMAGE:304854	Homo sapiens cDNA: FLJ22811 fis, clone KAIA2944
IMAGE:1032103	NJMU-R1 protein kinase Njmu-R1
IMAGE:730313	Homo sapiens cDNA FLJ25252 fis, clone STM03814
IMAGE:745138	ESTs, Highly similar to A23035 tubulin alpha chain (version 1) - human [H.sapiens]
IMAGE:1470060	TUBA3 tubulin, alpha 3
IMAGE:1459964	K-ALPHA-1 **tubulin, alpha, ubiquitous
IMAGE:1605407	WSB2 likely ortholog of mouse WD-40-repeat-containing protein with a SOCS box 2
IMAGE:487170	WSB2 **likely ortholog of mouse WD-40-repeat-containing protein with a SOCS box 2
IMAGE:1685642	PMP2 peripheral myelin protein 2
IMAGE:289787	Homo sapiens mRNA; cDNA DKFZp434E033 (from clone DKFZp434E033)
IMAGE:502978	FLJ13204 hypothetical protein FLJ13204
IMAGE:291083	FLJ13204 hypothetical protein FLJ13204
IMAGE:950407	FLJ12552 hypothetical protein FLJ12552
IMAGE:280697	**Homo sapiens cDNA FLJ33751 fis, clone BRCAN2000239
IMAGE:280821	OMG oligodendrocyte myelin glycoprotein
IMAGE:172817	Homo sapiens cDNA FLJ37816 fis, clone BRSSN2003093
IMAGE:506143	SCHIP1 schwannomin interacting protein 1
IMAGE:131452	KIAA1102 KIAA1102 protein
IMAGE:813748	HIPK2 homeodomain interacting protein kinase 2
IMAGE:299609	ZFP26 C3HC4-like zinc finger protein
IMAGE:666774	MGC26706 hypothetical protein MGC26706
IMAGE:488624	LOC114135 putative acid phosphatase
IMAGE:858292	CDC10 CDC10 cell division cycle 10 homolog (S. cerevisiae)
IMAGE:30473	SAP18 sin3-associated polypeptide, 18kDa
IMAGE:1460073	RAI14 retinoic acid induced 14
IMAGE:1460383	SAP18 sin3-associated polypeptide, 18kDa
IMAGE:746234	ZFP26 C3HC4-like zinc finger protein
IMAGE:257387	ZFP26 C3HC4-like zinc finger protein
IMAGE:845502
IMAGE:950890	KIF5B kinesin family member 5B
IMAGE:289599	KIAA0853 KIAA0853 protein
IMAGE:609377	KIAA0470 KIAA0470 gene product
IMAGE:142259	OPTN optineurin
IMAGE:767641	**ESTs
IMAGE:1049143	FAIM2 Fas apoptotic inhibitory molecule 2
IMAGE:284341	SH3BGR SH3 domain binding glutamic acid-rich protein
IMAGE:487444	ARPP-19 cyclic AMP phosphoprotein, 19 kD
IMAGE:167267	MAPK8IP1 mitogen-activated protein kinase 8 interacting protein 1
IMAGE:31918	MAPK8IP1 mitogen-activated protein kinase 8 interacting protein 1
IMAGE:795453	RYBP RING1 and YY1 binding protein
IMAGE:282996	KIAA0240 KIAA0240 protein
IMAGE:756828	ESTs
IMAGE:564801	Homo sapiens cDNA: FLJ21409 fis, clone COL03924
IMAGE:155050	MDS025 hypothetical protein MDS025
IMAGE:280602	STN2 stonin 2
IMAGE:745691	CYP51 **cytochrome P450, 51 (lanosterol 14-alpha-demethylase)
IMAGE:796406	SORBS1 sorbin and SH3 domain containing 1
IMAGE:32590	**ESTs
IMAGE:201562	ESTs
IMAGE:2419934	DSCR1L1 Down syndrome critical region gene 1-like 1
IMAGE:51408	DSCR1L1 Down syndrome critical region gene 1-like 1
IMAGE:738941	EPM2A epilepsy, progressive myoclonus type 2, Lafora disease (laforin)
IMAGE:249603	STK39 serine threonine kinase 39 (STE20/SPS1 homolog, yeast)
IMAGE:2018084	STK39 serine threonine kinase 39 (STE20/SPS1 homolog, yeast)
IMAGE:345645	PDGFB platelet-derived growth factor beta polypeptide (simian sarcoma viral (v-sis) oncogene homolog)
IMAGE:51920	OSBPL1A oxysterol binding protein-like 1A
IMAGE:328768
IMAGE:284689	OSBPL1A oxysterol binding protein-like 1A
IMAGE:609264
IMAGE:626390	KIAA1102 KIAA1102 protein
IMAGE:50660	DKFZP564D1378 hypothetical protein DKFZp564D1378
IMAGE:28643	DKFZP564D1378 hypothetical protein DKFZp564D1378
IMAGE:46518	DTNA dystrobrevin, alpha
IMAGE:280252	ACYP2 acylphosphatase 2, muscle type
IMAGE:530954	CFL2 cofilin 2 (muscle)
IMAGE:784289	**Homo sapiens cDNA FLJ14821 fis, clone OVARC1000556, highly similar to RIBOSOMAL PROTEIN S6 KINASE II ALPHA 2 (EC 2.7.1.-)
IMAGE:71557	ARPP-19 cyclic AMP phosphoprotein, 19 kD
IMAGE:811737	KIAA1802 KIAA1802 protein
IMAGE:1534008	FLJ20152 hypothetical protein FLJ20152
IMAGE:261246	SPTBN1 spectrin, beta, non-erythrocytic 1
IMAGE:593793	PPP2CB **protein phosphatase 2 (formerly 2A), catalytic subunit, beta isoform
IMAGE:823876	PPP2CB protein phosphatase 2 (formerly 2A), catalytic subunit, beta isoform
IMAGE:49502	CYLN2 cytoplasmic linker 2
IMAGE:50887	RALGDS ral guanine nucleotide dissociation stimulator
IMAGE:308223	Homo sapiens, clone IMAGE:3899550, mRNA, partial cds
IMAGE:51405	C6orf33 chromosome 6 open reading frame 33
IMAGE:33603	MGC35048 hypothetical protein MGC35048
IMAGE:1602927	MGC35048 hypothetical protein MGC35048
IMAGE:2490908	MAPK10 mitogen-activated protein kinase 10
IMAGE:23173	MAPK10 mitogen-activated protein kinase 10
IMAGE:284734	WASF1 WAS protein family, member 1
IMAGE:815142	**Homo sapiens cDNA FLJ33280 fis, clone ASTRO2008960
IMAGE:40048	FLJ10738 hypothetical protein FLJ10738
IMAGE:392092	CDH4 cadherin 4, type 1, R-cadherin (retinal)
IMAGE:291756	TUBB5 tubulin, beta, 5
IMAGE:1898619	MGC15737 hypothetical protein MGC15737
IMAGE:132708	Homo sapiens cDNA FLJ32247 fis, clone PROST1000120
IMAGE:1892025	MGC13170 hypothetical protein MGC13170
IMAGE:796756	Homo sapiens cDNA FLJ12908 fis, clone NT2RP2004399
IMAGE:430427	MTF1 metal-regulatory transcription factor 1
IMAGE:789091	H2AFL H2A histone family, member L
IMAGE:138917	ESTs, Highly similar to MYCL_HUMAN L-myc-1 proto-oncogene protein [H.sapiens]
IMAGE:434768	FST follistatin
IMAGE:49404	KIAA0218 KIAA0218 gene product
IMAGE:489079	IL2RB interleukin 2 receptor, beta
IMAGE:754509	MET met proto-oncogene (hepatocyte growth factor receptor)
IMAGE:2310335	HSPA6 heat shock 70kDa protein 6 (HSP70B')
IMAGE:813154	NFIA nuclear factor I/A
IMAGE:1604717	Homo sapiens cDNA FLJ39164 fis, clone OCBBF2002656
IMAGE:545242	STAT1 signal transducer and activator of transcription 1, 91kDa
IMAGE:757225	SNX3 sorting nexin 3
IMAGE:884546	RPL6 ribosomal protein L6
IMAGE:233479	OGDH oxoglutarate (alpha-ketoglutarate) dehydrogenase (lipoamide)
IMAGE:282895	FLJ20048 hypothetical protein FLJ20048
IMAGE:180298	PTK2B protein tyrosine kinase 2 beta
IMAGE:951705	**ESTs, Moderately similar to hypothetical protein FLJ20489 [Homo sapiens] [H.sapiens]
IMAGE:248256	KIAA1691 KIAA1691 protein
IMAGE:210717	SDC2 syndecan 2 (heparan sulfate proteoglycan 1, cell surface-associated, fibroglycan)
IMAGE:2568696	EIF3S6 eukaryotic translation initiation factor 3, subunit 6 48kDa
IMAGE:81320	Homo sapiens clone 24421 mRNA sequence
IMAGE:365531	**ESTs, Highly similar to Cdc42 From Human, Nmr, 20 Structures [H.sapiens]
IMAGE:839027	PTD013 PTD013 protein
IMAGE:138865	ESTs, Weakly similar to SFR4_HUMAN Splicing factor, arginine/serine-rich 4 (Pre-mRNA splicing factor SRP75) [H.sapiens]
IMAGE:774071	PICALM phosphatidylinositol binding clathrin assembly protein
IMAGE:135640	STX3A syntaxin 3A
IMAGE:784255	eIF2a eukaryotic translation initiation factor 2A eIF2a
IMAGE:380394	EIF1AY eukaryotic translation initiation factor 1A, Y chromosome
IMAGE:1613496	ESTs, Highly similar to KIHUA3 nucleoside-triphosphate--adenylate kinase (EC 2.7.4.10) 3 - human [H.sapiens]
IMAGE:2043167	BAG3 BCL2-associated athanogene 3
IMAGE:1869329	BAG3 BCL2-associated athanogene 3
IMAGE:669485	EGFR epidermal growth factor receptor (erythroblastic leukemia viral (v-erb-b) oncogene homolog, avian)
IMAGE:1556267
IMAGE:2542380	MTF1 metal-regulatory transcription factor 1
IMAGE:824304
IMAGE:1838766	EST
IMAGE:2292807	ACAT1 acetyl-Coenzyme A acetyltransferase 1 (acetoacetyl Coenzyme A thiolase)
IMAGE:431792
IMAGE:731255	**Homo sapiens, Similar to RIKEN cDNA 1700010L19 gene, clone MGC:16214 IMAGE:3659061, mRNA, complete cds
IMAGE:823696	IFIT1 interferon-induced protein with tetratricopeptide repeats 1
IMAGE:2550047	IFIT1 interferon-induced protein with tetratricopeptide repeats 1
IMAGE:544502	IFIT1 interferon-induced protein with tetratricopeptide repeats 1
IMAGE:139167	QKI homolog of mouse quaking QKI (KH domain RNA binding protein)
IMAGE:262542	KIS kinase interacting with leukemia-associated gene (stathmin)
IMAGE:124597	EHHADH **enoyl-Coenzyme A, hydratase/3-hydroxyacyl Coenzyme A dehydrogenase
IMAGE:1336262	ADAM10 a disintegrin and metalloproteinase domain 10
IMAGE:785886	RNF13 ring finger protein 13
IMAGE:31837	RNF13 ring finger protein 13
IMAGE:198093	EIF2S2 eukaryotic translation initiation factor 2, subunit 2 beta, 38kDa
IMAGE:784212	FLJ20152 hypothetical protein FLJ20152
IMAGE:839623	NRAS **neuroblastoma RAS viral (v-ras) oncogene homolog
IMAGE:305253	PLEKHA1 pleckstrin homology domain containing, family A (phosphoinositide binding specific) member 1
IMAGE:813628	Homo sapiens cDNA FLJ37324 fis, clone BRAMY2018279
IMAGE:813627	CALD1 caldesmon 1
IMAGE:357278	WNT5A wingless-type MMTV integration site family, member 5A
IMAGE:2492383	WNT5A wingless-type MMTV integration site family, member 5A
IMAGE:206052	Homo sapiens cDNA FLJ31090 fis, clone IMR321000102
IMAGE:897733	SLC38A2 solute carrier family 38, member 2
IMAGE:549349	SLC38A2 solute carrier family 38, member 2
IMAGE:2544511	AP3B1 adaptor-related protein complex 3, beta 1 subunit
IMAGE:44814	ITGA6 integrin, alpha 6
IMAGE:73784	ITGA6 integrin, alpha 6
IMAGE:32493	ITGA6 integrin, alpha 6
IMAGE:66815	KIAA1268 KIAA1268 protein
IMAGE:51078	SFRS11 splicing factor, arginine/serine-rich 11
IMAGE:781295	humNRDR peroxisomal short-chain alcohol dehydrogenase
IMAGE:80226	RHBDL2 **rhomboid, veinlet-like 2 (Drosophila)
IMAGE:246546	MGC5242 hypothetical protein MGC5242
IMAGE:1950130	Homo sapiens cDNA FLJ35367 fis, clone SKMUS2001323
IMAGE:810321	CARS cysteinyl-tRNA synthetase
IMAGE:898235	G3BP Ras-GTPase-activating protein SH3-domain-binding protein
IMAGE:814615	MTHFD2 methylene tetrahydrofolate dehydrogenase (NAD+ dependent), methenyltetrahydrofolate cyclohydrolase
IMAGE:2014034	MTHFD2 methylene tetrahydrofolate dehydrogenase (NAD+ dependent), methenyltetrahydrofolate cyclohydrolase
IMAGE:795543	PRDX4 peroxiredoxin 4
IMAGE:813168	IRS1 insulin receptor substrate 1
IMAGE:1750916
IMAGE:1475120	Homo sapiens, clone IMAGE:4820631, mRNA
IMAGE:752631	FGFR3 fibroblast growth factor receptor 3 (achondroplasia, thanatophoric dwarfism)
IMAGE:773106	CYB5R2 cytochrome b5 reductase b5R.2
IMAGE:288681	NGEF neuronal guanine nucleotide exchange factor
IMAGE:270560	POP1 processing of precursors 1
IMAGE:811046	CRIP2 cysteine-rich protein 2
IMAGE:530310	KIAA0143 KIAA0143 protein
IMAGE:1639221	NTSR2 neurotensin receptor 2
IMAGE:2314533	MGC2601 hypothetical protein MGC2601
IMAGE:1898102	NCAM2 neural cell adhesion molecule 2
IMAGE:42271	BAIAP2 BAI1-associated protein 2
IMAGE:178412	UREB1 **upstream regulatory element binding protein 1
IMAGE:825356	Homo sapiens cDNA FLJ11997 fis, clone HEMBB1001458
IMAGE:884894	EIF2S1 eukaryotic translation initiation factor 2, subunit 1 alpha, 35kDa
IMAGE:436861	FRAG1 FGF receptor activating protein 1
IMAGE:681948	FHIT fragile histidine triad gene
IMAGE:1750489	Homo sapiens full length insert cDNA clone YB42H11
IMAGE:163528	PALM paralemmin
IMAGE:245979	EPB49 erythrocyte membrane protein band 4.9 (dematin)
IMAGE:1422842
IMAGE:824739	MGC23908 similar to RNA polymerase B transcription factor 3
IMAGE:236142	E2F1 E2F transcription factor 1
IMAGE:858188	HS6ST2 heparan sulfate 6-O-sulfotransferase 2
IMAGE:824052	Homo sapiens, clone IMAGE:3890372, mRNA
IMAGE:376697	Homo sapiens mRNA; cDNA DKFZp434P228 (from clone DKFZp434P228)
IMAGE:824553	LOC130617 hypothetical protein BC018415
IMAGE:1520292	PDCD8 programmed cell death 8 (apoptosis-inducing factor)
IMAGE:502199	ESTs, Weakly similar to RNF4_HUMAN RING finger protein 4 [H.sapiens]
IMAGE:1017145	NSE1 non-SMC (structural maintenance of chromosomes) element 1 protein
IMAGE:81394	MGLL monoglyceride lipase
IMAGE:294273	PXMP2 peroxisomal membrane protein 2, 22kDa
IMAGE:248261	GLDC glycine dehydrogenase (decarboxylating; glycine decarboxylase, glycine cleavage system protein P)
IMAGE:2165126	HRAS v-Ha-ras Harvey rat sarcoma viral oncogene homolog
IMAGE:82897	PINK1 PTEN induced putative kinase 1
IMAGE:729929	PINK1 PTEN induced putative kinase 1
IMAGE:137971	KBRAS2 I-kappa-B-interacting Ras-like protein 2
IMAGE:51320	MGC3101 hypothetical protein MGC3101
IMAGE:825271	R3HDM R3H domain (binds single-stranded nucleic acids) containing
IMAGE:1635695	GGA2 golgi associated, gamma adaptin ear containing, ARF binding protein 2
IMAGE:415766	KIAA1357 KIAA1357 protein
IMAGE:427812	INSR insulin receptor
IMAGE:1486260	NDUFV2 NADH dehydrogenase (ubiquinone) flavoprotein 2, 24kDa
IMAGE:842980	DRG1 developmentally regulated GTP binding protein 1
IMAGE:809421	PCBD 6-pyruvoyl-tetrahydropterin synthase/dimerization cofactor of hepatocyte nuclear factor 1 alpha (TCF1)
IMAGE:1518280	MDS026 uncharacterized hematopoietic stem/progenitor cells protein MDS026
IMAGE:773639	BDPL BTB domain protein BDPL
IMAGE:450213	HSPC182 HSPC182 protein
IMAGE:178805	C20orf139 chromosome 20 open reading frame 139
IMAGE:34526	KMO **kynurenine 3-monooxygenase (kynurenine 3-hydroxylase)
IMAGE:1523546	C11orf15 chromosome 11 open reading frame 15
IMAGE:814913	C11orf15 chromosome 11 open reading frame 15
IMAGE:2014857	CGEF2 cAMP-regulated guanine nucleotide exchange factor II
IMAGE:471707	CAP2 adenylyl cyclase-associated protein 2
IMAGE:768217	LOC113444 hypothetical protein BC011880
IMAGE:73609	HS3ST1 heparan sulfate (glucosamine) 3-O-sulfotransferase 1
IMAGE:220372	HS3ST1 heparan sulfate (glucosamine) 3-O-sulfotransferase 1
IMAGE:280249	KLF7 Kruppel-like factor 7 (ubiquitous)
IMAGE:843283	KLF7 Kruppel-like factor 7 (ubiquitous)
IMAGE:45852	C1orf17 chromosome 1 open reading frame 17
IMAGE:1519985	C1orf17 chromosome 1 open reading frame 17
IMAGE:1915149	EST
IMAGE:23454	HRLP5 H-rev107-like protein 5
IMAGE:754591	PVRL3 poliovirus receptor-related 3
IMAGE:825312	ATP5J ATP synthase, H+ transporting, mitochondrial F0 complex, subunit F6
IMAGE:839698	FBXO8 F-box only protein 8
IMAGE:784214	MRPL46 mitochondrial ribosomal protein L46
IMAGE:2516225	CARS cysteinyl-tRNA synthetase
IMAGE:79448	DDEF1 development and differentiation enhancing factor 1
IMAGE:428223	MAPRE1 microtubule-associated protein, RP/EB family, member 1
IMAGE:325545	**EST, Weakly similar to NUD6_HUMAN Nucleoside diphosphate-linked moiety X motif 6 (Protein GFG) (GFG-1) (Antisense basic fibroblast growth factor) [H.sapiens]
IMAGE:502774	FLJ20623 hypothetical protein FLJ20623
IMAGE:754998	SRP19 signal recognition particle 19kDa
IMAGE:1631391	BHC80 BRAF35/HDAC2 complex (80 kDa)
IMAGE:486710	OPN3 opsin 3 (encephalopsin, panopsin)
IMAGE:504461	KMO kynurenine 3-monooxygenase (kynurenine 3-hydroxylase)
IMAGE:490060	MGC16202 hypothetical protein MGC16202
IMAGE:358267	**ESTs, Weakly similar to hypothetical protein PRO2831 [Homo sapiens] [H.sapiens]
IMAGE:1635163	HAAO 3-hydroxyanthranilate 3,4-dioxygenase
IMAGE:773430	**Homo sapiens cDNA FLJ35227 fis, clone PROST2001180
IMAGE:730002	CAST calpastatin
IMAGE:1584503	GPS2 G protein pathway suppressor 2
IMAGE:812063	UBL4 ubiquitin-like 4
IMAGE:34849	EEF2 eukaryotic translation elongation factor 2
IMAGE:35185	GABRB1 gamma-aminobutyric acid (GABA) A receptor, beta 1
IMAGE:882548	CAPNS1 calpain, small subunit 1
IMAGE:810039	DAD1 defender against cell death 1
IMAGE:290866	PRKCDBP protein kinase C, delta binding protein
IMAGE:470385	SPINT2 serine protease inhibitor, Kunitz type, 2
IMAGE:1009241
IMAGE:884718	SLBP stem-loop (histone) binding protein
IMAGE:1472643	ARL6IP ADP-ribosylation factor-like 6 interacting protein
IMAGE:1010072
IMAGE:940687
IMAGE:81665	RPS3A ribosomal protein S3A
IMAGE:768292	DSTN **destrin (actin depolymerizing factor)
IMAGE:1567721	ZNF134 **zinc finger protein 134 (clone pHZ-15)
IMAGE:797024	CGI-99 CGI-99 protein
IMAGE:129148	KIAA0251 **KIAA0251 protein
IMAGE:455179	Homo sapiens mRNA; cDNA DKFZp666E058 (from clone DKFZp666E058)
IMAGE:788551	**Homo sapiens, Similar to N-terminal Asn amidase, clone MGC:29626 IMAGE:4872717, mRNA, complete cds
IMAGE:1639305	Homo sapiens mRNA; cDNA DKFZp313C1042 (from clone DKFZp313C1042)
IMAGE:1455544	HCCA3 hepatocellular carcinoma susceptibility protein
IMAGE:138728	BHC80 BRAF35/HDAC2 complex (80 kDa)
IMAGE:306813	ROS1 v-ros UR2 sarcoma virus oncogene homolog 1 (avian)
IMAGE:810446	KIAA1522 KIAA1522 protein
IMAGE:1613940	RNF7 ring finger protein 7
IMAGE:593780	MGC14793 hypothetical protein MGC14793
IMAGE:299388	NUTF2 nuclear transport factor 2
IMAGE:840556	EIF4EL3 eukaryotic translation initiation factor 4E-like 3
IMAGE:726791	XPOT **exportin, tRNA (nuclear export receptor for tRNAs)
IMAGE:742565	C12orf10 **chromosome 12 open reading frame 10
IMAGE:1090708	C20orf104 chromosome 20 open reading frame 104
IMAGE:450896	NDUFB4 NADH dehydrogenase (ubiquinone) 1 beta subcomplex, 4, 15kDa
IMAGE:291633	ESTs, Weakly similar to S22051 ribosomal protein S15a.e - human [H.sapiens]
IMAGE:646657	SCO1 SCO cytochrome oxidase deficient homolog 1 (yeast)
IMAGE:795256	NPD007 NPD007 protein
IMAGE:814378	SPINT2 serine protease inhibitor, Kunitz type, 2
IMAGE:815534	ICAP-1A integrin cytoplasmic domain-associated protein 1
IMAGE:724960	FLJ11560 hypothetical protein FLJ11560
IMAGE:840325	UBL4 ubiquitin-like 4
IMAGE:809995	CGI-135 CGI-135 protein
IMAGE:68345	ESTs, Weakly similar to T31613 hypothetical protein Y50E8A.i - Caenorhabditis elegans [C.elegans]
IMAGE:72663	GYPB **glycophorin B (includes Ss blood group)
IMAGE:379709	KIAA1497 KIAA1497 protein
IMAGE:773443	ESTs, Weakly similar to hypothetical protein FLJ23548 [Homo sapiens] [H.sapiens]
IMAGE:206816	CECR1 cat eye syndrome chromosome region, candidate 1
IMAGE:399075	Homo sapiens mRNA; cDNA DKFZp667E1121 (from clone DKFZp667E1121)
IMAGE:49351	PLXN3 likely ortholog of mouse plexin 3
IMAGE:153743	HSA243666 NICE-5 protein
IMAGE:1389018	CA4 carbonic anhydrase IV
IMAGE:32231	FLJ12442 hypothetical protein FLJ12442
IMAGE:2440172	PFDN1 prefoldin 1
IMAGE:810787	DNAJB1 DnaJ (Hsp40) homolog, subfmaily B, member 1
IMAGE:730555	DNAJB1 DnaJ (Hsp40) homolog, subfmaily B, member 1
IMAGE:1202680	P5 **protein disulfide isomerase-related protein
IMAGE:1636257	DCTN3 dynactin 3 (p22)
IMAGE:25588	CUGBP1 CUG triplet repeat, RNA binding protein 1
IMAGE:115111	RAB24 Homo sapiens cDNA FLJ11699 fis, clone HEMBA1005047, highly similar to RAS-RELATED PROTEIN RAB-24
IMAGE:742030	DKFZp761A132 hypothetical protein DKFZp761A132
IMAGE:1895419	MGC2654 hypothetical protein MGC2654
IMAGE:878152	HT014 HT014
IMAGE:37708	MGC3101 hypothetical protein MGC3101
IMAGE:74283	Homo sapiens cDNA FLJ36227 fis, clone THYMU2001071
IMAGE:488301	Homo sapiens, clone IMAGE:3538149, mRNA
IMAGE:2562866	DXS9928E DNA segment on chromosome X (unique) 9928 expressed sequence
IMAGE:2456570	GPSN2 glycoprotein, synaptic 2
IMAGE:712526	**ESTs, Moderately similar to cytokine receptor-like factor 2; cytokine receptor CRL2 precusor [Homo sapiens] [H.sapiens]
IMAGE:491237	ESTs, Moderately similar to cytokine receptor-like factor 2; cytokine receptor CRL2 precusor [Homo sapiens] [H.sapiens]
IMAGE:609155	KIAA1497 KIAA1497 protein
IMAGE:502664	RIS1 Ras-induced senescence 1
IMAGE:502277	Magmas **mitochondria-associated protein involved in granulocyte-macrophage colony-stimulating factor signal transduction
IMAGE:358609	NDUFV3 NADH dehydrogenase (ubiquinone) flavoprotein 3, 10kDa
IMAGE:40704	**Homo sapiens cDNA FLJ36913 fis, clone BRACE2003848, highly similar to Human SEC14L mRNA
IMAGE:48725	SNX11 sorting nexin 11
IMAGE:813983	COPS3 COP9 constitutive photomorphogenic homolog subunit 3 (Arabidopsis)
IMAGE:1535328	KPNB3 karyopherin (importin) beta 3
IMAGE:782635	NDUFAB1 NADH dehydrogenase (ubiquinone) 1, alpha/beta subcomplex, 1, 8kDa
IMAGE:38642	CYP26A1 cytochrome P450, subfamily XXVIA, polypeptide 1
IMAGE:686172	DLG7 discs, large homolog 7 (Drosophila)
IMAGE:1552767	DKFZP761L0424 hypothetical protein DKFZp761L0424
IMAGE:2306765	HFL-EDDG1 erythroid differentiation and denucleation factor 1
IMAGE:273536	Homo sapiens cDNA FLJ33419 fis, clone BRACE2019877
IMAGE:743578	KIAA1877 KIAA1877 protein
IMAGE:1568891	ESTs
IMAGE:298111	Homo sapiens, clone IMAGE:4295273, mRNA
IMAGE:36684	Homo sapiens, clone IMAGE:4295273, mRNA
IMAGE:287633	ING1L **inhibitor of growth family, member 1-like
IMAGE:275871	NAP1L1 nucleosome assembly protein 1-like 1
IMAGE:1606790	KPNA4 karyopherin alpha 4 (importin alpha 3)
IMAGE:731236	LOC51185 protein x 0001
IMAGE:813261	VAMP4 vesicle-associated membrane protein 4
IMAGE:290050	Homo sapiens mRNA; cDNA DKFZp586A2223 (from clone DKFZp586A2223)
IMAGE:292882	UBQLN1 ubiquilin 1
IMAGE:1597880	GSPT1 G1 to S phase transition 1
IMAGE:796176	LSM3 Lsm3 protein
IMAGE:825771	CPNE3 copine III
IMAGE:487338	ITGB3BP integrin beta 3 binding protein (beta3-endonexin)
IMAGE:2436473	ITGB3BP integrin beta 3 binding protein (beta3-endonexin)
IMAGE:452963	Homo sapiens cDNA FLJ32454 fis, clone SKNMC1000007
IMAGE:2514804	CHUK conserved helix-loop-helix ubiquitous kinase
IMAGE:588453	TOM1L1 target of myb1-like 1 (chicken)
IMAGE:745402	CSNK1A1 casein kinase 1, alpha 1
IMAGE:841331	MMD monocyte to macrophage differentiation-associated
IMAGE:428936	DDEF1 development and differentiation enhancing factor 1
IMAGE:291537	DDEF1 development and differentiation enhancing factor 1
IMAGE:811956	RAN RAN, member RAS oncogene family
IMAGE:768324	TCF-3 **HMG-box transcription factor TCF-3
IMAGE:842765	PC326 PC326 protein
IMAGE:267460	CGI-141 CGI-141 protein
IMAGE:128243	ADK adenosine kinase
IMAGE:433490	CSNK1A1 casein kinase 1, alpha 1
IMAGE:51772	CGI-58 CGI-58 protein
IMAGE:301135	TXNL2 **thioredoxin-like 2
IMAGE:1942384	MGC29937 hypothetical protein MGC29937
IMAGE:565249	FLJ14735 hypothetical protein FLJ14735
IMAGE:783698	LPIN1 lipin 1
IMAGE:40075	SH120 putative G-protein coupled receptor
IMAGE:845352	NUDT9 nudix (nucleoside diphosphate linked moiety X)-type motif 9
IMAGE:282720	OIP2 Opa-interacting protein 2
IMAGE:322461	ENPP5 ectonucleotide pyrophosphatase/phosphodiesterase 5 (putative function)
IMAGE:784180	DKFZp434D0215 hypothetical protein DKFZp434D0215
IMAGE:222343	DKFZp434D0215 hypothetical protein DKFZp434D0215
IMAGE:491058	MGC2562 hypothetical protein MGC2562
IMAGE:896914	MRPS33 mitochondrial ribosomal protein S33
IMAGE:52103	C20orf23 chromosome 20 open reading frame 23
IMAGE:321855	COX11 **COX11 homolog, cytochrome c oxidase assembly protein (yeast)
IMAGE:284247	TIP47 cargo selection protein (mannose 6 phosphate receptor binding protein)
IMAGE:380263	ESTs
IMAGE:322016	MSX2 msh homeo box homolog 2 (Drosophila)
IMAGE:665658	MSX2 msh homeo box homolog 2 (Drosophila)
IMAGE:1868423	**ESTs, Weakly similar to FYB_HUMAN FYN-binding protein (FYN-T-binding protein) (FYB-120/130) (p120/p130) (SLP-76 associated phosphoprotein) (SLAP-130) [H.sapiens]
IMAGE:234469	Homo sapiens cDNA FLJ36149 fis, clone TESTI2025174, weakly similar to FYN-BINDING PROTEIN
IMAGE:1055114	ALG5 Alg5, S. cerevisiae, homolog of
IMAGE:796730	PPP3CA protein phosphatase 3 (formerly 2B), catalytic subunit, alpha isoform (calcineurin A alpha)
IMAGE:125183	SSBP1 single-stranded DNA binding protein
IMAGE:512116	Homo sapiens cDNA FLJ36675 fis, clone UTERU2004520
IMAGE:591683	GADD45A growth arrest and DNA-damage-inducible, alpha
IMAGE:755612	MGC29643 hypothetical protein MGC29643
IMAGE:279670	BCAR3 breast cancer anti-estrogen resistance 3
IMAGE:307119	Homo sapiens full length insert cDNA clone ZD54C08
IMAGE:2498585	MAPRE1 microtubule-associated protein, RP/EB family, member 1
IMAGE:711552	CBR1 carbonyl reductase 1
IMAGE:282100	**Homo sapiens cDNA FLJ25490 fis, clone CBR00320
IMAGE:782576	Homo sapiens cDNA FLJ25490 fis, clone CBR00320
IMAGE:1899312	RECQL5 RecQ protein-like 5
IMAGE:68637	RECQL5 RecQ protein-like 5
IMAGE:590310	LOC90557 hypothetical protein BC016861
IMAGE:487458	CES1 carboxylesterase 1 (monocyte/macrophage serine esterase 1)
IMAGE:461118	ESTs
IMAGE:2566827	RNPC1 RNA-binding region (RNP1, RRM) containing 1
IMAGE:814526	RNPC1 RNA-binding region (RNP1, RRM) containing 1
IMAGE:195905	HPD 4-hydroxyphenylpyruvate dioxygenase
IMAGE:241516	HPD 4-hydroxyphenylpyruvate dioxygenase
IMAGE:430314	HPD 4-hydroxyphenylpyruvate dioxygenase
IMAGE:1877697	Homo sapiens Ly-6 antigen/uPA receptor-like domain-containing protein mRNA, complete cds
IMAGE:38244	FLJ12587 hypothetical protein FLJ12587
IMAGE:358675	**ESTs, Highly similar to ribosomal protein L26-like 1; ribosomal protein L26 homolog; ribosomal protein L26 pseudogene 1 [Homo sapiens] [H.sapiens]
IMAGE:897635	Homo sapiens, clone IMAGE:3858622, mRNA
IMAGE:842767	FLJ10036 hypothetical protein FLJ10036
IMAGE:1591527	ZNF323 zinc finger protein 323
IMAGE:795590	FLJ11795 hypothetical protein FLJ11795
IMAGE:1731660	MGC29667 hypothetical protein MGC29667
IMAGE:416676	PELI1 pellino homolog 1 (Drosophila)
IMAGE:232842	PELI1 pellino homolog 1 (Drosophila)
IMAGE:270538	DKFZp434K2435 hypothetical protein DKFZp434K2435
IMAGE:1625240	FLJ20449 hypothetical protein FLJ20449
IMAGE:74882	FLJ20399 hypothetical protein FLJ20399
IMAGE:810002	CKLFSF7 chemokine-like factor super family 7
IMAGE:306376	ESTs
IMAGE:377545	V-1 likely ortholog of rat V-1 protein
IMAGE:841226	NS1-BP NS1-binding protein
IMAGE:2514707	NS1-BP NS1-binding protein
IMAGE:31093	CDH13 cadherin 13, H-cadherin (heart)
IMAGE:633045	CDH13 cadherin 13, H-cadherin (heart)
IMAGE:262695	AKAP2 A kinase (PRKA) anchor protein 2
IMAGE:1688197	ESTs, Moderately similar to RIKEN cDNA 2610529H08 [Mus musculus] [M.musculus]
IMAGE:700302	OSTF1 osteoclast stimulating factor 1
IMAGE:248599	MGC35366 hypothetical protein MGC35366
IMAGE:1856927	VIT vitrin
IMAGE:346134	CARHSP1 calcium regulated heat stable protein 1, 24kDa
IMAGE:139957	FLJ11181 hypothetical protein FLJ11181
IMAGE:1637328	ESTs, Weakly similar to hypothetical protein FLJ20489 [Homo sapiens] [H.sapiens]
IMAGE:2551144	MLCB myosin, light polypeptide, regulatory, non-sarcomeric (20kD)
IMAGE:2548445	MLC-B myosin regulatory light chain
IMAGE:841498	MLC-B myosin regulatory light chain
IMAGE:1580613
IMAGE:843041	AKAP2 A kinase (PRKA) anchor protein 2
IMAGE:1374442	EST
IMAGE:2322039	PPL periplakin
IMAGE:1472479	CL25022 hypothetical protein CL25022
IMAGE:1049321	EST
IMAGE:839094	CRYBA1 crystallin, beta A1
IMAGE:2304329	BFSP2 beaded filament structural protein 2, phakinin
IMAGE:788764	CRYBA4 crystallin, beta A4
IMAGE:627306	**ESTs, Highly similar to CRB2_HUMAN Beta crystallin B2 (BP) [H.sapiens]
IMAGE:1758937	CRYBB2 crystallin, beta B2
IMAGE:1055217	LIM2 lens intrinsic membrane protein 2, 19kDa
IMAGE:1657547	ESTs, Moderately similar to crystallin, gamma D; gamma crystallin 4 [Homo sapiens] [H.sapiens]
IMAGE:1220142	ESTs
IMAGE:1101379	ESTs
1292734	ESTs
IMAGE:1523893	SRD5A2 steroid-5-alpha-reductase, alpha polypeptide 2 (3-oxo-5 alpha-steroid delta 4-dehydrogenase alpha 2)
IMAGE:1551030	CDA cytidine deaminase
IMAGE:838434	CRYGC crystallin, gamma C
IMAGE:1568187	ESTs, Weakly similar to calcium channel, voltage-dependent, gamma subunit 2 [Homo sapiens] [H.sapiens]
IMAGE:2094811	SRD5A2 steroid-5-alpha-reductase, alpha polypeptide 2 (3-oxo-5 alpha-steroid delta 4-dehydrogenase alpha 2)
IMAGE:279319
IMAGE:380890	FLJ20202 hypothetical protein FLJ20202
IMAGE:1699198
IMAGE:2436850	WNT7A wingless-type MMTV integration site family, member 7A
IMAGE:195117	ARNTL2 transcription factor BMAL2
IMAGE:433350	SORD sorbitol dehydrogenase
IMAGE:796166	**ESTs, Weakly similar to hypothetical protein FLJ20378 [Homo sapiens] [H.sapiens]
IMAGE:1881052	ESTs
IMAGE:504783	Homo sapiens cDNA FLJ31137 fis, clone IMR322001049
IMAGE:1870808	Homo sapiens, clone IMAGE:4554992, mRNA, partial cds
IMAGE:253507	Homo sapiens full length insert cDNA clone YW27H10
IMAGE:788203	KIAA0157 KIAA0157 protein
IMAGE:347081	BPGM 2,3-bisphosphoglycerate mutase
IMAGE:1877435	NUP133 nucleoporin 133kDa
IMAGE:811063	ESTs
IMAGE:154610	MGC3248 dynactin 4
IMAGE:277414	MAF v-maf musculoaponeurotic fibrosarcoma oncogene homolog (avian)
IMAGE:487793	MAF v-maf musculoaponeurotic fibrosarcoma oncogene homolog (avian)
IMAGE:1473194	PSMF1 proteasome (prosome, macropain) inhibitor subunit 1 (PI31)
IMAGE:320865	FLJ30532 hypothetical protein FLJ30532
IMAGE:278687	COPB2 **coatomer protein complex, subunit beta 2 (beta prime)
IMAGE:144849	COTL1 coactosin-like 1 (Dictyostelium)
IMAGE:453005	ARL4 ADP-ribosylation factor-like 4
IMAGE:2466225
IMAGE:1703236	ARL4 ADP-ribosylation factor-like 4
IMAGE:1938433	LGS lengsin
IMAGE:1946983	MGC33317 hypothetical protein MGC33317
IMAGE:430614	BPGM 2,3-bisphosphoglycerate mutase
IMAGE:1033708	CRYGA crystallin, gamma A
IMAGE:815536	MMD monocyte to macrophage differentiation-associated
IMAGE:1759419	Homo sapiens cDNA FLJ90663 fis, clone PLACE1005031, highly similar to CHLORINE CHANNEL PROTEIN P64
IMAGE:1932204	ESTs
IMAGE:841067	V-1 likely ortholog of rat V-1 protein
IMAGE:812971	FLJ20559 hypothetical protein FLJ20559
IMAGE:186887	MGC5338 hypothetical protein MGC5338
IMAGE:1869122	ESTs
IMAGE:773483	MRPS28 mitochondrial ribosomal protein S28
IMAGE:127396	MRPS33 mitochondrial ribosomal protein S33
IMAGE:745296	Homo sapiens mRNA; cDNA DKFZp762B195 (from clone DKFZp762B195)
IMAGE:1474323	MAPRE1 microtubule-associated protein, RP/EB family, member 1
IMAGE:270038	LOC114926 hypothetical protein BC013035
IMAGE:772925	LOC51668 HSPCO34 protein
IMAGE:796284	IRS1 insulin receptor substrate 1
IMAGE:22289	SAP30 sin3-associated polypeptide, 30kDa
IMAGE:502142	SAP30 sin3-associated polypeptide, 30kDa
IMAGE:811792	GSS glutathione synthetase
IMAGE:1472698	Homo sapiens, clone IMAGE:4074053, mRNA
IMAGE:120749	XPO4 **likely ortholog of mouse exportin 4
IMAGE:2515855	ESTs, Highly similar to AD026 protein [Homo sapiens] [H.sapiens]
IMAGE:1031750	LOC114926 hypothetical protein BC013035
IMAGE:512061
IMAGE:1536991	ESTs, Weakly similar to neuronal thread protein [Homo sapiens] [H.sapiens]
IMAGE:745174	Homo sapiens cDNA FLJ12908 fis, clone NT2RP2004399
IMAGE:357778	MGC29667 hypothetical protein MGC29667
IMAGE:1536967	LSAMP limbic system-associated membrane protein
IMAGE:40636	LSAMP limbic system-associated membrane protein
IMAGE:1939327	Homo sapiens mRNA; cDNA DKFZp547K204 (from clone DKFZp547K204)
IMAGE:359901	EST
IMAGE:781505	MGC11034 hypothetical protein MGC11034
IMAGE:486036	SH3KBP1 SH3-domain kinase binding protein 1
IMAGE:1604005	SH3KBP1 SH3-domain kinase binding protein 1
IMAGE:1610453	NCE2 NEDD8-conjugating enzyme
IMAGE:2011372	ADAM10 a disintegrin and metalloproteinase domain 10
IMAGE:1469142
IMAGE:462807	RAB39B RAB39B, member RAS oncogene family
IMAGE:1844743	BFSP2 beaded filament structural protein 2, phakinin
IMAGE:277513	**ESTs, Weakly similar to hypothetical protein FLJ20294 [Homo sapiens] [H.sapiens]
IMAGE:399439
IMAGE:1911663	Homo sapiens, clone IMAGE:5259414, mRNA
IMAGE:501939	WWOX WW domain containing oxidoreductase
IMAGE:399152	PTPRD protein tyrosine phosphatase, receptor type, D
IMAGE:384851	CLTCL1 clathrin, heavy polypeptide-like 1
IMAGE:1956910	SDCCAG43 serologically defined colon cancer antigen 43
IMAGE:271871	MGC14816 **hypothetical protein MGC14816
IMAGE:1661210	Homo sapiens cDNA FLJ35318 fis, clone PROST2011410
IMAGE:126513	MGC35366 hypothetical protein MGC35366
IMAGE:362829	AP1GBP1 AP1 gamma subunit binding protein 1
IMAGE:415820	TPK1 thiamin pyrophosphokinase 1
IMAGE:1610304	Homo sapiens, clone IMAGE:5262734, mRNA
IMAGE:595761	LSM3 Lsm3 protein
IMAGE:1630165	Homo sapiens cDNA FLJ14012 fis, clone Y79AA1002482, moderately similar to ZINC FINGER PROTEIN 91
IMAGE:504623	OSTF1 osteoclast stimulating factor 1
IMAGE:795606	MGC5309 hypothetical protein MGC5309
IMAGE:487165	ZNF313 zinc finger protein 313
IMAGE:810703	HDLBP **high density lipoprotein binding protein (vigilin)
IMAGE:724609	ESTs
IMAGE:756442	POR P450 (cytochrome) oxidoreductase
IMAGE:266732	TFDP2 **transcription factor Dp-2 (E2F dimerization partner 2)
IMAGE:1609036	EIF4EBP3 eukaryotic translation initiation factor 4E binding protein 3
IMAGE:727078	MGC5178 hypothetical protein MGC5178
IMAGE:1589928	Homo sapiens EST from clone 261436, 3' end
IMAGE:1899927	EST, Moderately similar to DOPD_HUMAN D-dopachrome tautomerase (Phenylpyruvate tautomerase II) [H.sapiens]
IMAGE:1009824	DDT D-dopachrome tautomerase
IMAGE:755581	JTV1 JTV1 gene
IMAGE:745542	ECHS1 enoyl Coenzyme A hydratase, short chain, 1, mitochondrial
IMAGE:2572188	STX10 syntaxin 10
IMAGE:824510	CGI-128 CGI-128 protein
IMAGE:126847
IMAGE:73550	FLJ11773 hypothetical protein FLJ11773
IMAGE:841091	FAF1 Fas (TNFRSF6) associated factor 1
IMAGE:145388	GOSR2 golgi SNAP receptor complex member 2
IMAGE:1492426	RGS19IP1 regulator of G-protein signalling 19 interacting protein 1
IMAGE:2568378	DXS9928E DNA segment on chromosome X (unique) 9928 expressed sequence
IMAGE:345176	UBXD1 UBX domain containing 1
IMAGE:810987	MBC3205 hypothetical protein MBC3205
IMAGE:2577722	STOML2 stomatin (EPB72)-like 2
IMAGE:78869	ADRM1 adhesion regulating molecule 1
IMAGE:459941	TACC2 transforming, acidic coiled-coil containing protein 2
IMAGE:380620	PSEN2 presenilin 2 (Alzheimer disease 4)
IMAGE:327179	Homo sapiens full length insert cDNA clone ZC65D06
IMAGE:155896	LOC51035 ORF
IMAGE:1533710	Homo sapiens cDNA FLJ39557 fis, clone SKMUS2000361, weakly similar to PUTATIVE MITOCHONDRIAL CARRIER PROTEIN PET8
IMAGE:897657	SSFA2 **sperm specific antigen 2
IMAGE:2549900	PSMD13 proteasome (prosome, macropain) 26S subunit, non-ATPase, 13
IMAGE:155575	EPB41L1 erythrocyte membrane protein band 4.1-like 1
IMAGE:843352	PSMB7 proteasome (prosome, macropain) subunit, beta type, 7
IMAGE:489560	MRPS6 mitochondrial ribosomal protein S6
IMAGE:529861	PSMB6 proteasome (prosome, macropain) subunit, beta type, 6
IMAGE:588681	EIF3S5 **eukaryotic translation initiation factor 3, subunit 5 epsilon, 47kDa
IMAGE:194384	STAU **staufen, RNA binding protein (Drosophila)
IMAGE:2027560	JTV1 JTV1 gene
IMAGE:509484	**Homo sapiens, Similar to RD RNA-binding protein, clone MGC:2263 IMAGE:3050953, mRNA, complete cds
IMAGE:2546786	RPL41 ribosomal protein L41
IMAGE:1475028	RPS27 ribosomal protein S27 (metallopanstimulin 1)
IMAGE:2467016	RPS27 ribosomal protein S27 (metallopanstimulin 1)
IMAGE:840803	ATP6V0E ATPase, H+ transporting, lysosomal 9kDa, V0 subunit e
IMAGE:1591622	HNOEL-iso HNOEL-iso protein
IMAGE:2506649	OS4 conserved gene amplified in osteosarcoma
IMAGE:240637	MGC8974 hypothetical protein MGC8974
IMAGE:2286742	ZNF44 zinc finger protein 44 (KOX 7)
IMAGE:2274786	HMOX1 heme oxygenase (decycling) 1
IMAGE:52428	FLJ20533 hypothetical protein FLJ20533
IMAGE:731356	TIP47 cargo selection protein (mannose 6 phosphate receptor binding protein)
IMAGE:310519	F10 coagulation factor X
IMAGE:76103	Homo sapiens full length insert cDNA clone YB65G12
IMAGE:75581
IMAGE:811108	TRIP6 thyroid hormone receptor interactor 6
IMAGE:1088039	Homo sapiens, Similar to unc5 homolog (C. elegans) 3, clone MGC:34763 IMAGE:5189247, mRNA, complete cds
IMAGE:1083850	EEF1G eukaryotic translation elongation factor 1 gamma
IMAGE:1203822	GNB2L1 guanine nucleotide binding protein (G protein), beta polypeptide 2-like 1
IMAGE:2577245	RPL18A ribosomal protein L18a
IMAGE:1204881	KIAA0977 KIAA0977 protein
IMAGE:745615	KLK3 kallikrein 3, (prostate specific antigen)
IMAGE:2577249	RPL9 ribosomal protein L9
IMAGE:949940	RPL27A ribosomal protein L27a
IMAGE:1011324	THBS1 thrombospondin 1
IMAGE:1010103	KLK3 kallikrein 3, (prostate specific antigen)
IMAGE:1011466
IMAGE:80265	**ESTs, Weakly similar to hypothetical protein FLJ20378 [Homo sapiens] [H.sapiens]
IMAGE:1699381	**Homo sapiens cDNA FLJ37333 fis, clone BRAMY2020106
IMAGE:2459966	RPS20 ribosomal protein S20
IMAGE:788520	FLJ21839 hypothetical protein FLJ21839
IMAGE:592111	KRT6A keratin 6A
IMAGE:2559461	RPL35 ribosomal protein L35
IMAGE:1373653	RPS10 **ribosomal protein S10
IMAGE:2252417	RPS10 ribosomal protein S10
IMAGE:1861400	CDC2L2 **cell division cycle 2-like 2
IMAGE:877835	RPL35 ribosomal protein L35
IMAGE:878545	RPL18 ribosomal protein L18
IMAGE:956217	RPL18A **ribosomal protein L18a
IMAGE:1475738	RPS25 ribosomal protein S25
IMAGE:198960	PIGT phosphatidyl inositol glycan class T
IMAGE:66686	RPL10 ribosomal protein L10
IMAGE:2496232	RPL23A ribosomal protein L23a
IMAGE:878681	Homo sapiens cDNA: FLJ22875 fis, clone KAT02879
IMAGE:2548854	RPL12 ribosomal protein L12
IMAGE:916505	ESTs
IMAGE:1471829	RPL35A ribosomal protein L35a
IMAGE:2565497	RPS28 ribosomal protein S28
IMAGE:809578	RPS5 ribosomal protein S5
IMAGE:192242	RPS19 ribosomal protein S19
IMAGE:1908726	Homo sapiens cDNA FLJ33706 fis, clone BRAWH2007808
IMAGE:753862	SERPINB6 **serine (or cysteine) proteinase inhibitor, clade B (ovalbumin), member 6
IMAGE:727305	UXT ubiquitously-expressed transcript
IMAGE:1374236	RPS10 ribosomal protein S10
IMAGE:853151	RPS16 ribosomal protein S16
IMAGE:153149	RPLP1 **ribosomal protein, large, P1
IMAGE:971367	RPS8 ribosomal protein S8
IMAGE:814316	RPL13 ribosomal protein L13
IMAGE:124824	RPL10A ribosomal protein L10a
IMAGE:505289	AGTRAP angiotensin II receptor-associated protein
IMAGE:2467666	RPS13 ribosomal protein S13
IMAGE:857243	RPS13 ribosomal protein S13
IMAGE:2490935	PSMB4 proteasome (prosome, macropain) subunit, beta type, 4
IMAGE:1554384	SLC6A13 **solute carrier family 6 (neurotransmitter transporter, GABA), member 13
IMAGE:2572290	SQSTM1 sequestosome 1
IMAGE:214565	RPS14 ribosomal protein S14
IMAGE:2570895	RPL29 ribosomal protein L29
IMAGE:811867	MRPL36 mitochondrial ribosomal protein L36
IMAGE:913999
IMAGE:77197	ESTs
IMAGE:897107	SLC25A1 solute carrier family 25 (mitochondrial carrier; citrate transporter), member 1
IMAGE:283173	KIAA0114 KIAA0114 gene product
IMAGE:810047	FLJ21588 ASC-1 complex subunit P100
IMAGE:240430	Homo sapiens full length insert cDNA clone YI44D08
IMAGE:727302	OKL38 pregnancy-induced growth inhibitor
IMAGE:366039	ESTs, Weakly similar to filamin B, beta (actin binding protein 278); filamin B, beta (actin-binding protein-278); filamin 1 (actin-binding protein-280)-like; Filamin B, beta; beta filamin [Homo sapien
IMAGE:878525	MRPL40 mitochondrial ribosomal protein L40
IMAGE:1220017	ESTs
IMAGE:768393	FLJ10829 dudulin 2
IMAGE:1011667	ESTs
IMAGE:85194	TIGA1 TIGA1
IMAGE:487381	CDK5RAP2 CDK5 regulatory subunit associated protein 2
IMAGE:486984	NAV1 neuron navigator 1
IMAGE:854189
IMAGE:1472405	S100A10 S100 calcium binding protein A10 (annexin II ligand, calpactin I, light polypeptide (p11))
IMAGE:756595	S100A10 S100 calcium binding protein A10 (annexin II ligand, calpactin I, light polypeptide (p11))
IMAGE:2461050	LGALS1 lectin, galactoside-binding, soluble, 1 (galectin 1)
IMAGE:196543	STAT4 signal transducer and activator of transcription 4
IMAGE:487513	CTGF connective tissue growth factor
IMAGE:526657	TCEB3 transcription elongation factor B (SIII), polypeptide 3 (110kDa, elongin A)
IMAGE:898092	CTGF connective tissue growth factor
IMAGE:73527	CSF1 colony stimulating factor 1 (macrophage)
IMAGE:82556	POR P450 (cytochrome) oxidoreductase
IMAGE:2273013	TESK2 testis-specific kinase 2
IMAGE:2295522
IMAGE:322643	SQRDL sulfide dehydrogenase like (yeast)
IMAGE:1575419	FTL ferritin, light polypeptide
IMAGE:75886	Homo sapiens, clone IMAGE:4249217, mRNA
IMAGE:590338	RPS27L ribosomal protein S27-like
IMAGE:322561	RPL31 **ribosomal protein L31
IMAGE:1620549	ESTs
IMAGE:1620103
IMAGE:346545	MGC20262 hypothetical protein MGC20262
IMAGE:897596	RPL5 ribosomal protein L5
IMAGE:490729	SAP18 sin3-associated polypeptide, 18kDa
IMAGE:178137	RPL34 ribosomal protein L34
IMAGE:79216	AHNAK AHNAK nucleoprotein (desmoyokin)
IMAGE:279482	FOXP1 forkhead box P1
IMAGE:1049346	FOXP1 forkhead box P1
IMAGE:950836	FOXP1 forkhead box P1
IMAGE:418356	ESTs
IMAGE:809719	Homo sapiens URB mRNA, complete cds
IMAGE:416240	EBRP emopamil binding related protein, delta8-delta7 sterol isomerase related protein
IMAGE:448572	GSR glutathione reductase
IMAGE:858152	P24B integral type I protein
IMAGE:281039	FABP5 fatty acid binding protein 5 (psoriasis-associated)
IMAGE:2012523	ESTs, Highly similar to Human Recombinant Epidermal Fatty Acid Binding Protein [H.sapiens]
IMAGE:265680	CXADR coxsackie virus and adenovirus receptor
IMAGE:509495	PSMA6 proteasome (prosome, macropain) subunit, alpha type, 6
IMAGE:565849	C3IP1 kelch-like protein C3IP1
IMAGE:773240	ALG5 Alg5, S. cerevisiae, homolog of
IMAGE:824156	HSBP1 heat shock factor binding protein 1
IMAGE:399513	CGI-58 CGI-58 protein
IMAGE:1870049	DDO D-aspartate oxidase
IMAGE:235080
IMAGE:700625	CGI-09 CGI-09 protein
IMAGE:1455561	LSM10 U7 snRNP-specific Sm-like protein LSM10
IMAGE:2306804	PSMD13 proteasome (prosome, macropain) 26S subunit, non-ATPase, 13
IMAGE:810617	RPL21 ribosomal protein L21
IMAGE:1632247	FLJ23436 hypothetical protein FLJ23436
IMAGE:460033	FBXL7 F-box and leucine-rich repeat protein 7
IMAGE:461403	Homo sapiens, Similar to stress-associated endoplasmic reticulum protein 1; ribosome associated membrane protein 4, clone MGC:35505 IMAGE:5197847, mRNA, complete cds
IMAGE:307029
IMAGE:469952	AK000009 Acrg embryonic lethality (mouse) minimal region ortholog
IMAGE:731292	Homo sapiens, clone IMAGE:4096273, mRNA
IMAGE:436769	Homo sapiens cDNA FLJ35429 fis, clone SMINT2002126
IMAGE:377152	NDUFS4 NADH dehydrogenase (ubiquinone) Fe-S protein 4, 18kDa (NADH-coenzyme Q reductase)
IMAGE:296140	Homo sapiens, clone MGC:15887 IMAGE:3530481, mRNA, complete cds
IMAGE:824943	LOC51061 hypothetical protein LOC51061
IMAGE:826363	LYPLA2 lysophospholipase II
IMAGE:38344	FLJ11588 hypothetical protein FLJ11588
IMAGE:744800	PTPRU protein tyrosine phosphatase, receptor type, U
IMAGE:683059	CDC42EP3 **CDC42 effector protein (Rho GTPase binding) 3
IMAGE:506165	CDC42EP3 CDC42 effector protein (Rho GTPase binding) 3
IMAGE:810057	CSDA cold shock domain protein A
IMAGE:1211795	RPLP0 **ribosomal protein, large, P0
IMAGE:1570318	MRPL14 mitochondrial ribosomal protein L14
IMAGE:1883008	PSMD13 proteasome (prosome, macropain) 26S subunit, non-ATPase, 13
IMAGE:83363	PCMT1 protein-L-isoaspartate (D-aspartate) O-methyltransferase
IMAGE:505575	FLJ10116 hypothetical protein FLJ10116
IMAGE:324373	ZFPL1 zinc finger protein-like 1
IMAGE:841617	OAZ1 ornithine decarboxylase antizyme 1
IMAGE:360245	OSBP oxysterol binding protein
IMAGE:770614	RGS19IP1 regulator of G-protein signalling 19 interacting protein 1
IMAGE:811032	ESTs
IMAGE:1693357	EDN2 endothelin 2
IMAGE:451753	Homo sapiens mRNA; cDNA DKFZp434C1915 (from clone DKFZp434C1915); partial cds
IMAGE:138861	PVRL3 poliovirus receptor-related 3
IMAGE:840506	APR-3 apoptosis related protein APR-3
IMAGE:590323	VIM vimentin
IMAGE:840511	VIM vimentin
IMAGE:768619	PLEKHA2 **pleckstrin homology domain containing, family A (phosphoinositide binding specific) member 2
IMAGE:1469377	LHFPL2 lipoma HMGIC fusion partner-like 2
IMAGE:328889	MBP myelin basic protein
IMAGE:626841	MET met proto-oncogene (hepatocyte growth factor receptor)
IMAGE:377461	CAV1 caveolin 1, caveolae protein, 22kDa
IMAGE:841664	CAV1 caveolin 1, caveolae protein, 22kDa
IMAGE:785642	DSCR5 Down syndrome critical region gene 5
IMAGE:813719	Homo sapiens full length insert cDNA clone ZE09G12
IMAGE:221295	ID2 inhibitor of DNA binding 2, dominant negative helix-loop-helix protein
IMAGE:80823	ID2B **striated muscle contraction regulatory protein
IMAGE:283919	H2AFL H2A histone family, member L
IMAGE:324861	EGFR epidermal growth factor receptor (erythroblastic leukemia viral (v-erb-b) oncogene homolog, avian)
IMAGE:325057	Homo sapiens clone FBD8 Cri-du-chat critical region mRNA
IMAGE:328821	ESTs
IMAGE:795847	COPS5 COP9 constitutive photomorphogenic homolog subunit 5 (Arabidopsis)
IMAGE:427978	ESTs
IMAGE:1415128	KIAA1694 KIAA1694 protein
IMAGE:244626	IHPK3 inositol hexaphosphate kinase 3
IMAGE:1574642	Homo sapiens cDNA FLJ13752 fis, clone PLACE3000352
IMAGE:768396	DAT1 **neuronal specific transcription factor DAT1
IMAGE:1559596	ADAMTS8 a disintegrin-like and metalloprotease (reprolysin type) with thrombospondin type 1 motif, 8
IMAGE:704690	HIPK3 homeodomain interacting protein kinase 3
IMAGE:867764	ESTs, Weakly similar to A61192 ribosomal protein homolog PD-1 - human [H.sapiens]
IMAGE:77728	SLC20A2 solute carrier family 20 (phosphate transporter), member 2
IMAGE:343699	PLA2G4B phospholipase A2, group IVB (cytosolic)
IMAGE:357651	Homo sapiens cDNA FLJ34482 fis, clone HLUNG2004067
IMAGE:289016	Homo sapiens cDNA FLJ31349 fis, clone MESAN2000092, moderately similar to Guanylate kinase-interacting protein 1 Maguin-1, membrane-associated
IMAGE:855624	ALDH1A1 aldehyde dehydrogenase 1 family, member A1
IMAGE:213890	DECR1 2,4-dienoyl CoA reductase 1, mitochondrial
IMAGE:377368	AVEN apoptosis, caspase activation inhibitor
IMAGE:2271240	RPS12 ribosomal protein S12
IMAGE:809464	FGFR2 fibroblast growth factor receptor 2 (bacteria-expressed kinase, keratinocyte growth factor receptor, craniofacial dysostosis 1, Crouzon syndrome, Pfeiffer syndrome, Jackson-Weiss syndrome)
IMAGE:51950	AQP1 aquaporin 1 (channel-forming integral protein, 28kDa)
IMAGE:347224	ESTs, Moderately similar to 810024C cytochrome oxidase I [Homo sapiens] [H.sapiens]
IMAGE:869450	RPL11 ribosomal protein L11
IMAGE:1220403	EST, Weakly similar to ribosomal protein L11; 60S ribosomal protein L11 [Homo sapiens] [H.sapiens]
IMAGE:897983	AOP2 anti-oxidant protein 2 (non-selenium glutathione peroxidase, acidic calcium-independent phospholipase A2)
IMAGE:70749	Homo sapiens cDNA: FLJ21874 fis, clone HEP02488
IMAGE:1706984	Homo sapiens, chromosome 20 open reading frame 178, clone MGC:45387 IMAGE:5173394, mRNA, complete cds
IMAGE:810140	Homo sapiens, chromosome 20 open reading frame 178, clone MGC:45387 IMAGE:5173394, mRNA, complete cds
IMAGE:1896738
IMAGE:133519	N4BP1 Nedd4 binding protein 1
IMAGE:347373	TCEB1 transcription elongation factor B (SIII), polypeptide 1 (15kDa, elongin C)
IMAGE:327195	Homo sapiens cDNA: FLJ21362 fis, clone COL02886
IMAGE:1569636	FLJ10342 **hypothetical protein FLJ10342
IMAGE:307465	ALF TFIIA-alpha/beta-like factor
IMAGE:1883630	TLE3 transducin-like enhancer of split 3 (E(sp1) homolog, Drosophila)
IMAGE:321574	TLE3 transducin-like enhancer of split 3 (E(sp1) homolog, Drosophila)
IMAGE:1032444	Homo sapiens cDNA: FLJ22398 fis, clone HRC08014
IMAGE:545503	STAT1 signal transducer and activator of transcription 1, 91kDa
IMAGE:1563810	VAMP4 vesicle-associated membrane protein 4
IMAGE:491232	PSEN2 presenilin 2 (Alzheimer disease 4)
IMAGE:752813	PCMF potassium channel modulatory factor
IMAGE:840691	STAT1 signal transducer and activator of transcription 1, 91kDa
IMAGE:898138	UBE2B ubiquitin-conjugating enzyme E2B (RAD6 homolog)
IMAGE:199833	DSCR3 Down syndrome critical region gene 3
IMAGE:197512	FLJ22313 hypothetical protein FLJ22313
IMAGE:842825	GSPT1 G1 to S phase transition 1
IMAGE:376298	CGI-203 CGI-203 protein
IMAGE:298716	C20orf111 chromosome 20 open reading frame 111
IMAGE:785392	DKFZP434F2021 DKFZP434F2021 protein
IMAGE:32641	LYPLA2 **lysophospholipase II
IMAGE:784112	FLJ12666 hypothetical protein FLJ12666
IMAGE:488584	MGC33215 hypothetical protein MGC33215
IMAGE:1635109	DKFZP564O123 DKFZP564O123 protein
IMAGE:666038	RNPC2 **RNA-binding region (RNP1, RRM) containing 2
IMAGE:897813	ESTs, Highly similar to polyadenylate binding protein-interacting protein 1 [Homo sapiens] [H.sapiens]
IMAGE:179199	GEMIN5 gemin 5
IMAGE:1917837	FLJ11838 hypothetical protein FLJ11838
IMAGE:757157	SMAP-5 golgi membrane protein SB140
IMAGE:1556545	FLJ30656 hypothetical protein FLJ30656
IMAGE:262920	H41 hypothetical protein H41
IMAGE:293243	FLJ10486 hypothetical protein FLJ10486
IMAGE:119609	DONSON downstream neighbor of SON
IMAGE:292736	H41 hypothetical protein H41
IMAGE:859025	PQBP1 polyglutamine binding protein 1
IMAGE:731023	WDR5 WD repeat domain 5
IMAGE:1502566	Homo sapiens, similar to FKSG76, clone MGC:35390 IMAGE:5185621, mRNA, complete cds
IMAGE:1417886	CERK ceramide kinase
IMAGE:283458	Homo sapiens cDNA FLJ34482 fis, clone HLUNG2004067
IMAGE:505047	SET7 SET domain-containing protein 7
IMAGE:344405	CTNNBIP1 catenin, beta interacting protein 1
IMAGE:858387	MGC4767 hypothetical protein MGC4767
IMAGE:321529	**Homo sapiens, clone IMAGE:4295273, mRNA
IMAGE:767988	ELL2 ELL-related RNA polymerase II, elongation factor
IMAGE:899772	ESTs
IMAGE:436364	GEMIN5 gemin 5
IMAGE:214006	H2BFL H2B histone family, member L
IMAGE:192225	SLIT3 slit homolog 3 (Drosophila)
IMAGE:843263	MRPL37 mitochondrial ribosomal protein L37
IMAGE:825343	Homo sapiens, clone MGC:15887 IMAGE:3530481, mRNA, complete cds
IMAGE:1618561
IMAGE:1713096	ESTs
IMAGE:462195	ESTs
IMAGE:744627	FOXE3 forkhead box E3
IMAGE:753982	ESTs, Weakly similar to hypothetical protein FLJ20378 [Homo sapiens] [H.sapiens]
IMAGE:262864	RPL35 **ribosomal protein L35
IMAGE:842918	FARP1 FERM, RhoGEF (ARHGEF) and pleckstrin domain protein 1 (chondrocyte-derived)
IMAGE:810343	CGI-09 CGI-09 protein
IMAGE:1586697	ESTs, Weakly similar to PC4369 olfactory receptor, HT2 - human (fragment) [H.sapiens]
IMAGE:743890	KIAA1673 KIAA1673
IMAGE:1836760	CPEB1 cytoplasmic polyadenylation element binding protein
IMAGE:281931
IMAGE:845432	RAGD Rag D protein
IMAGE:364469	NDUFA7 NADH dehydrogenase (ubiquinone) 1 alpha subcomplex, 7, 14.5kDa
IMAGE:2467229	DJ-1 RNA-binding protein regulatory subunit
IMAGE:269381	ZNF148 zinc finger protein 148 (pHZ-52)
IMAGE:2578221	UBB ubiquitin B
IMAGE:66767	UBL5 ubiquitin-like 5
IMAGE:723955	EFNB2 ephrin-B2
IMAGE:900514	NBR2 **NBR2
IMAGE:1017447
IMAGE:1017696
IMAGE:1011532
IMAGE:745672
IMAGE:745681
IMAGE:377827	Homo sapiens cDNA FLJ39100 fis, clone NTONG2001587, moderately similar to KERATIN, TYPE II CYTOSKELETAL 4
IMAGE:726703	Homo sapiens clone 23736 mRNA sequence
IMAGE:471642	LAMA2 **laminin, alpha 2 (merosin, congenital muscular dystrophy)
IMAGE:2029306	ESTs
IMAGE:2338271	NFIA nuclear factor I/A
IMAGE:2445159	SEMA3C sema domain, immunoglobulin domain (Ig), short basic domain, secreted, (semaphorin) 3C
IMAGE:289428	NTRK2 neurotrophic tyrosine kinase, receptor, type 2
IMAGE:1637279	LAT1-3TM LAT1-3TM protein
IMAGE:1636360	FLJ14957 hypothetical protein FLJ14957
IMAGE:785819	Homo sapiens cDNA: FLJ21243 fis, clone COL01164
IMAGE:2013496	Homo sapiens cDNA: FLJ21243 fis, clone COL01164
IMAGE:839882	SLC5A3 solute carrier family 5 (inositol transporters), member 3
IMAGE:345743	SLC5A3 solute carrier family 5 (inositol transporters), member 3
IMAGE:882467
IMAGE:877627	DAP3 death associated protein 3
IMAGE:240151	ID2 inhibitor of DNA binding 2, dominant negative helix-loop-helix protein
IMAGE:2515861	ELL2 ELL-related RNA polymerase II, elongation factor
IMAGE:42739	PTP4A1 protein tyrosine phosphatase type IVA, member 1
IMAGE:136722	ATP1B3 ATPase, Na+/K+ transporting, beta 3 polypeptide
IMAGE:293745	ARHGEF3 Rho guanine nucleotide exchange factor (GEF) 3
IMAGE:321885	DBY DEAD/H (Asp-Glu-Ala-Asp/His) box polypeptide, Y chromosome
IMAGE:826973	USP9Y ubiquitin specific protease 9, Y chromosome (fat facets-like Drosophila)
IMAGE:309449	RPS4Y ribosomal protein S4, Y-linked
IMAGE:45376	ACAA2 acetyl-Coenzyme A acyltransferase 2 (mitochondrial 3-oxoacyl-Coenzyme A thiolase)
IMAGE:712146	Homo sapiens cDNA FLJ39590 fis, clone SKNMC1000079
IMAGE:769686	THY1 Thy-1 cell surface antigen
IMAGE:1323785	THY1 Thy-1 cell surface antigen
IMAGE:1926620	THY1 Thy-1 cell surface antigen
IMAGE:343079	Homo sapiens mRNA; cDNA DKFZp761P0114 (from clone DKFZp761P0114)
IMAGE:612274	TUBA1 tubulin, alpha 1 (testis specific)
IMAGE:38816	TUBA1 tubulin, alpha 1 (testis specific)
IMAGE:809416	FLJ22471 limkain beta 2
IMAGE:293599	FLJ10290 hypothetical protein FLJ10290
IMAGE:378813	SLPI secretory leukocyte protease inhibitor (antileukoproteinase)
IMAGE:810120	VPS28 vacuolar protein sorting 28 (yeast)
IMAGE:246765	POLR2J2 **DNA directed RNA polymerase II polypeptide J-related gene
IMAGE:725405	Homo sapiens mRNA; cDNA DKFZp586A0618 (from clone DKFZp586A0618)
IMAGE:270826	Homo sapiens, clone IMAGE:4243767, mRNA
IMAGE:263815	**Homo sapiens, clone IMAGE:4243767, mRNA
IMAGE:837904	RPL15 ribosomal protein L15
IMAGE:450307	C12orf8 chromosome 12 open reading frame 8
IMAGE:809552	FLJ36557 hypothetical protein FLJ36557
IMAGE:264692	F2R coagulation factor II (thrombin) receptor
IMAGE:418193	COL1A1 collagen, type I, alpha 1
IMAGE:273546	PAICS phosphoribosylaminoimidazole carboxylase, phosphoribosylaminoimidazole succinocarboxamide synthetase
IMAGE:768260	E2F1 E2F transcription factor 1
IMAGE:824242
IMAGE:1931393	ESTs, Highly similar to TVHUR1 transforming protein rap1b - human [H.sapiens]
IMAGE:770670	TNFAIP3 tumor necrosis factor, alpha-induced protein 3
IMAGE:814482	LOC81558 C/EBP-induced protein
IMAGE:1572641	ODAG ocular development-associated gene
IMAGE:209246	EIF3S6IP eukaryotic translation initiation factor 3, subunit 6 interacting protein
IMAGE:347434	SC65 nucleolar autoantigen (55kD) similar to rat synaptonemal complex protein
IMAGE:471742	BCRP1 Breakpoint cluster region protein, uterine leiomyoma, 1; barrier to autointegration factor
IMAGE:787857	STX5A syntaxin 5A
IMAGE:80616	BCL2L13 BCL2-like 13 (apoptosis facilitator)
IMAGE:756509	H105E3 NAD(P) dependent steroid dehydrogenase-like; H105e3
IMAGE:595159	EEF1A1 **eukaryotic translation elongation factor 1 alpha 1
IMAGE:1690915	MGC46719 hypothetical protein MGC46719
IMAGE:730794	FLJ38602 hypothetical protein FLJ38602
IMAGE:377468	SPRY1 sprouty homolog 1, antagonist of FGF signaling (Drosophila)
IMAGE:488964	H2AFO H2A histone family, member O
IMAGE:510273	MEN1 multiple endocrine neoplasia I
IMAGE:141854	LOC56181 **hypothetical protein RP1-317E23
IMAGE:220376	MEN1 multiple endocrine neoplasia I
IMAGE:82434	MEN1 **multiple endocrine neoplasia I
IMAGE:744983	LOC55893 papillomavirus regulatory factor PRF-1
IMAGE:294537	RAB17 RAB17, member RAS oncogene family
IMAGE:415814	LOC56901 NADH:ubiquinone oxidoreductase MLRQ subunit homolog
IMAGE:392678	ENO1 enolase 1, (alpha)
IMAGE:897567	LDHA lactate dehydrogenase A
IMAGE:365919	STAU staufen, RNA binding protein (Drosophila)
IMAGE:2321118	RPS7 ribosomal protein S7
IMAGE:842818	KARS lysyl-tRNA synthetase
IMAGE:360436	COPEB core promoter element binding protein
IMAGE:141845	**Homo sapiens cDNA FLJ12540 fis, clone NT2RM4000425
IMAGE:562811	CUL5 cullin 5
IMAGE:857002	PROL2 proline rich 2
IMAGE:488017	MFGE8 milk fat globule-EGF factor 8 protein
IMAGE:809657	Homo sapiens cDNA FLJ14028 fis, clone HEMBA1003838
IMAGE:897546	PEMT phosphatidylethanolamine N-methyltransferase
IMAGE:416095	ESTs
IMAGE:130835	RCP Rab coupling protein
IMAGE:1610464	EGLN3 egl nine homolog 3 (C. elegans)
IMAGE:127509	GBE1 glucan (1,4-alpha-), branching enzyme 1 (glycogen branching enzyme, Andersen disease, glycogen storage disease type IV)
IMAGE:814899	BNIP3L BCL2/adenovirus E1B 19kDa interacting protein 3-like
IMAGE:230882	PAX6 paired box gene 6 (aniridia, keratitis)
IMAGE:491067	ILF1 interleukin enhancer binding factor 1
IMAGE:502355	ACO1 aconitase 1, soluble
IMAGE:897673	PGD phosphogluconate dehydrogenase
IMAGE:1636251	BAG1 BCL2-associated athanogene
IMAGE:433474	SURF1 surfeit 1
IMAGE:486787	CNN3 calponin 3, acidic
IMAGE:491311	EGLN3 egl nine homolog 3 (C. elegans)
IMAGE:774754	CTNNB1 catenin (cadherin-associated protein), beta 1, 88kDa
IMAGE:842989	MYL6 myosin, light polypeptide 6, alkali, smooth muscle and non-muscle
IMAGE:811816	DGCR6L **DiGeorge syndrome critical region gene 6-like
IMAGE:471266	DGCR6L DiGeorge syndrome critical region gene 6-like
IMAGE:470121	TCTA T-cell leukemia translocation altered gene
IMAGE:68103	MLC1SA myosin light chain 1 slow a
IMAGE:451092	Homo sapiens mRNA; cDNA DKFZp547P055 (from clone DKFZp547P055)
IMAGE:51328	CDC34 cell division cycle 34
IMAGE:271398	Homo sapiens mRNA; cDNA DKFZp313E1815 (from clone DKFZp313E1815)
IMAGE:417905	MGC17337 similar to RIKEN cDNA 5730528L13 gene
IMAGE:261472	ORF1-FL49 putative nuclear protein ORF1-FL49
IMAGE:795585	ISL2 ISL2 transcription factor, LIM/homeodomain, (islet-2)
IMAGE:842839	DREV1 CGI-81 protein
IMAGE:455256	LOC51218 clone FLB4739
IMAGE:82173	MYLE MYLE protein
IMAGE:823930	ARPC1A actin related protein 2/3 complex, subunit 1A, 41kDa
IMAGE:588829	AARS alanyl-tRNA synthetase
IMAGE:2548282	TMOD tropomodulin
IMAGE:843335	SUCLG1 succinate-CoA ligase, GDP-forming, alpha subunit
IMAGE:487284	FLJ10450 hypothetical protein FLJ10450
IMAGE:824524	UGTREL1 UDP-galactose transporter related
IMAGE:2383847	PVR poliovirus receptor
IMAGE:50777	FLJ10521 hypothetical protein FLJ10521
IMAGE:2405864	EMD emerin (Emery-Dreifuss muscular dystrophy)
IMAGE:505579	FLJ20308 hypothetical protein FLJ20308
IMAGE:753897	AMFR autocrine motility factor receptor
IMAGE:782800	UQCRFS1 ubiquinol-cytochrome c reductase, Rieske iron-sulfur polypeptide 1
IMAGE:1636908	MDH2 malate dehydrogenase 2, NAD (mitochondrial)
IMAGE:2508273	SDBCAG84 serologically defined breast cancer antigen 84
IMAGE:144777	HAX1 HS1 binding protein
IMAGE:810408	SDBCAG84 serologically defined breast cancer antigen 84
IMAGE:1127840	SLC25A6 solute carrier family 25 (mitochondrial carrier; adenine nucleotide translocator), member 6
IMAGE:853570	SLC25A6 solute carrier family 25 (mitochondrial carrier; adenine nucleotide translocator), member 6
IMAGE:755855	SLC25A6 solute carrier family 25 (mitochondrial carrier; adenine nucleotide translocator), member 6
IMAGE:345693	LYPLA3 lysophospholipase 3 (lysosomal phospholipase A2)
IMAGE:32605	YAP YY1 associated protein
IMAGE:502499	PMM1 phosphomannomutase 1
IMAGE:759163	MFAP4 microfibrillar-associated protein 4
IMAGE:759173	PYGM phosphorylase, glycogen; muscle (McArdle syndrome, glycogen storage disease type V)
IMAGE:489533	CYB5R1 cytochrome b5 reductase 1 (B5R.1)
IMAGE:743699	Homo sapiens, Similar to zinc finger transcription factor, clone MGC:33414 IMAGE:4829037, mRNA, complete cds
IMAGE:1637751	OXA1L oxidase (cytochrome c) assembly 1-like
IMAGE:897835	OXA1L oxidase (cytochrome c) assembly 1-like
IMAGE:898242	SRPR signal recognition particle receptor ('docking protein')
IMAGE:773381	NAPA N-ethylmaleimide-sensitive factor attachment protein, alpha
IMAGE:35789	NRBP nuclear receptor binding protein
IMAGE:843265	KIAA0905 yeast Sec31p homolog
IMAGE:813609	PITRM1 pitrilysin metalloproteinase 1
IMAGE:25069	RBAF600 retinoblastoma-associated factor 600
IMAGE:743588	MGC19556 hypothetical protein MGC19556
IMAGE:878578	ALDOA aldolase A, fructose-bisphosphate
IMAGE:2578793	ALDOA aldolase A, fructose-bisphosphate
IMAGE:795827	TESK1 testis-specific kinase 1
IMAGE:449275
IMAGE:739993	BRE brain and reproductive organ-expressed (TNFRSF1A modulator)
IMAGE:234329	FLJ10099 hypothetical protein FLJ10099
IMAGE:244202	FLJ10099 hypothetical protein FLJ10099
IMAGE:347282	MTA3 likely ortholog of mouse metastasis associated 3
IMAGE:825822	DJ167A19.1 hypothetical protein DJ167A19.1
IMAGE:782246	RICH1 homolog of rat nadrin
IMAGE:198904	APMCF1 APMCF1 protein
IMAGE:1636092	NPL4 hypothetical protein FLJ20657
IMAGE:767068	DKFZP586G1517 DKFZP586G1517 protein
IMAGE:2541394	EIF3S7 eukaryotic translation initiation factor 3, subunit 7 zeta, 66/67kDa
IMAGE:2189995	HDGF hepatoma-derived growth factor (high-mobility group protein 1-like)
IMAGE:746163	GSR glutathione reductase
IMAGE:45291	DRPLA dentatorubral-pallidoluysian atrophy (atrophin-1)
IMAGE:809685	MBC2 likely ortholog of mouse membrane bound C2 domain containing protein
IMAGE:2578744	Homo sapiens clone 24464 beta-tubulin mRNA, complete cds
IMAGE:2313852	HERPUD1 homocysteine-inducible, endoplasmic reticulum stress-inducible, ubiquitin-like domain member 1
IMAGE:839890	PCBP1 poly(rC) binding protein 1
IMAGE:897656	FARP1 FERM, RhoGEF (ARHGEF) and pleckstrin domain protein 1 (chondrocyte-derived)
IMAGE:809876	ATP5G2 ATP synthase, H+ transporting, mitochondrial F0 complex, subunit c (subunit 9), isoform 2
IMAGE:267427	CGI-57 hypothetical protein CGI-57
IMAGE:809567	FLOT1 flotillin 1
IMAGE:2492177	FLOT1 flotillin 1
IMAGE:428796	GK001 GK001 protein
IMAGE:797025	PGLS 6-phosphogluconolactonase
IMAGE:767784	JUND jun D proto-oncogene
IMAGE:2452256	FARP1 FERM, RhoGEF (ARHGEF) and pleckstrin domain protein 1 (chondrocyte-derived)
IMAGE:624271	CAMKK2 calcium/calmodulin-dependent protein kinase kinase 2, beta
IMAGE:151371	P5326 hypothetical protein p5326
IMAGE:810743	MLF2 myeloid leukemia factor 2
IMAGE:897011	KIAA0842 KIAA0842 protein
IMAGE:235179	FLJ20257 hypothetical protein FLJ20257
IMAGE:781362	PLEC1 plectin 1, intermediate filament binding protein 500kDa
IMAGE:744417	CRAT carnitine acetyltransferase
IMAGE:531479	NR2F6 nuclear receptor subfamily 2, group F, member 6
IMAGE:810741	GABARAP GABA(A) receptor-associated protein
IMAGE:266819	DUSP3 dual specificity phosphatase 3 (vaccinia virus phosphatase VH1-related)
IMAGE:415670	SLC7A8 solute carrier family 7 (cationic amino acid transporter, y+ system), member 8
IMAGE:417867	XBP1 X-box binding protein 1
IMAGE:1031727	MRPL41 mitochondrial ribosomal protein L41
IMAGE:306743	TSG twisted gastrulation
IMAGE:549933	IL8 interleukin 8
IMAGE:1635350	DKFZP564J157 DKFZp564J157 protein
IMAGE:743749	CGI-119 CGI-119 protein
IMAGE:1592976	MITF microphthalmia-associated transcription factor
IMAGE:345034	CXCL14 chemokine (C-X-C motif) ligand 14
IMAGE:2488862	FKBP9 FK506 binding protein 9, 63 kDa
IMAGE:809533	MGC14376 hypothetical protein MGC14376
IMAGE:85171	ARF4 ADP-ribosylation factor 4
IMAGE:49352	ANXA7 annexin A7
IMAGE:83156	HEBP2 heme binding protein 2
IMAGE:212394	DCTD dCMP deaminase
IMAGE:726911	TSC22 transforming growth factor beta-stimulated protein TSC-22
IMAGE:868652	C4B complement component 4B
IMAGE:236412	C14orf4 chromosome 14 open reading frame 4
IMAGE:767346	C14orf4 chromosome 14 open reading frame 4
IMAGE:501868	RAI2 retinoic acid induced 2
IMAGE:325128	LPXN **leupaxin
IMAGE:461264
IMAGE:259859	GNS glucosamine (N-acetyl)-6-sulfatase (Sanfilippo disease IIID)
IMAGE:2012454	GNS glucosamine (N-acetyl)-6-sulfatase (Sanfilippo disease IIID)
IMAGE:340840	GNS glucosamine (N-acetyl)-6-sulfatase (Sanfilippo disease IIID)
IMAGE:490306	TM9SF1 transmembrane 9 superfamily member 1
IMAGE:485165	PTDSS1 phosphatidylserine synthase 1
IMAGE:1635705	GOLGA2 golgi autoantigen, golgin subfamily a, 2
IMAGE:491184	ESTs, Weakly similar to hypothetical protein FLJ20378 [Homo sapiens] [H.sapiens]
IMAGE:795375	ITM2B integral membrane protein 2B
IMAGE:247616	LHFP lipoma HMGIC fusion partner
IMAGE:159608	APOD apolipoprotein D
IMAGE:838611	APOD apolipoprotein D
IMAGE:796328	ESTs, Weakly similar to zinc finger protein 91 (HPF7, HTF10) [Homo sapiens] [H.sapiens]
IMAGE:241424	SSBP4 **single stranded DNA binding protein 4
IMAGE:502690	RPN1 ribophorin I
IMAGE:754028	KIAA0469 KIAA0469 gene product
IMAGE:856454	SLC3A2 solute carrier family 3 (activators of dibasic and neutral amino acid transport), member 2
IMAGE:769911	CAPZB capping protein (actin filament) muscle Z-line, beta
IMAGE:566440	NCOR2 nuclear receptor co-repressor 2
IMAGE:897563	KIAA0864 KIAA0864 protein
IMAGE:950678	Homo sapiens mRNA; cDNA DKFZp434N1610 (from clone DKFZp434N1610)
IMAGE:713922	GSTM1 glutathione S-transferase M1
IMAGE:840990	GSTM4 glutathione S-transferase M4
IMAGE:664233	GSTM2 glutathione S-transferase M2 (muscle)
IMAGE:1636176	PLXNB2 plexin B2
IMAGE:809946	IFRD2 interferon-related developmental regulator 2
IMAGE:1591264	TALDO1 transaldolase 1
IMAGE:1323636	MGAT1 mannosyl (alpha-1,3-)-glycoprotein beta-1,2-N-acetylglucosaminyltransferase
IMAGE:206638	SEC61A1 protein transport protein SEC61 alpha subunit isoform 1
IMAGE:969593	ESTs
IMAGE:2577778	UQCRC1 **ubiquinol-cytochrome c reductase core protein I
IMAGE:826204	FLII flightless I homolog (Drosophila)
IMAGE:25988	EIF4G1 eukaryotic translation initiation factor 4 gamma, 1
IMAGE:841203	VCL vinculin
IMAGE:1455835	CST cerebroside (3'-phosphoadenylylsulfate:galactosylceramide 3') sulfotransferase
IMAGE:1492448	Human HepG2 3' region cDNA, clone hmd1f06
IMAGE:253141	Human HepG2 3' region cDNA, clone hmd1f06
IMAGE:826173	PFN1 profilin 1
IMAGE:285992	ADNP activity-dependent neuroprotector
IMAGE:144932	CDK2AP1 CDK2-associated protein 1
IMAGE:502565	STIM1 stromal interaction molecule 1
IMAGE:33076	CHPT1 choline phosphotransferase 1
IMAGE:2568611	CTNNA1 catenin (cadherin-associated protein), alpha 1, 102kDa
IMAGE:770102	CENTA2 centaurin, alpha 2
IMAGE:268812	DIRC2 disrupted in renal carcinoma 2
IMAGE:1129559	FBLN1 fibulin 1
IMAGE:502367	FBLN1 fibulin 1
IMAGE:813533	SDCBP syndecan binding protein (syntenin)
IMAGE:340734	NFKBIA nuclear factor of kappa light polypeptide gene enhancer in B-cells inhibitor, alpha
IMAGE:325513	EST, Moderately similar to JC5064 S-100 calcium-binding protein A13 - human [H.sapiens]
IMAGE:23804	ZFP36 zinc finger protein 36, C3H type, homolog (mouse)
IMAGE:271472	ZFP26 C3HC4-like zinc finger protein
IMAGE:769673	MBD2 methyl-CpG binding domain protein 2
IMAGE:502518	LAMB2 laminin, beta 2 (laminin S)
IMAGE:840978	CD81 CD81 antigen (target of antiproliferative antibody 1)
IMAGE:156386	FLOT2 flotillin 2
IMAGE:773137	STK24 serine/threonine kinase 24 (STE20 homolog, yeast)
IMAGE:898035	CTSB cathepsin B
IMAGE:810117	ANXA11 annexin A11
IMAGE:2499797	ARPC4 actin related protein 2/3 complex, subunit 4, 20kDa
IMAGE:810444	TNFAIP2 tumor necrosis factor, alpha-induced protein 2
IMAGE:299539	FGF12 fibroblast growth factor 12
IMAGE:1864283	LOC56757 hypothetical protein LOC56757
IMAGE:595637	MRF2 modulator recognition factor 2
IMAGE:271748	RBMS1 RNA binding motif, single stranded interacting protein 1
IMAGE:488370	COL3A1 collagen, type III, alpha 1 (Ehlers-Danlos syndrome type IV, autosomal dominant)
IMAGE:740117	IRF7 interferon regulatory factor 7
IMAGE:795198	SLC39A1 solute carrier family 39 (zinc transporter), member 1
IMAGE:124242	FLJ20154 hypothetical protein FLJ20154
IMAGE:726684	LAPTM4A lysosomal-associated protein transmembrane 4 alpha
IMAGE:1592837	IFITM2 interferon induced transmembrane protein 2 (1-8D)
IMAGE:247081	HDAC7A histone deacetylase 7A
IMAGE:769565	RER1 similar to S. cerevisiae RER1
IMAGE:811161	ABCF1 ATP-binding cassette, sub-family F (GCN20), member 1
IMAGE:770674	RAD23A RAD23 homolog A (S. cerevisiae)
IMAGE:867606	COL8A2 collagen, type VIII, alpha 2
IMAGE:381066	SERPING1 serine (or cysteine) proteinase inhibitor, clade G (C1 inhibitor), member 1, (angioedema, hereditary)
IMAGE:2541441	SERPING1 serine (or cysteine) proteinase inhibitor, clade G (C1 inhibitor), member 1, (angioedema, hereditary)
IMAGE:756556	SERPING1 serine (or cysteine) proteinase inhibitor, clade G (C1 inhibitor), member 1, (angioedema, hereditary)
IMAGE:841281	MGC3077 hypothetical protein MGC3077
IMAGE:489519	TIMP3 tissue inhibitor of metalloproteinase 3 (Sorsby fundus dystrophy, pseudoinflammatory)
IMAGE:774181	TIMP3 tissue inhibitor of metalloproteinase 3 (Sorsby fundus dystrophy, pseudoinflammatory)
IMAGE:485985	ACTA2 actin, alpha 2, smooth muscle, aorta
IMAGE:359457	TAGLN transgelin
IMAGE:549221	MGP matrix Gla protein
IMAGE:380797	RBM3 RNA binding motif protein 3
IMAGE:214990	GSN gelsolin (amyloidosis, Finnish type)
IMAGE:745496	FKBP1A FK506 binding protein 1A, 12kDa
IMAGE:109879	RAP2B RAP2B, member of RAS oncogene family
IMAGE:364436	RDGBB retinal degeneration B beta
IMAGE:1607229	TPD52L1 tumor protein D52-like 1
IMAGE:754106	TIMP3 tissue inhibitor of metalloproteinase 3 (Sorsby fundus dystrophy, pseudoinflammatory)
IMAGE:510729	PTPN21 protein tyrosine phosphatase, non-receptor type 21
IMAGE:730346	HEBP1 heme binding protein 1
IMAGE:626208	Homo sapiens cDNA: FLJ21904 fis, clone HEP03585
IMAGE:1636495	TMPRSS4 transmembrane protease, serine 4
IMAGE:139113	GOLPH3 golgi phosphoprotein 3 (coat-protein)
IMAGE:549728	CAPN2 calpain 2, (m/II) large subunit
IMAGE:687397	ABCD3 **ATP-binding cassette, sub-family D (ALD), member 3
IMAGE:771323	PLOD procollagen-lysine, 2-oxoglutarate 5-dioxygenase (lysine hydroxylase, Ehlers-Danlos syndrome type VI)
IMAGE:129725	RBPSUH recombining binding protein suppressor of hairless (Drosophila)
IMAGE:756163	BCR breakpoint cluster region
IMAGE:769846	SCAMP2 secretory carrier membrane protein 2
IMAGE:2509925	SEC13L1 SEC13-like 1 (S. cerevisiae)
IMAGE:502165	LOC92689 hypothetical protein BC001096
IMAGE:745214	KDELR2 KDEL (Lys-Asp-Glu-Leu) endoplasmic reticulum protein retention receptor 2
IMAGE:767289	FLJ10055 hypothetical protein FLJ10055
IMAGE:194214	TGIF TGFB-induced factor (TALE family homeobox)
IMAGE:814381	DAP death-associated protein
IMAGE:2543381	MIC2 antigen identified by monoclonal antibodies 12E7, F21 and O13
IMAGE:1572614	IFNGR2 **interferon gamma receptor 2 (interferon gamma transducer 1)
IMAGE:268837	C1orf21 chromosome 1 open reading frame 21
IMAGE:785575	IFNGR2 interferon gamma receptor 2 (interferon gamma transducer 1)
IMAGE:293569	C1orf21 chromosome 1 open reading frame 21
IMAGE:755304	MRPS16 mitochondrial ribosomal protein S16
IMAGE:77193	MAFB v-maf musculoaponeurotic fibrosarcoma oncogene homolog B (avian)
IMAGE:868630	TSC22 transforming growth factor beta-stimulated protein TSC-22
IMAGE:611481	TCF-3 HMG-box transcription factor TCF-3
IMAGE:345538	CTSL cathepsin L
IMAGE:770059	HSPG2 heparan sulfate proteoglycan 2 (perlecan)
IMAGE:68605	POLR2B **polymerase (RNA) II (DNA directed) polypeptide B, 140kDa
IMAGE:841070	YARS tyrosyl-tRNA synthetase
IMAGE:769959	COL4A2 collagen, type IV, alpha 2
IMAGE:1914684	EST
IMAGE:857319	EIF3S4 eukaryotic translation initiation factor 3, subunit 4 delta, 44kDa
IMAGE:2565909	VAT1 vesicle amine transport protein 1 homolog (T californica)
IMAGE:80764	LOC51255 hypothetical protein LOC51255
IMAGE:841044	RPL28 ribosomal protein L28
IMAGE:842806	CDK4 cyclin-dependent kinase 4
IMAGE:767798	ATOX1 ATX1 antioxidant protein 1 homolog (yeast)
IMAGE:203003	NME4 non-metastatic cells 4, protein expressed in
IMAGE:771196	ARHGAP1 Rho GTPase activating protein 1
IMAGE:2516260	LTBP1 latent transforming growth factor beta binding protein 1
IMAGE:2509911	SYNGR2 synaptogyrin 2
IMAGE:2503812	TCEB2 transcription elongation factor B (SIII), polypeptide 2 (18kDa, elongin B)
IMAGE:731241	MPST mercaptopyruvate sulfurtransferase
IMAGE:770884	TIP-1 Tax interaction protein 1
IMAGE:809473	**Homo sapiens cDNA FLJ90031 fis, clone HEMBA1001390, weakly similar to Mus musculus polymerase I-transcript release factor mRNA
IMAGE:51032	ESTs, Moderately similar to 810024C cytochrome oxidase I [Homo sapiens] [H.sapiens]
IMAGE:162310	PMP22 peripheral myelin protein 22
IMAGE:133273	PMP22 peripheral myelin protein 22
IMAGE:47142	PEX12 peroxisomal biogenesis factor 12
IMAGE:461336	LASS2 LAG1 longevity assurance homolog 2 (S. cerevisiae)
IMAGE:159118	ARHG ras homolog gene family, member G (rho G)
IMAGE:590150	MT2A metallothionein 2A
IMAGE:1472735	Homo sapiens, Similar to RNA helicase-related protein, clone MGC:9246 IMAGE:3892441, mRNA, complete cds
IMAGE:297392	MT1L **metallothionein 1L
IMAGE:1899230	NUTF2 nuclear transport factor 2
IMAGE:796694	BIRC5 baculoviral IAP repeat-containing 5 (survivin)
IMAGE:78353	Homo sapiens, RNA helicase-related protein, clone MGC:32732 IMAGE:4041046, mRNA, complete cds
IMAGE:245990	MT1L **metallothionein 1L
IMAGE:2317017	MT1G metallothionein 1G
IMAGE:202535	H19 **H19, imprinted maternally expressed untranslated mRNA
IMAGE:214162	MT1H metallothionein 1H
IMAGE:208001	CD59 CD59 antigen p18-20 (antigen identified by monoclonal antibodies 16.3A5, EJ16, EJ30, EL32 and G344)
IMAGE:45544	TAGLN2 transgelin 2
IMAGE:810734	POLD4 polymerase (DNA-directed), delta 4
IMAGE:2506458	HADH2 hydroxyacyl-Coenzyme A dehydrogenase, type II
IMAGE:77133	SHC1 SHC (Src homology 2 domain containing) transforming protein 1
IMAGE:1732666	EST
IMAGE:841348	M9 muscle specific gene
IMAGE:184175	KDELR1 KDEL (Lys-Asp-Glu-Leu) endoplasmic reticulum protein retention receptor 1
IMAGE:842785	LRPAP1 low density lipoprotein-related protein-associated protein 1 (alpha-2-macroglobulin receptor-associated protein 1)
IMAGE:756546	ESTs, Highly similar to hypothetical protein FLJ20378 [Homo sapiens] [H.sapiens]
IMAGE:591143	ARL6IP4 ADP-ribosylation-like factor 6 interacting protein 4
IMAGE:264117	CTSD cathepsin D (lysosomal aspartyl protease)
IMAGE:267978	**Human S6 A-5 mRNA expressed in chromosome 6-suppressed melanoma cells
IMAGE:490556	TM4SF7 transmembrane 4 superfamily member 7
IMAGE:771220	RELA v-rel reticuloendotheliosis viral oncogene homolog A, nuclear factor of kappa light polypeptide gene enhancer in B-cells 3, p65 (avian)
IMAGE:1474684	EFNA1 ephrin-A1
IMAGE:770866	Homo sapiens, Similar to tumor differentially expressed 1, clone IMAGE:3639252, mRNA, partial cds
IMAGE:234237	PIR Pirin
IMAGE:359504	DKFZp761L1417 hypothetical protein DKFZp761L1417
IMAGE:145292	COL4A1 collagen, type IV, alpha 1
IMAGE:345663	RAMP3 receptor (calcitonin) activity modifying protein 3
IMAGE:824908	VMP1 likely ortholog of rat vacuole membrane protein 1
IMAGE:79565	FLJ22662 hypothetical protein FLJ22662
IMAGE:727251	CD9 CD9 antigen (p24)
IMAGE:79502	MAT2A methionine adenosyltransferase II, alpha
IMAGE:712604
IMAGE:823665	PBEF pre-B-cell colony-enhancing factor
IMAGE:435948	AKR1B1 aldo-keto reductase family 1, member B1 (aldose reductase)
IMAGE:813841	PLAT plasminogen activator, tissue
IMAGE:324437	CXCL1 chemokine (C-X-C motif) ligand 1 (melanoma growth stimulating activity, alpha)
IMAGE:323238	CXCL1 chemokine (C-X-C motif) ligand 1 (melanoma growth stimulating activity, alpha)
IMAGE:810724	IER3 immediate early response 3
IMAGE:592540	KRT5 keratin 5 (epidermolysis bullosa simplex, Dowling-Meara/Kobner/Weber-Cockayne types)
IMAGE:2578894	KRT5 keratin 5 (epidermolysis bullosa simplex, Dowling-Meara/Kobner/Weber-Cockayne types)
IMAGE:471855	LUM lumican
IMAGE:2541366	AQP3 aquaporin 3
IMAGE:429042	THBS1 thrombospondin 1
IMAGE:838446	FLJ23462 duodenal cytochrome b
IMAGE:2449395	AKR1C2 aldo-keto reductase family 1, member C2 (dihydrodiol dehydrogenase 2; bile acid binding protein; 3-alpha hydroxysteroid dehydrogenase, type III)
IMAGE:378365	PIGPC1 p53-induced protein PIGPC1
IMAGE:365004	Homo sapiens mRNA; cDNA DKFZp586I0324 (from clone DKFZp586I0324)
IMAGE:346860	MGC5618 hypothetical protein MGC5618
IMAGE:840708	MGC5618 hypothetical protein MGC5618
IMAGE:2449841	E48 lymphocyte antigen 6 complex, locus D
IMAGE:592594	LRIG1 leucine-rich repeats and immunoglobulin-like domains 1
IMAGE:365826	GAS1 growth arrest-specific 1
IMAGE:1636181	CXCL14 chemokine (C-X-C motif) ligand 14
IMAGE:2490482	RPL23 ribosomal protein L23
IMAGE:911901
IMAGE:27769	CXCL14 chemokine (C-X-C motif) ligand 14
IMAGE:2430220	S100A4 S100 calcium binding protein A4 (calcium protein, calvasculin, metastasin, murine placental homolog)
IMAGE:666707	EDG3 endothelial differentiation, sphingolipid G-protein-coupled receptor, 3
IMAGE:126320	JUP junction plakoglobin
IMAGE:301122	ECM1 extracellular matrix protein 1
IMAGE:1127206
IMAGE:767993	PTRF polymerase I and transcript release factor
IMAGE:868308	ESTs, Highly similar to ribosomal protein S23; 40S ribosomal protein S23; homolog of yeast ribosomal protein S28 [Homo sapiens] [H.sapiens]
IMAGE:914030
IMAGE:303048	RPS6 ribosomal protein S6
IMAGE:1325816	POLR2L polymerase (RNA) II (DNA directed) polypeptide L, 7.6kDa
IMAGE:969844	Homo sapiens cDNA: FLJ21248 fis, clone COL01235
IMAGE:41411	RPL24 **ribosomal protein L24
IMAGE:857681	RPL24 ribosomal protein L24
IMAGE:1868648	RPL9 **ribosomal protein L9
IMAGE:1535416	ESTs
IMAGE:1534435	TIMP2 tissue inhibitor of metalloproteinase 2
IMAGE:80256	TIMP2 **tissue inhibitor of metalloproteinase 2
IMAGE:2566009	TIMP2 tissue inhibitor of metalloproteinase 2
IMAGE:502351	AKAP13 A kinase (PRKA) anchor protein 13
IMAGE:782193	LATS2 LATS, large tumor suppressor, homolog 2 (Drosophila)
IMAGE:278375	PFKFB3 6-phosphofructo-2-kinase/fructose-2,6-biphosphatase 3
IMAGE:1902764	PFKFB3 6-phosphofructo-2-kinase/fructose-2,6-biphosphatase 3
IMAGE:162199	PTPRM protein tyrosine phosphatase, receptor type, M
IMAGE:1127523	CRTAC1 cartilage acidic protein 1
IMAGE:1070018	CRTAC1 cartilage acidic protein 1
IMAGE:506504	PAPPA pregnancy-associated plasma protein A
IMAGE:340644	ITGB8 integrin, beta 8
IMAGE:743230	MEN1 multiple endocrine neoplasia I
IMAGE:755750	NME2 non-metastatic cells 2, protein (NM23B) expressed in
IMAGE:1534734
IMAGE:2138030	KCNS3 potassium voltage-gated channel, delayed-rectifier, subfamily S, member 3
IMAGE:265874	NFIC nuclear factor I/C (CCAAT-binding transcription factor)
IMAGE:840788	TMSB10 thymosin, beta 10
IMAGE:506548	RGS10 regulator of G-protein signalling 10
IMAGE:453233	TPARL TPA regulated locus
IMAGE:489384	IGFBP5 insulin-like growth factor binding protein 5
IMAGE:796263	PGCP plasma glutamate carboxypeptidase
IMAGE:2542582	KIAA0992 palladin
IMAGE:359661	MAOA monoamine oxidase A
IMAGE:268652	CDKN1A cyclin-dependent kinase inhibitor 1A (p21, Cip1)
IMAGE:813645	RTP801 HIF-1 responsive RTP801
IMAGE:810959	ARHGDIA Rho GDP dissociation inhibitor (GDI) alpha
IMAGE:2547236	CG1I putative cyclin G1 interacting protein
IMAGE:51447	FCGR3A Fc fragment of IgG, low affinity IIIa, receptor for (CD16)
IMAGE:399318	CSNK2B casein kinase 2, beta polypeptide
IMAGE:40567	GCN1L1 GCN1 general control of amino-acid synthesis 1-like 1 (yeast)
IMAGE:772416	IRO039700 hypothetical protein IRO039700
IMAGE:2326168	SPS2 selenophosphate synthetase 2
IMAGE:489495	LOC91663 hypothetical protein BC013995
IMAGE:166805
IMAGE:490361	SDC2 syndecan 2 (heparan sulfate proteoglycan 1, cell surface-associated, fibroglycan)
IMAGE:810331	AKT1 **v-akt murine thymoma viral oncogene homolog 1
IMAGE:984044	Homo sapiens mRNA; cDNA DKFZp564G0462 (from clone DKFZp564G0462)
IMAGE:812161	ESTs
IMAGE:298122	FZD7 frizzled homolog 7 (Drosophila)
IMAGE:2325844	DBI diazepam binding inhibitor (GABA receptor modulator, acyl-Coenzyme A binding protein)
IMAGE:589362	CLU **clusterin (complement lysis inhibitor, SP-40,40, sulfated glycoprotein 2, testosterone-repressed prostate message 2, apolipoprotein J)
IMAGE:725877	CLU **clusterin (complement lysis inhibitor, SP-40,40, sulfated glycoprotein 2, testosterone-repressed prostate message 2, apolipoprotein J)
IMAGE:811627	FLJ14681 hypothetical protein FLJ14681
IMAGE:252847	NFE2L2 nuclear factor (erythroid-derived 2)-like 2
IMAGE:884438	NFE2L2 nuclear factor (erythroid-derived 2)-like 2
IMAGE:246869	ZNF207 zinc finger protein 207
IMAGE:788493	TRAM translocating chain-associating membrane protein
IMAGE:664121	PIG7 LPS-induced TNF-alpha factor
IMAGE:823562	CDO1 cysteine dioxygenase, type I
IMAGE:839736	CRYAB crystallin, alpha B
IMAGE:490813	SMARCC1 SWI/SNF related, matrix associated, actin dependent regulator of chromatin, subfamily c, member 1
IMAGE:22917	**Homo sapiens mRNA; cDNA DKFZp761M0111 (from clone DKFZp761M0111)
IMAGE:842863	NDRG1 N-myc downstream regulated gene 1
IMAGE:489025	RAC1 ras-related C3 botulinum toxin substrate 1 (rho family, small GTP binding protein Rac1)
IMAGE:2310272	DHCR7 7-dehydrocholesterol reductase
IMAGE:283312	PPIB **peptidylprolyl isomerase B (cyclophilin B)
IMAGE:40031	FLJ12806 **hypothetical protein FLJ12806
IMAGE:2544350	CTNNB1 catenin (cadherin-associated protein), beta 1, 88kDa
IMAGE:814620	FNBP1 formin binding protein 1
IMAGE:884842	RPL36AL ribosomal protein L36a-like
IMAGE:768262	Homo sapiens mRNA; cDNA DKFZp586B1024 (from clone DKFZp586B1024)
IMAGE:854701	LIPA lipase A, lysosomal acid, cholesterol esterase (Wolman disease)
IMAGE:1912786	MRAS muscle RAS oncogene homolog
IMAGE:42558	GATM glycine amidinotransferase (L-arginine:glycine amidinotransferase)
*mitoch. cont. IMAGE:511605	*mitoch. cont. ESTs
*mitoch. cont. IMAGE:1073307	*mitoch. cont. cytochrome P450, subfamily XIB (steroid 11-beta-hydroxylase), polypeptide 1
*mitoch. cont. IMAGE:1872818	*mitoch. cont. tryptase gamma 1
*mitoch. cont. IMAGE:1665768	*mitoch. cont. wingless-type MMTV integration site family, member 5A
*mitoch. cont. IMAGE:1010160	*mitoch. cont. ESTs
*mitoch. cont. IMAGE:1010121	*mitoch. cont. EST
*mitoch. cont. IMAGE:956189	*mitoch. cont. EST
*mitoch. cont. IMAGE:1273911	*mitoch. cont. EST
*mitoch. cont. IMAGE:771838	*mitoch. cont. ESTs, Weakly similar to I38022 hypothetical protein [H.sapiens]
*mitoch. cont. IMAGE:60298	*mitoch. cont. **Homo sapiens cDNA FLJ32297 fis, clone PROST2001899, highly similar to Human Rar protein mRNA
*mitoch. cont. IMAGE:1009909	*mitoch. cont. ESTs
*mitoch. cont. IMAGE:1011713	*mitoch. cont.
*mitoch. cont. IMAGE:511952	*mitoch. cont. ESTs
*mitoch. cont. IMAGE:511775	*mitoch. cont. ESTs
IMAGE:129986
*mitoch. cont. IMAGE:324154	*mitoch. cont. selenoprotein N, 1
*mitoch. cont. IMAGE:594112	*mitoch. cont. ESTs
*mitoch. cont. IMAGE:593482	*mitoch. cont. ESTs
IMAGE:785549	FHOD2 formin homology 2 domain containing 2
IMAGE:504705	C3orf4 chromosome 3 open reading frame 4
IMAGE:279977	LHPP phospholysine phosphohistidine inorganic pyrophosphate phosphatase
IMAGE:753080	Ells1 hypothetical protein Ells1
IMAGE:753092	SELT selenoprotein T
IMAGE:131621	Homo sapiens cDNA FLJ30233 fis, clone BRACE2001971
IMAGE:666110	CENTD1 centaurin, delta 1
IMAGE:2273717	NAV3 neuron navigator 3
IMAGE:1636108	PSA phosphoserine aminotransferase
IMAGE:450912	SIRT2 sirtuin silent mating type information regulation 2 homolog 2 (S. cerevisiae)
*mitoch. cont. IMAGE:1203893	*mitoch. cont.
*mitoch. cont. IMAGE:745699	*mitoch. cont.
IMAGE:586839	MAP4 microtubule-associated protein 4
IMAGE:2569196	MAP4 microtubule-associated protein 4
IMAGE:277266	MGC1127 hypothetical gene MGC1127
IMAGE:825442	PTP4A2 protein tyrosine phosphatase type IVA, member 2
IMAGE:428782	PRO2730 hypothetical protein PRO2730
IMAGE:1570660
IMAGE:254310	ESTs
IMAGE:795738	GNG10 guanine nucleotide binding protein 10
IMAGE:784016	FLJ20624 hypothetical protein FLJ20624
IMAGE:868368	Human promyelocytic leukemia cell mRNA, clones pHH58 and pHH81
IMAGE:755444	Human promyelocytic leukemia cell mRNA, clones pHH58 and pHH81
IMAGE:1895357	Human promyelocytic leukemia cell mRNA, clones pHH58 and pHH81
IMAGE:740941	APM2 adipose specific 2
IMAGE:183315	APM2 adipose specific 2
IMAGE:207029	PTMA prothymosin, alpha (gene sequence 28)
IMAGE:293917	SPARC secreted protein, acidic, cysteine-rich (osteonectin)
IMAGE:470546	SPARC **secreted protein, acidic, cysteine-rich (osteonectin)
IMAGE:2461206	HBB hemoglobin, beta
IMAGE:898108	BS69 adenovirus 5 E1A binding protein
IMAGE:1926217	PLEKHA1 pleckstrin homology domain containing, family A (phosphoinositide binding specific) member 1
IMAGE:609626
IMAGE:781046	ERBB2IP erbb2 interacting protein
IMAGE:306933	FLJ39031 FLJ39031 protein
IMAGE:289645	APLP1 amyloid beta (A4) precursor-like protein 1
IMAGE:489525	QKI homolog of mouse quaking QKI (KH domain RNA binding protein)
IMAGE:272262	Ells1 hypothetical protein Ells1
IMAGE:173228	GMFB glia maturation factor, beta
IMAGE:1568114	Homo sapiens cDNA: FLJ21210 fis, clone COL00479
IMAGE:363590	ARNT2 aryl-hydrocarbon receptor nuclear translocator 2
IMAGE:950603	Homo sapiens cDNA FLJ23711 fis, clone HEP12371
IMAGE:809714	DNCI2 dynein, cytoplasmic, intermediate polypeptide 2
IMAGE:754250	TDE1L likely ortholog of mouse tumor differentially expressed 1, like
IMAGE:754260	ESTs
IMAGE:814776	MGC14433 hypothetical protein MGC14433
IMAGE:950568	UPF3A similar to yeast Upf3, variant A
IMAGE:770878	TTYH2 tweety homolog 2 (Drosophila)
IMAGE:824203	DNCLI2 dynein, cytoplasmic, light intermediate polypeptide 2
IMAGE:811870	DNCLI2 dynein, cytoplasmic, light intermediate polypeptide 2
IMAGE:590759	SC4MOL sterol-C4-methyl oxidase-like
IMAGE:41330	ESTs, Weakly similar to PIHUB6 salivary proline-rich protein precursor PRB1 (large allele) - human [H.sapiens]
IMAGE:770355	LSS lanosterol synthase (2,3-oxidosqualene-lanosterol cyclase)
IMAGE:809541	BCL2L2 BCL2-like 2
IMAGE:814815	ESTs, Highly similar to potassium voltage-gated channel, Isk-related subfamily, gene 4; potassium voltage-gated channel-like protein, Isk-related subfamily [Homo sapiens] [H.sapiens]
IMAGE:773248	Homo sapiens, Similar to LOC161200, clone MGC:39507 IMAGE:5310901, mRNA, complete cds
IMAGE:134748	GCSH glycine cleavage system protein H (aminomethyl carrier)
IMAGE:251516	FLJ11753 hypothetical protein FLJ11753
IMAGE:825223	LAGY homeodomain only protein
IMAGE:452660	Homo sapiens, clone IMAGE:5259414, mRNA
IMAGE:290361	Homo sapiens mRNA; cDNA DKFZp761M0111 (from clone DKFZp761M0111)
IMAGE:345132	FLJ25471 hypothetical protein FLJ25471
IMAGE:301400	PLN phospholamban
IMAGE:376995	EST
IMAGE:135713	CYP19 cytochrome P450, subfamily XIX (aromatization of androgens)
IMAGE:284783	ESTs, Weakly similar to I49130 reverse transcriptase - mouse [M.musculus]
IMAGE:771233	FLJ32205 hypothetical protein FLJ32205
*mitoch. cont. IMAGE:1635162	*mitoch. cont.
IMAGE:812969	KIAA1053 KIAA1053 protein
IMAGE:811803	SHFM3 **split hand/foot malformation (ectrodactyly) type 3
IMAGE:843248	VAMP3 vesicle-associated membrane protein 3 (cellubrevin)
IMAGE:811785	ESTs
IMAGE:859574	ESTs
IMAGE:290057	FLJ14525 hypothetical protein FLJ14525
IMAGE:329018	GLTP glycolipid transfer protein
IMAGE:810603	FLJ14525 hypothetical protein FLJ14525
IMAGE:809838	HSPA2 heat shock 70kDa protein 2
IMAGE:123474	SCD stearoyl-CoA desaturase (delta-9-desaturase)
IMAGE:810711	SCD stearoyl-CoA desaturase (delta-9-desaturase)
IMAGE:377282	SCD stearoyl-CoA desaturase (delta-9-desaturase)
IMAGE:856592	HBS1L HBS1-like (S. cerevisiae)
IMAGE:785293	HRASLS3 HRAS-like suppressor 3
IMAGE:52865	C6orf33 chromosome 6 open reading frame 33
IMAGE:51543	FEZ1 fasciculation and elongation protein zeta 1 (zygin I)
IMAGE:1601852	DTNA dystrobrevin, alpha
IMAGE:2017947	HMX1 homeo box (H6 family) 1
IMAGE:321580	GPRC5B G protein-coupled receptor, family C, group 5, member B
IMAGE:2016775	GPRC5B G protein-coupled receptor, family C, group 5, member B
IMAGE:759948	S100B S100 calcium binding protein, beta (neural)
IMAGE:753248	DAAM2 dishevelled associated activator of morphogenesis 2
IMAGE:1669549	Homo sapiens mRNA; cDNA DKFZp761J1324 (from clone DKFZp761J1324)
IMAGE:767236	CGI-51 **CGI-51 protein
IMAGE:186623	GNA12 guanine nucleotide binding protein (G protein) alpha 12
IMAGE:38925	F-LAN-1 CGI-101 protein
IMAGE:298648	MRPL43 **mitochondrial ribosomal protein L43
IMAGE:723986	LOC158427 PP4189
IMAGE:263247	CRYL1 crystallin, lambda 1
IMAGE:2489436	MYLK myosin, light polypeptide kinase
IMAGE:841308	MYLK myosin, light polypeptide kinase
IMAGE:1700582	TGFB3 **transforming growth factor, beta 3
IMAGE:436094	RBP1 retinol binding protein 1, cellular
IMAGE:842994	CTSZ cathepsin Z
IMAGE:1871101	WBP2 WW domain binding protein 2
IMAGE:666128	DF D component of complement (adipsin)
IMAGE:147744	CDKN1C cyclin-dependent kinase inhibitor 1C (p57, Kip2)
IMAGE:2314305	CDKN1C cyclin-dependent kinase inhibitor 1C (p57, Kip2)
IMAGE:2007154	RPS19 **ribosomal protein S19
IMAGE:80708	UFD1L ubiquitin fusion degradation 1-like
IMAGE:1567688	TEX292 likely ortholog of mouse testis expressed gene 292
IMAGE:2580289	ACTB actin, beta
IMAGE:843126	SIPL SIPL protein
IMAGE:2491410	CHST3 carbohydrate (chondroitin 6) sulfotransferase 3
IMAGE:142139	SNX9 sorting nexin 9
IMAGE:884662	Homo sapiens cDNA PSEC0246 fis, clone NT2RP3001359, weakly similar to LOW-DENSITY LIPOPROTEIN RECEPTOR-RELATED PROTEIN 2 PRECURSOR
IMAGE:781459	WASF2 WAS protein family, member 2
IMAGE:811900	LTBR lymphotoxin beta receptor (TNFR superfamily, member 3)
IMAGE:343072	ITGB1 integrin, beta 1 (fibronectin receptor, beta polypeptide, antigen CD29 includes MDF2, MSK12)
IMAGE:897164	CTNNA1 catenin (cadherin-associated protein), alpha 1, 102kDa
IMAGE:771084	BECN1 beclin 1 (coiled-coil, myosin-like BCL2 interacting protein)
IMAGE:461707	LOC116254 hypothetical protein BC014320
IMAGE:743851	Homo sapiens, Similar to LOC169679, clone MGC:9814 IMAGE:3861303, mRNA, complete cds
IMAGE:796876	NEK6 NIMA (never in mitosis gene a)-related kinase 6
IMAGE:179269	FBXO2 F-box only protein 2
IMAGE:502819	NUCKS similar to rat nuclear ubiquitous casein kinase 2
IMAGE:271478	MXI1 MAX interacting protein 1
IMAGE:811145	AES amino-terminal enhancer of split
IMAGE:1658257	KIAA1579 hypothetical protein FLJ10770
IMAGE:281489	RAB36 RAB36, member RAS oncogene family
IMAGE:627002	**Homo sapiens clone IMAGE:609899, mRNA sequence
IMAGE:814975	WDR9 WD repeat domain 9
IMAGE:232697	CFP1 cyclin fold protein 1
IMAGE:809992	PSMD2 proteasome (prosome, macropain) 26S subunit, non-ATPase, 2
IMAGE:489853	FLJ25157 hypothetical protein FLJ25157
IMAGE:795197	FLJ25157 hypothetical protein FLJ25157
IMAGE:292270	FLJ12890 **hypothetical protein FLJ12890
IMAGE:1698924	COPB2 coatomer protein complex, subunit beta 2 (beta prime)
IMAGE:211206	KIAA0110 gene predicted from cDNA with a complete coding sequence
IMAGE:843163	LCP host cell factor homolog
IMAGE:1569631	LCP **host cell factor homolog
IMAGE:731254	ESTs, Weakly similar to 2004399A chromosomal protein [Homo sapiens] [H.sapiens]
IMAGE:773278	DNAJB9 DnaJ (Hsp40) homolog, subfamily B, member 9
IMAGE:488033	DNAJB9 DnaJ (Hsp40) homolog, subfamily B, member 9
IMAGE:768643	NUDT4P2 nudix (nucleoside diphosphate linked moiety X)-type motif 4 pseudogene 2
IMAGE:898162	C9orf5 chromosome 9 open reading frame 5
IMAGE:769751	KIAA0095 KIAA0095 gene product
IMAGE:824933	AK3 **adenylate kinase 3
IMAGE:2545705	CNN3 calponin 3, acidic
IMAGE:813631	TM7SF3 seven transmembrane protein TM7SF3
IMAGE:43933	MAOA monoamine oxidase A
IMAGE:486523	FEZ2 fasciculation and elongation protein zeta 2 (zygin II)
IMAGE:2504022	GBAS glioblastoma amplified sequence
IMAGE:210646	PRKAG2 protein kinase, AMP-activated, gamma 2 non-catalytic subunit
IMAGE:257323	LOC58489 hypothetical protein from EUROIMAGE 588495
IMAGE:767408	FLJ22167 **hypothetical protein FLJ22167
IMAGE:51056	CNIH cornichon homolog (Drosophila)
IMAGE:825076	ATP6IP2 **ATPase, H+ transporting, lysosomal interacting protein 2
IMAGE:753381	SEC23A Sec23 homolog A (S. cerevisiae)
IMAGE:291348	CNIH cornichon homolog (Drosophila)
IMAGE:810898	Homo sapiens mRNA; cDNA DKFZp313E1815 (from clone DKFZp313E1815)
IMAGE:785417	UBE2J1 ubiquitin-conjugating enzyme E2, J1 (UBC6 homolog, yeast)
IMAGE:272750	Homo sapiens cDNA FLJ10627 fis, clone NT2RP2005555
IMAGE:32257	SRP9 signal recognition particle 9kDa
IMAGE:47518	UBA2 SUMO-1 activating enzyme subunit 2
IMAGE:825176	FLJ11273 hypothetical protein FLJ11273
IMAGE:504536	UBE2J1 ubiquitin-conjugating enzyme E2, J1 (UBC6 homolog, yeast)
IMAGE:299085	HGRG8 high-glucose-regulated protein 8
IMAGE:202034	MGC14439 hypothetical protein MGC14439
IMAGE:753330	MGC17943 hypothetical protein MGC17943
IMAGE:447404	FLJ10569 hypothetical protein FLJ10569
IMAGE:130895	Homo sapiens cDNA: FLJ22930 fis, clone KAT07255
IMAGE:2577002	FHL1 four and a half LIM domains 1
IMAGE:813266	FHL1 four and a half LIM domains 1
IMAGE:392622	ATP5B ATP synthase, H+ transporting, mitochondrial F1 complex, beta polypeptide
IMAGE:769552	LENG4 leukocyte receptor cluster (LRC) member 4
IMAGE:68087	FLJ34299 hypothetical protein FLJ34299
IMAGE:884766	TEGT testis enhanced gene transcript (BAX inhibitor 1)
IMAGE:282356	WTAP Wilms' tumour 1-associating protein
IMAGE:1340595	HNRPL heterogeneous nuclear ribonucleoprotein L
IMAGE:246449	Homo sapiens cDNA FLJ32368 fis, clone PUAEN1000275
IMAGE:194006	ESTs, Weakly similar to S65824 reverse transcriptase homolog - human transposon L1.1 [H.sapiens]
IMAGE:358457	HNRPH1 heterogeneous nuclear ribonucleoprotein H1 (H)
IMAGE:811166	YWHAZ **tyrosine 3-monooxygenase/tryptophan 5-monooxygenase activation protein, zeta polypeptide
IMAGE:1636248	STARD7 START domain containing 7
IMAGE:471664	20D7-FC4 hypothetical protein 20D7-FC4
IMAGE:307325	EDG1 endothelial differentiation, sphingolipid G-protein-coupled receptor, 1
IMAGE:26418	EDG1 endothelial differentiation, sphingolipid G-protein-coupled receptor, 1
IMAGE:714472	KIAA0397 KIAA0397 gene product
IMAGE:34616	KIAA0176 KIAA0176 protein
IMAGE:2448778	CTSF cathepsin F
IMAGE:811920	IL11RA interleukin 11 receptor, alpha
IMAGE:627154	Homo sapiens mRNA; cDNA DKFZp434M162 (from clone DKFZp434M162)
IMAGE:291363	GRLF1 glucocorticoid receptor DNA binding factor 1
IMAGE:824665	Homo sapiens mRNA; cDNA DKFZp564D016 (from clone DKFZp564D016)
IMAGE:50915	MGC2752 hypothetical protein MGC2752
IMAGE:84955	SEC24C SEC24 related gene family, member C (S. cerevisiae)
IMAGE:1474337	PYGB phosphorylase, glycogen; brain
IMAGE:2312140	USP22 ubiquitin specific protease 22
IMAGE:726445	MGC3035 hypothetical protein MGC3035
IMAGE:356835	MGC10500 hypothetical protein MGC10500
IMAGE:2016426	KIAA0664 KIAA0664 protein
IMAGE:2422534	AGPAT1 1-acylglycerol-3-phosphate O-acyltransferase 1 (lysophosphatidic acid acyltransferase, alpha)
IMAGE:826350	GPS1 G protein pathway suppressor 1
IMAGE:49860	PDK2 pyruvate dehydrogenase kinase, isoenzyme 2
IMAGE:293729	SPPL3 SPPL3
IMAGE:713382	PCTK1 PCTAIRE protein kinase 1
IMAGE:50649	PRKCL1 protein kinase C-like 1
IMAGE:785847	UBE2M ubiquitin-conjugating enzyme E2M (UBC12 homolog, yeast)
IMAGE:769579	MAP2K2 mitogen-activated protein kinase kinase 2
IMAGE:783681	UREB1 upstream regulatory element binding protein 1
IMAGE:343654	FLJ10276 hypothetical protein FLJ10276
IMAGE:898227	SLC1A4 solute carrier family 1 (glutamate/neutral amino acid transporter), member 4
IMAGE:296495	RAB6A RAB6A, member RAS oncogene family
IMAGE:184022	APBB1 **amyloid beta (A4) precursor protein-binding, family B, member 1 (Fe65)
IMAGE:877613	DCTN1 dynactin 1 (p150, glued homolog, Drosophila)
IMAGE:646801	SET **SET translocation (myeloid leukemia-associated)
IMAGE:322553	SNX6 sorting nexin 6
IMAGE:951313	Homo sapiens, clone MGC:24463 IMAGE:4082362, mRNA, complete cds
IMAGE:838040	Homo sapiens mRNA; cDNA DKFZp686D0521 (from clone DKFZp686D0521)
IMAGE:771254	FLJ10808 hypothetical protein FLJ10808
IMAGE:365085	TRPS1 trichorhinophalangeal syndrome I
IMAGE:489664	PC4 activated RNA polymerase II transcription cofactor 4
IMAGE:781019	PON2 paraoxonase 2
IMAGE:1723121	EST
IMAGE:289505	ESTs, Moderately similar to hypothetical protein FLJ20378 [Homo sapiens] [H.sapiens]
IMAGE:134476	SYBL1 synaptobrevin-like 1
IMAGE:809588	GGH gamma-glutamyl hydrolase (conjugase, folylpolygammaglutamyl hydrolase)
IMAGE:299679	PSPHL phosphoserine phosphatase-like
IMAGE:898258	CHN1 chimerin (chimaerin) 1
IMAGE:84560	TEM6 tumor endothelial marker 6
IMAGE:785701	RAB31 RAB31, member RAS oncogene family
IMAGE:295564	RAB31 RAB31, member RAS oncogene family
IMAGE:785707	PRC1 protein regulator of cytokinesis 1
IMAGE:182288	DDR1 discoidin domain receptor family, member 1
IMAGE:810403	MGC2574 hypothetical protein MGC2574
IMAGE:2541458	PLXNB1 plexin B1
IMAGE:809758	AHCYL1 S-adenosylhomocysteine hydrolase-like 1
IMAGE:1946834	MGC4248 hypothetical protein MGC4248
IMAGE:115292	DKFZp586C1924 hypothetical protein DKFZp586C1924
IMAGE:295729	UK114 translational inhibitor protein p14.5
IMAGE:323806	ESTs
IMAGE:151055	HELO1 **homolog of yeast long chain polyunsaturated fatty acid elongation enzyme 2
IMAGE:839081	HELO1 homolog of yeast long chain polyunsaturated fatty acid elongation enzyme 2
IMAGE:460515	TRIP12 thyroid hormone receptor interactor 12
IMAGE:70332	ACP2 acid phosphatase 2, lysosomal
IMAGE:878449	Homo sapiens cDNA FLJ30550 fis, clone BRAWH2001502
IMAGE:268354	MGC30022 hypothetical protein MGC30022
IMAGE:222527	**Homo sapiens cDNA FLJ36432 fis, clone THYMU2011875
IMAGE:744565	SUSP1 SUMO-1-specific protease
IMAGE:1632120	COPE coatomer protein complex, subunit epsilon
IMAGE:1475842	ESTs, Highly similar to S69211 serine/threonine-specific protein kinase (EC 2.7.1.-), Rho-associated - human [H.sapiens]
IMAGE:253009	HSPCA **heat shock 90kDa protein 1, alpha
IMAGE:1486028	ESTs, Weakly similar to 2108276A ssDNA-binding protein [Rattus norvegicus] [R.norvegicus]
IMAGE:591095	NUCKS similar to rat nuclear ubiquitous casein kinase 2
IMAGE:1540418	NUCKS similar to rat nuclear ubiquitous casein kinase 2
IMAGE:1609537	PRKWNK1 protein kinase, lysine deficient 1
IMAGE:856575	APP amyloid beta (A4) precursor protein (protease nexin-II, Alzheimer disease)
IMAGE:197176	GDI2 GDP dissociation inhibitor 2
IMAGE:529498	TRIP15 **thyroid receptor interacting protein 15
IMAGE:868078	NFIB nuclear factor I/B
IMAGE:308004	NPR3 natriuretic peptide receptor C/guanylate cyclase C (atrionatriuretic peptide receptor C)
IMAGE:782712	MAP3K2 mitogen-activated protein kinase kinase kinase 2
IMAGE:382773	Homo sapiens clone alpha1 mRNA sequence
IMAGE:726035	JUN v-jun sarcoma virus 17 oncogene homolog (avian)
IMAGE:1493252	FLJ11200 hypothetical protein FLJ11200
IMAGE:1564300	Homo sapiens cDNA: FLJ22066 fis, clone HEP10611
IMAGE:170	PRO1073 PRO1073 protein
IMAGE:418093	SEL1L sel-1 suppressor of lin-12-like (C. elegans)
[truncated: 2,726 more rows]

## Sheet: Cornea clones
CLID	NAME
IMAGE:121533	WHSC1L1 **Wolf-Hirschhorn syndrome candidate 1-like 1
IMAGE:322806	PAPPA **pregnancy-associated plasma protein A
IMAGE:1670741	Homo sapiens, clone IMAGE:3908182, mRNA, partial cds
IMAGE:292939	KIAA1538 KIAA1538 protein
IMAGE:129506	SSRP1 **structure specific recognition protein 1
IMAGE:71154	PPID peptidylprolyl isomerase D (cyclophilin D)
IMAGE:951287	HSPA8 heat shock 70kDa protein 8
IMAGE:359982
IMAGE:898228	NFIA nuclear factor I/A
IMAGE:610374	HSPC121 butyrate-induced transcript 1
IMAGE:172751	APBA1 amyloid beta (A4) precursor protein-binding, family A, member 1 (X11)
IMAGE:220851	CRYAA crystallin, alpha A
IMAGE:244637	CRI1 CREBBP/EP300 inhibitory protein 1
IMAGE:23282	IK **IK cytokine, down-regulator of HLA II
IMAGE:136534	WAC WW domain-containing adapter with a coiled-coil region
IMAGE:323077	RECQL **RecQ protein-like (DNA helicase Q1-like)
IMAGE:49970	SSB Sjogren syndrome antigen B (autoantigen La)
IMAGE:487764	Homo sapiens mRNA; cDNA DKFZp586B211 (from clone DKFZp586B211)
IMAGE:813671	ESTs
IMAGE:137275	PPI5PIV phosphatidylinositol (4,5) bisphosphate 5-phosphatase homolog; phosphatidylinositol polyphosphate 5-phosphatase type IV
IMAGE:1573305	TAHCCP1 trans-activated by hepatitis C virus core protein 1
IMAGE:47559	RAB5A RAB5A, member RAS oncogene family
IMAGE:358344	PHF3 PHD finger protein 3
IMAGE:811888	AXOT axotrophin
IMAGE:281103	ASH1 hypothetical protein ASH1
IMAGE:782209	BBX bobby sox homolog (Drosophila)
IMAGE:1584391	ESTs, Weakly similar to hypothetical protein FLJ20294 [Homo sapiens] [H.sapiens]
IMAGE:132418	**Homo sapiens clone CDABP0086 mRNA sequence
IMAGE:132285	Homo sapiens, clone IMAGE:3915000, mRNA
IMAGE:815303	DARS aspartyl-tRNA synthetase
IMAGE:270620	KIAA1458 KIAA1458 protein
IMAGE:2556648	DDX3 DEAD/H (Asp-Glu-Ala-Asp/His) box polypeptide 3
IMAGE:361570	Homo sapiens mRNA; cDNA DKFZp434G012 (from clone DKFZp434G012)
IMAGE:48801	Homo sapiens mRNA; cDNA DKFZp434G012 (from clone DKFZp434G012)
IMAGE:343760	SH3BGRL2 SH3 domain binding glutamic acid-rich protein like 2
IMAGE:1636539	EIF4A2 eukaryotic translation initiation factor 4A, isoform 2
IMAGE:179211	GPCR1 putative G protein-coupled receptor
IMAGE:810725	ATP6V0B ATPase, H+ transporting, lysosomal 21kDa, V0 subunit c''
IMAGE:2577077	NPEPPS aminopeptidase puromycin sensitive
IMAGE:824074	YY1 YY1 transcription factor
IMAGE:838639	DJ971N18.2 hypothetical protein DJ971N18.2
IMAGE:2577143	CCT3 chaperonin containing TCP1, subunit 3 (gamma)
IMAGE:812042	TSC1 tuberous sclerosis 1
IMAGE:898229	UBQLN1 ubiquilin 1
IMAGE:950489	SOD1 superoxide dismutase 1, soluble (amyotrophic lateral sclerosis 1 (adult))
IMAGE:1602018	VPS29 vacuolar protein sorting 29 (yeast)
IMAGE:858854	UBQLN1 ubiquilin 1
IMAGE:725630	PEA15 phosphoprotein enriched in astrocytes 15
IMAGE:1493243	KIAA1715 KIAA1715 protein
IMAGE:769015	Homo sapiens clone 24630 mRNA sequence
IMAGE:767844	MADH2 MAD, mothers against decapentaplegic homolog 2 (Drosophila)
IMAGE:701496	FLJ38973 hypothetical protein FLJ38973
IMAGE:365098	BNIP3L BCL2/adenovirus E1B 19kDa interacting protein 3-like
IMAGE:455025	CGR19 cell growth regulatory with ring finger domain
IMAGE:486110	PFN2 profilin 2
IMAGE:951449	REG-IV **regenerating gene type IV
IMAGE:795379	KIAA1010 KIAA1010 protein
IMAGE:50413	ARVCF **armadillo repeat gene deletes in velocardiofacial syndrome
IMAGE:77325	ABLIM1 actin binding LIM protein 1
IMAGE:2516036	ABLIM1 actin binding LIM protein 1
IMAGE:753692	ABLIM1 actin binding LIM protein 1
IMAGE:505958	BLP2 BBP-like protein 2
IMAGE:897731	LPHH1 latrophilin 1
IMAGE:684655	PSMC2 proteasome (prosome, macropain) 26S subunit, ATPase, 2
IMAGE:488139	KIAA0240 KIAA0240 protein
IMAGE:758318	FBXO3 F-box only protein 3
IMAGE:487348	DNM1L dynamin 1-like
IMAGE:811918	BTBD3 BTB (POZ) domain containing 3
IMAGE:866633	BTBD3 BTB (POZ) domain containing 3
IMAGE:1371759	CUGBP2 CUG triplet repeat, RNA binding protein 2
IMAGE:2566688	ARL3 ADP-ribosylation factor-like 3
IMAGE:785535	PIAS1 **protein inhibitor of activated STAT, 1
IMAGE:417327	BIG1 brefeldin A-inhibited guanine nucleotide-exchange protein 1
IMAGE:290110	KPNA3 karyopherin alpha 3 (importin alpha 4)
IMAGE:592630	MINPP1 multiple inositol polyphosphate histidine phosphatase, 1
IMAGE:488499	CHUK conserved helix-loop-helix ubiquitous kinase
IMAGE:684634	KPNB1 karyopherin (importin) beta 1
IMAGE:261481	RIC-8 **likely ortholog of mouse synembryn
IMAGE:77539	CCL16 chemokine (C-C motif) ligand 16
IMAGE:2446706
IMAGE:291213	MECP2 **methyl CpG binding protein 2 (Rett syndrome)
IMAGE:843098	BASP1 brain abundant, membrane attached signal protein 1
IMAGE:2512137	OAZIN ornithine decarboxylase antizyme inhibitor
IMAGE:785540	FLJ20481 hypothetical protein FLJ20481
IMAGE:950883	EEG1 EEG1
IMAGE:755385	CDC16 CDC16 cell division cycle 16 homolog (S. cerevisiae)
IMAGE:272694	C1orf9 chromosome 1 open reading frame 9
IMAGE:768347	KPNB1 karyopherin (importin) beta 1
IMAGE:42880	CDK8 **cyclin-dependent kinase 8
IMAGE:279905	TAHCCP1 trans-activated by hepatitis C virus core protein 1
IMAGE:788223	DJ971N18.2 hypothetical protein DJ971N18.2
IMAGE:626793	MGC5466 hypothetical protein MGC5466
IMAGE:796461	MTIF3 mitochondrial translational initiation factor 3
IMAGE:814455	FLJ20502 hypothetical protein FLJ20502
IMAGE:826170	DDX26 DEAD/H (Asp-Glu-Ala-Asp/His) box polypeptide 26
IMAGE:2568090	HSPC121 butyrate-induced transcript 1
IMAGE:789318	CCNC cyclin C
IMAGE:307189	FLJ20707 hypothetical protein FLJ20707
IMAGE:754033	LZTFL1 leucine zipper transcription factor-like 1
IMAGE:773192	DDX1 DEAD/H (Asp-Glu-Ala-Asp/His) box polypeptide 1
IMAGE:1897950	FLJ22557 hypothetical protein FLJ22557
IMAGE:768460	LZK1 C3HC4-type zinc finger protein
IMAGE:770993	Homo sapiens cDNA FLJ33107 fis, clone TRACH2000959
IMAGE:45556	MARK3 MAP/microtubule affinity-regulating kinase 3
IMAGE:2306682	AKAP9 A kinase (PRKA) anchor protein (yotiao) 9
IMAGE:298779	Homo sapiens cDNA FLJ11727 fis, clone HEMBA1005374
IMAGE:841323	ALS2CR9 reserved
IMAGE:136998	SUDD sudD suppressor of bimD6 homolog (A. nidulans)
IMAGE:768060	FLJ20534 hypothetical protein FLJ20534
IMAGE:744647	CTNNAL1 catenin (cadherin-associated protein), alpha-like 1
IMAGE:282108	AKAP2 A kinase (PRKA) anchor protein 2
IMAGE:141815	JAG1 jagged 1 (Alagille syndrome)
IMAGE:1474023	JAG1 jagged 1 (Alagille syndrome)
IMAGE:825649	**Homo sapiens mRNA; cDNA DKFZp434O1572 (from clone DKFZp434O1572)
IMAGE:298143	ESTs
IMAGE:488404	Homo sapiens cDNA FLJ12815 fis, clone NT2RP2002546
IMAGE:824352	RAD23B RAD23 homolog B (S. cerevisiae)
IMAGE:150137	DKFZP564O123 DKFZP564O123 protein
IMAGE:811890	SLK Ste20-related serine/threonine kinase
IMAGE:824692	SEL1L sel-1 suppressor of lin-12-like (C. elegans)
IMAGE:234004	WSB1 SOCS box-containing WD protein SWiP-1
IMAGE:271699	WSB1 SOCS box-containing WD protein SWiP-1
IMAGE:246661	WSB1 SOCS box-containing WD protein SWiP-1
IMAGE:246881	WSB1 SOCS box-containing WD protein SWiP-1
IMAGE:133456	WSB1 SOCS box-containing WD protein SWiP-1
IMAGE:366389	WSB1 SOCS box-containing WD protein SWiP-1
IMAGE:1554167	JAM3 junctional adhesion molecule 3
IMAGE:768466	RRM2B ribonucleotide reductase M2 B (TP53 inducible)
IMAGE:788242	CGI-32 CGI-32 protein
IMAGE:856504	WAC WW domain-containing adapter with a coiled-coil region
IMAGE:884655	GARS glycyl-tRNA synthetase
IMAGE:2576857	SUI1 putative translation initiation factor
IMAGE:1032103	NJMU-R1 protein kinase Njmu-R1
IMAGE:1470060	TUBA3 tubulin, alpha 3
IMAGE:1459964	K-ALPHA-1 **tubulin, alpha, ubiquitous
IMAGE:1605407	WSB2 likely ortholog of mouse WD-40-repeat-containing protein with a SOCS box 2
IMAGE:1685642	PMP2 peripheral myelin protein 2
IMAGE:845502
IMAGE:950890	KIF5B kinesin family member 5B
IMAGE:289599	KIAA0853 KIAA0853 protein
IMAGE:795453	RYBP RING1 and YY1 binding protein
IMAGE:564801	Homo sapiens cDNA: FLJ21409 fis, clone COL03924
IMAGE:796406	SORBS1 sorbin and SH3 domain containing 1
IMAGE:784289	**Homo sapiens cDNA FLJ14821 fis, clone OVARC1000556, highly similar to RIBOSOMAL PROTEIN S6 KINASE II ALPHA 2 (EC 2.7.1.-)
IMAGE:71557	ARPP-19 cyclic AMP phosphoprotein, 19 kD
IMAGE:261246	SPTBN1 spectrin, beta, non-erythrocytic 1
IMAGE:593793	PPP2CB **protein phosphatase 2 (formerly 2A), catalytic subunit, beta isoform
IMAGE:823876	PPP2CB protein phosphatase 2 (formerly 2A), catalytic subunit, beta isoform
IMAGE:50887	RALGDS ral guanine nucleotide dissociation stimulator
IMAGE:308223	Homo sapiens, clone IMAGE:3899550, mRNA, partial cds
IMAGE:1602927	MGC35048 hypothetical protein MGC35048
IMAGE:284734	WASF1 WAS protein family, member 1
IMAGE:815142	**Homo sapiens cDNA FLJ33280 fis, clone ASTRO2008960
IMAGE:132708	Homo sapiens cDNA FLJ32247 fis, clone PROST1000120
IMAGE:1466779	KIAA1798 KIAA1798 protein
IMAGE:49404	KIAA0218 KIAA0218 gene product
IMAGE:2310335	HSPA6 heat shock 70kDa protein 6 (HSP70B')
IMAGE:545242	STAT1 signal transducer and activator of transcription 1, 91kDa
IMAGE:757225	SNX3 sorting nexin 3
IMAGE:884546	RPL6 ribosomal protein L6
IMAGE:282895	FLJ20048 hypothetical protein FLJ20048
IMAGE:180298	PTK2B protein tyrosine kinase 2 beta
IMAGE:365531	**ESTs, Highly similar to Cdc42 From Human, Nmr, 20 Structures [H.sapiens]
IMAGE:839027	PTD013 PTD013 protein
IMAGE:774071	PICALM phosphatidylinositol binding clathrin assembly protein
IMAGE:2043167	BAG3 BCL2-associated athanogene 3
IMAGE:1869329	BAG3 BCL2-associated athanogene 3
IMAGE:669485	EGFR epidermal growth factor receptor (erythroblastic leukemia viral (v-erb-b) oncogene homolog, avian)
IMAGE:731255	**Homo sapiens, Similar to RIKEN cDNA 1700010L19 gene, clone MGC:16214 IMAGE:3659061, mRNA, complete cds
IMAGE:823696	IFIT1 interferon-induced protein with tetratricopeptide repeats 1
IMAGE:139167	QKI homolog of mouse quaking QKI (KH domain RNA binding protein)
IMAGE:1336262	ADAM10 a disintegrin and metalloproteinase domain 10
IMAGE:785886	RNF13 ring finger protein 13
IMAGE:31837	RNF13 ring finger protein 13
IMAGE:198093	EIF2S2 eukaryotic translation initiation factor 2, subunit 2 beta, 38kDa
IMAGE:784212	FLJ20152 hypothetical protein FLJ20152
IMAGE:839623	NRAS **neuroblastoma RAS viral (v-ras) oncogene homolog
IMAGE:813628	Homo sapiens cDNA FLJ37324 fis, clone BRAMY2018279
IMAGE:813627	CALD1 caldesmon 1
IMAGE:357278	WNT5A wingless-type MMTV integration site family, member 5A
IMAGE:2492383	WNT5A wingless-type MMTV integration site family, member 5A
IMAGE:206052	Homo sapiens cDNA FLJ31090 fis, clone IMR321000102
IMAGE:897733	SLC38A2 solute carrier family 38, member 2
IMAGE:549349	SLC38A2 solute carrier family 38, member 2
IMAGE:2544511	AP3B1 adaptor-related protein complex 3, beta 1 subunit
IMAGE:44814	ITGA6 integrin, alpha 6
IMAGE:73784	ITGA6 integrin, alpha 6
IMAGE:32493	ITGA6 integrin, alpha 6
IMAGE:66815	KIAA1268 KIAA1268 protein
IMAGE:810321	CARS cysteinyl-tRNA synthetase
IMAGE:814615	MTHFD2 methylene tetrahydrofolate dehydrogenase (NAD+ dependent), methenyltetrahydrofolate cyclohydrolase
IMAGE:1750489	Homo sapiens full length insert cDNA clone YB42H11
IMAGE:824052	Homo sapiens, clone IMAGE:3890372, mRNA
IMAGE:82897	PINK1 PTEN induced putative kinase 1
IMAGE:427812	INSR insulin receptor
IMAGE:1486260	NDUFV2 NADH dehydrogenase (ubiquinone) flavoprotein 2, 24kDa
IMAGE:450213	HSPC182 HSPC182 protein
IMAGE:814913	C11orf15 chromosome 11 open reading frame 15
IMAGE:768217	LOC113444 hypothetical protein BC011880
IMAGE:2516225	CARS cysteinyl-tRNA synthetase
IMAGE:502774	FLJ20623 hypothetical protein FLJ20623
IMAGE:754998	SRP19 signal recognition particle 19kDa
IMAGE:1631391	BHC80 BRAF35/HDAC2 complex (80 kDa)
IMAGE:730002	CAST calpastatin
IMAGE:1584503	GPS2 G protein pathway suppressor 2
IMAGE:34849	EEF2 eukaryotic translation elongation factor 2
IMAGE:35185	GABRB1 gamma-aminobutyric acid (GABA) A receptor, beta 1
IMAGE:882548	CAPNS1 calpain, small subunit 1
IMAGE:290866	PRKCDBP protein kinase C, delta binding protein
IMAGE:470385	SPINT2 serine protease inhibitor, Kunitz type, 2
IMAGE:1472643	ARL6IP ADP-ribosylation factor-like 6 interacting protein
IMAGE:1010072
IMAGE:940687
IMAGE:81665	RPS3A ribosomal protein S3A
IMAGE:768292	DSTN **destrin (actin depolymerizing factor)
IMAGE:1567721	ZNF134 **zinc finger protein 134 (clone pHZ-15)
IMAGE:797024	CGI-99 CGI-99 protein
IMAGE:129148	KIAA0251 **KIAA0251 protein
IMAGE:455179	Homo sapiens mRNA; cDNA DKFZp666E058 (from clone DKFZp666E058)
IMAGE:788551	**Homo sapiens, Similar to N-terminal Asn amidase, clone MGC:29626 IMAGE:4872717, mRNA, complete cds
IMAGE:1639305	Homo sapiens mRNA; cDNA DKFZp313C1042 (from clone DKFZp313C1042)
IMAGE:810446	KIAA1522 KIAA1522 protein
IMAGE:1613940	RNF7 ring finger protein 7
IMAGE:593780	MGC14793 hypothetical protein MGC14793
IMAGE:299388	NUTF2 nuclear transport factor 2
IMAGE:795256	NPD007 NPD007 protein
IMAGE:814378	SPINT2 serine protease inhibitor, Kunitz type, 2
IMAGE:815534	ICAP-1A integrin cytoplasmic domain-associated protein 1
IMAGE:809995	CGI-135 CGI-135 protein
IMAGE:68345	ESTs, Weakly similar to T31613 hypothetical protein Y50E8A.i - Caenorhabditis elegans [C.elegans]
IMAGE:153743	HSA243666 NICE-5 protein
IMAGE:810787	DNAJB1 DnaJ (Hsp40) homolog, subfmaily B, member 1
IMAGE:742030	DKFZp761A132 hypothetical protein DKFZp761A132
IMAGE:74283	Homo sapiens cDNA FLJ36227 fis, clone THYMU2001071
IMAGE:488301	Homo sapiens, clone IMAGE:3538149, mRNA
IMAGE:2562866	DXS9928E DNA segment on chromosome X (unique) 9928 expressed sequence
IMAGE:2456570	GPSN2 glycoprotein, synaptic 2
IMAGE:275871	NAP1L1 nucleosome assembly protein 1-like 1
IMAGE:813261	VAMP4 vesicle-associated membrane protein 4
IMAGE:825771	CPNE3 copine III
IMAGE:452963	Homo sapiens cDNA FLJ32454 fis, clone SKNMC1000007
IMAGE:841331	MMD monocyte to macrophage differentiation-associated
IMAGE:811956	RAN RAN, member RAS oncogene family
IMAGE:842765	PC326 PC326 protein
IMAGE:301135	TXNL2 **thioredoxin-like 2
IMAGE:783698	LPIN1 lipin 1
IMAGE:322461	ENPP5 ectonucleotide pyrophosphatase/phosphodiesterase 5 (putative function)
IMAGE:784180	DKFZp434D0215 hypothetical protein DKFZp434D0215
IMAGE:321855	COX11 **COX11 homolog, cytochrome c oxidase assembly protein (yeast)
IMAGE:380263	ESTs
IMAGE:1055114	ALG5 Alg5, S. cerevisiae, homolog of
IMAGE:125183	SSBP1 single-stranded DNA binding protein
IMAGE:591683	GADD45A growth arrest and DNA-damage-inducible, alpha
IMAGE:279670	BCAR3 breast cancer anti-estrogen resistance 3
IMAGE:711552	CBR1 carbonyl reductase 1
IMAGE:282100	**Homo sapiens cDNA FLJ25490 fis, clone CBR00320
IMAGE:782576	Homo sapiens cDNA FLJ25490 fis, clone CBR00320
IMAGE:377545	V-1 likely ortholog of rat V-1 protein
IMAGE:841226	NS1-BP NS1-binding protein
IMAGE:2514707	NS1-BP NS1-binding protein
IMAGE:262695	AKAP2 A kinase (PRKA) anchor protein 2
IMAGE:700302	OSTF1 osteoclast stimulating factor 1
IMAGE:346134	CARHSP1 calcium regulated heat stable protein 1, 24kDa
IMAGE:139957	FLJ11181 hypothetical protein FLJ11181
IMAGE:1637328	ESTs, Weakly similar to hypothetical protein FLJ20489 [Homo sapiens] [H.sapiens]
IMAGE:2551144	MLCB myosin, light polypeptide, regulatory, non-sarcomeric (20kD)
IMAGE:2548445	MLC-B myosin regulatory light chain
IMAGE:841498	MLC-B myosin regulatory light chain
IMAGE:843041	AKAP2 A kinase (PRKA) anchor protein 2
IMAGE:1374442	EST
IMAGE:2322039	PPL periplakin
IMAGE:1472479	CL25022 hypothetical protein CL25022
IMAGE:2304329	BFSP2 beaded filament structural protein 2, phakinin
IMAGE:627306	**ESTs, Highly similar to CRB2_HUMAN Beta crystallin B2 (BP) [H.sapiens]
IMAGE:1758937	CRYBB2 crystallin, beta B2
IMAGE:1523893	SRD5A2 steroid-5-alpha-reductase, alpha polypeptide 2 (3-oxo-5 alpha-steroid delta 4-dehydrogenase alpha 2)
IMAGE:277414	MAF v-maf musculoaponeurotic fibrosarcoma oncogene homolog (avian)
IMAGE:487793	MAF v-maf musculoaponeurotic fibrosarcoma oncogene homolog (avian)
IMAGE:1473194	PSMF1 proteasome (prosome, macropain) inhibitor subunit 1 (PI31)
IMAGE:320865	FLJ30532 hypothetical protein FLJ30532
IMAGE:278687	COPB2 **coatomer protein complex, subunit beta 2 (beta prime)
IMAGE:144849	COTL1 coactosin-like 1 (Dictyostelium)
IMAGE:430614	BPGM 2,3-bisphosphoglycerate mutase
IMAGE:841067	V-1 likely ortholog of rat V-1 protein
IMAGE:812971	FLJ20559 hypothetical protein FLJ20559
IMAGE:772925	LOC51668 HSPCO34 protein
IMAGE:796284	IRS1 insulin receptor substrate 1
IMAGE:502142	SAP30 sin3-associated polypeptide, 30kDa
IMAGE:1536991	ESTs, Weakly similar to neuronal thread protein [Homo sapiens] [H.sapiens]
IMAGE:504623	OSTF1 osteoclast stimulating factor 1
IMAGE:795606	MGC5309 hypothetical protein MGC5309
IMAGE:810703	HDLBP **high density lipoprotein binding protein (vigilin)
IMAGE:724609	ESTs
IMAGE:1609036	EIF4EBP3 eukaryotic translation initiation factor 4E binding protein 3
IMAGE:727078	MGC5178 hypothetical protein MGC5178
IMAGE:1589928	Homo sapiens EST from clone 261436, 3' end
IMAGE:745542	ECHS1 enoyl Coenzyme A hydratase, short chain, 1, mitochondrial
IMAGE:2568378	DXS9928E DNA segment on chromosome X (unique) 9928 expressed sequence
IMAGE:810987	MBC3205 hypothetical protein MBC3205
IMAGE:2549900	PSMD13 proteasome (prosome, macropain) 26S subunit, non-ATPase, 13
IMAGE:489560	MRPS6 mitochondrial ribosomal protein S6
IMAGE:529861	PSMB6 proteasome (prosome, macropain) subunit, beta type, 6
IMAGE:588681	EIF3S5 **eukaryotic translation initiation factor 3, subunit 5 epsilon, 47kDa
IMAGE:194384	STAU **staufen, RNA binding protein (Drosophila)
IMAGE:509484	**Homo sapiens, Similar to RD RNA-binding protein, clone MGC:2263 IMAGE:3050953, mRNA, complete cds
IMAGE:2546786	RPL41 ribosomal protein L41
IMAGE:1475028	RPS27 ribosomal protein S27 (metallopanstimulin 1)
IMAGE:2467016	RPS27 ribosomal protein S27 (metallopanstimulin 1)
IMAGE:341763	CASP5 caspase 5, apoptosis-related cysteine protease
IMAGE:840803	ATP6V0E ATPase, H+ transporting, lysosomal 9kDa, V0 subunit e
IMAGE:1591622	HNOEL-iso HNOEL-iso protein
IMAGE:2506649	OS4 conserved gene amplified in osteosarcoma
IMAGE:240637	MGC8974 hypothetical protein MGC8974
IMAGE:2286742	ZNF44 zinc finger protein 44 (KOX 7)
IMAGE:2274786	HMOX1 heme oxygenase (decycling) 1
IMAGE:52428	FLJ20533 hypothetical protein FLJ20533
IMAGE:731356	TIP47 cargo selection protein (mannose 6 phosphate receptor binding protein)
IMAGE:76103	Homo sapiens full length insert cDNA clone YB65G12
IMAGE:1083850	EEF1G eukaryotic translation elongation factor 1 gamma
IMAGE:1203822	GNB2L1 guanine nucleotide binding protein (G protein), beta polypeptide 2-like 1
IMAGE:2577245	RPL18A ribosomal protein L18a
IMAGE:1204881	KIAA0977 KIAA0977 protein
IMAGE:745615	KLK3 kallikrein 3, (prostate specific antigen)
IMAGE:2577249	RPL9 ribosomal protein L9
IMAGE:949940	RPL27A ribosomal protein L27a
IMAGE:1010103	KLK3 kallikrein 3, (prostate specific antigen)
IMAGE:1011466
IMAGE:80265	**ESTs, Weakly similar to hypothetical protein FLJ20378 [Homo sapiens] [H.sapiens]
IMAGE:1699381	**Homo sapiens cDNA FLJ37333 fis, clone BRAMY2020106
IMAGE:2459966	RPS20 ribosomal protein S20
IMAGE:788520	FLJ21839 hypothetical protein FLJ21839
IMAGE:2559461	RPL35 ribosomal protein L35
IMAGE:2252417	RPS10 ribosomal protein S10
IMAGE:877835	RPL35 ribosomal protein L35
IMAGE:878545	RPL18 ribosomal protein L18
IMAGE:956217	RPL18A **ribosomal protein L18a
IMAGE:1475738	RPS25 ribosomal protein S25
IMAGE:198960	PIGT phosphatidyl inositol glycan class T
IMAGE:66686	RPL10 ribosomal protein L10
IMAGE:2496232	RPL23A ribosomal protein L23a
IMAGE:878681	Homo sapiens cDNA: FLJ22875 fis, clone KAT02879
IMAGE:2548854	RPL12 ribosomal protein L12
IMAGE:916505	ESTs
IMAGE:1471829	RPL35A ribosomal protein L35a
IMAGE:2565497	RPS28 ribosomal protein S28
IMAGE:809578	RPS5 ribosomal protein S5
IMAGE:192242	RPS19 ribosomal protein S19
IMAGE:1984566	RPS19 ribosomal protein S19
IMAGE:1908726	Homo sapiens cDNA FLJ33706 fis, clone BRAWH2007808
IMAGE:753862	SERPINB6 **serine (or cysteine) proteinase inhibitor, clade B (ovalbumin), member 6
IMAGE:727305	UXT ubiquitously-expressed transcript
IMAGE:2007162	RPS19 **ribosomal protein S19
IMAGE:853151	RPS16 ribosomal protein S16
IMAGE:153149	RPLP1 **ribosomal protein, large, P1
IMAGE:971367	RPS8 ribosomal protein S8
IMAGE:814316	RPL13 ribosomal protein L13
IMAGE:505289	AGTRAP angiotensin II receptor-associated protein
IMAGE:2467666	RPS13 ribosomal protein S13
IMAGE:2490935	PSMB4 proteasome (prosome, macropain) subunit, beta type, 4
IMAGE:1554384	SLC6A13 **solute carrier family 6 (neurotransmitter transporter, GABA), member 13
IMAGE:214565	RPS14 ribosomal protein S14
IMAGE:2570895	RPL29 ribosomal protein L29
IMAGE:811867	MRPL36 mitochondrial ribosomal protein L36
IMAGE:810047	FLJ21588 ASC-1 complex subunit P100
IMAGE:1220017	ESTs
IMAGE:487381	CDK5RAP2 CDK5 regulatory subunit associated protein 2
IMAGE:854189
IMAGE:1472405	S100A10 S100 calcium binding protein A10 (annexin II ligand, calpactin I, light polypeptide (p11))
IMAGE:756595	S100A10 S100 calcium binding protein A10 (annexin II ligand, calpactin I, light polypeptide (p11))
IMAGE:2461050	LGALS1 lectin, galactoside-binding, soluble, 1 (galectin 1)
IMAGE:196543	STAT4 signal transducer and activator of transcription 4
IMAGE:487513	CTGF connective tissue growth factor
IMAGE:526657	TCEB3 transcription elongation factor B (SIII), polypeptide 3 (110kDa, elongin A)
IMAGE:73527	CSF1 colony stimulating factor 1 (macrophage)
IMAGE:1575419	FTL ferritin, light polypeptide
IMAGE:490729	SAP18 sin3-associated polypeptide, 18kDa
IMAGE:178137	RPL34 ribosomal protein L34
IMAGE:279482	FOXP1 forkhead box P1
IMAGE:950836	FOXP1 forkhead box P1
IMAGE:448572	GSR glutathione reductase
IMAGE:858152	P24B integral type I protein
IMAGE:281039	FABP5 fatty acid binding protein 5 (psoriasis-associated)
IMAGE:2012523	ESTs, Highly similar to Human Recombinant Epidermal Fatty Acid Binding Protein [H.sapiens]
IMAGE:265680	CXADR coxsackie virus and adenovirus receptor
IMAGE:773240	ALG5 Alg5, S. cerevisiae, homolog of
IMAGE:824156	HSBP1 heat shock factor binding protein 1
IMAGE:2306804	PSMD13 proteasome (prosome, macropain) 26S subunit, non-ATPase, 13
IMAGE:810617	RPL21 ribosomal protein L21
IMAGE:2577287	RPL5 ribosomal protein L5
IMAGE:307029
IMAGE:744800	PTPRU protein tyrosine phosphatase, receptor type, U
IMAGE:810057	CSDA cold shock domain protein A
IMAGE:1211795	RPLP0 **ribosomal protein, large, P0
IMAGE:1883008	PSMD13 proteasome (prosome, macropain) 26S subunit, non-ATPase, 13
IMAGE:505575	FLJ10116 hypothetical protein FLJ10116
IMAGE:841617	OAZ1 ornithine decarboxylase antizyme 1
IMAGE:360245	OSBP oxysterol binding protein
IMAGE:770614	RGS19IP1 regulator of G-protein signalling 19 interacting protein 1
IMAGE:840506	APR-3 apoptosis related protein APR-3
IMAGE:590323	VIM vimentin
IMAGE:840511	VIM vimentin
IMAGE:768619	PLEKHA2 **pleckstrin homology domain containing, family A (phosphoinositide binding specific) member 2
IMAGE:328889	MBP myelin basic protein
IMAGE:1415128	KIAA1694 KIAA1694 protein
IMAGE:768396	DAT1 **neuronal specific transcription factor DAT1
IMAGE:867764	ESTs, Weakly similar to A61192 ribosomal protein homolog PD-1 - human [H.sapiens]
IMAGE:357651	Homo sapiens cDNA FLJ34482 fis, clone HLUNG2004067
IMAGE:289016	Homo sapiens cDNA FLJ31349 fis, clone MESAN2000092, moderately similar to Guanylate kinase-interacting protein 1 Maguin-1, membrane-associated
IMAGE:213890	DECR1 2,4-dienoyl CoA reductase 1, mitochondrial
IMAGE:377368	AVEN apoptosis, caspase activation inhibitor
IMAGE:809464	FGFR2 fibroblast growth factor receptor 2 (bacteria-expressed kinase, keratinocyte growth factor receptor, craniofacial dysostosis 1, Crouzon syndrome, Pfeiffer syndrome, Jackson-Weiss syndrome)
IMAGE:1220403	EST, Weakly similar to ribosomal protein L11; 60S ribosomal protein L11 [Homo sapiens] [H.sapiens]
IMAGE:897983	AOP2 anti-oxidant protein 2 (non-selenium glutathione peroxidase, acidic calcium-independent phospholipase A2)
IMAGE:327195	Homo sapiens cDNA: FLJ21362 fis, clone COL02886
IMAGE:1569636	FLJ10342 **hypothetical protein FLJ10342
IMAGE:545503	STAT1 signal transducer and activator of transcription 1, 91kDa
IMAGE:752813	PCMF potassium channel modulatory factor
IMAGE:840691	STAT1 signal transducer and activator of transcription 1, 91kDa
IMAGE:898138	UBE2B ubiquitin-conjugating enzyme E2B (RAD6 homolog)
IMAGE:197512	FLJ22313 hypothetical protein FLJ22313
IMAGE:842825	GSPT1 G1 to S phase transition 1
IMAGE:785392	DKFZP434F2021 DKFZP434F2021 protein
IMAGE:784112	FLJ12666 hypothetical protein FLJ12666
IMAGE:1635109	DKFZP564O123 DKFZP564O123 protein
IMAGE:897813	ESTs, Highly similar to polyadenylate binding protein-interacting protein 1 [Homo sapiens] [H.sapiens]
IMAGE:1917837	FLJ11838 hypothetical protein FLJ11838
IMAGE:1556545	FLJ30656 hypothetical protein FLJ30656
IMAGE:767988	ELL2 ELL-related RNA polymerase II, elongation factor
IMAGE:899772	ESTs
IMAGE:436364	GEMIN5 gemin 5
IMAGE:192225	SLIT3 slit homolog 3 (Drosophila)
IMAGE:810343	CGI-09 CGI-09 protein
IMAGE:845432	RAGD Rag D protein
IMAGE:364469	NDUFA7 NADH dehydrogenase (ubiquinone) 1 alpha subcomplex, 7, 14.5kDa
IMAGE:2467229	DJ-1 RNA-binding protein regulatory subunit
IMAGE:2578221	UBB ubiquitin B
IMAGE:66767	UBL5 ubiquitin-like 5
IMAGE:723955	EFNB2 ephrin-B2
IMAGE:745672
IMAGE:745681
IMAGE:1637279	LAT1-3TM LAT1-3TM protein
IMAGE:1636360	FLJ14957 hypothetical protein FLJ14957
IMAGE:877627	DAP3 death associated protein 3
IMAGE:42739	PTP4A1 protein tyrosine phosphatase type IVA, member 1
IMAGE:136722	ATP1B3 ATPase, Na+/K+ transporting, beta 3 polypeptide
IMAGE:293745	ARHGEF3 Rho guanine nucleotide exchange factor (GEF) 3
IMAGE:826973	USP9Y ubiquitin specific protease 9, Y chromosome (fat facets-like Drosophila)
IMAGE:309449	RPS4Y ribosomal protein S4, Y-linked
IMAGE:769686	THY1 Thy-1 cell surface antigen
IMAGE:612274	TUBA1 tubulin, alpha 1 (testis specific)
IMAGE:38816	TUBA1 tubulin, alpha 1 (testis specific)
IMAGE:809416	FLJ22471 limkain beta 2
IMAGE:2505604	SCYE1 small inducible cytokine subfamily E, member 1 (endothelial monocyte-activating)
IMAGE:378813	SLPI secretory leukocyte protease inhibitor (antileukoproteinase)
IMAGE:1611196	ESTs, Moderately similar to 2109260A B cell growth factor [Homo sapiens] [H.sapiens]
IMAGE:289916	LOC129401 mitotic phosphoprotein 44
IMAGE:565939	LOC115827 hypothetical protein BC013033
IMAGE:246765	POLR2J2 **DNA directed RNA polymerase II polypeptide J-related gene
IMAGE:725405	Homo sapiens mRNA; cDNA DKFZp586A0618 (from clone DKFZp586A0618)
IMAGE:773509	MY014 hypothetical protein My014
IMAGE:270826	Homo sapiens, clone IMAGE:4243767, mRNA
IMAGE:263815	**Homo sapiens, clone IMAGE:4243767, mRNA
IMAGE:837904	RPL15 ribosomal protein L15
IMAGE:75009	EPHB4 EphB4
IMAGE:264692	F2R coagulation factor II (thrombin) receptor
IMAGE:2551147	BENE BENE protein
IMAGE:418193	COL1A1 collagen, type I, alpha 1
IMAGE:825085	ST14 suppression of tumorigenicity 14 (colon carcinoma, matriptase, epithin)
IMAGE:503581	RERG RAS-like, estrogen-regulated, growth-inhibitor
IMAGE:924741	Homo sapiens, Similar to RIKEN cDNA E130201N16 gene, clone IMAGE:3845782, mRNA
IMAGE:687875	CTSS cathepsin S
IMAGE:310138	FOXF2 forkhead box F2
IMAGE:815051	FLJ34922 hypothetical protein FLJ34922
IMAGE:273546	PAICS phosphoribosylaminoimidazole carboxylase, phosphoribosylaminoimidazole succinocarboxamide synthetase
IMAGE:346257	Homo sapiens, clone IMAGE:5270727, mRNA
IMAGE:240694	UAP1 UDP-N-acteylglucosamine pyrophosphorylase 1
IMAGE:1931393	ESTs, Highly similar to TVHUR1 transforming protein rap1b - human [H.sapiens]
IMAGE:770670	TNFAIP3 tumor necrosis factor, alpha-induced protein 3
IMAGE:209246	EIF3S6IP eukaryotic translation initiation factor 3, subunit 6 interacting protein
IMAGE:471742	BCRP1 Breakpoint cluster region protein, uterine leiomyoma, 1; barrier to autointegration factor
IMAGE:787857	STX5A syntaxin 5A
IMAGE:753400	BAF53A BAF53
IMAGE:80616	BCL2L13 BCL2-like 13 (apoptosis facilitator)
IMAGE:983891	**Homo sapiens mRNA expressed only in placental villi, clone SMAP83
IMAGE:595159	EEF1A1 **eukaryotic translation elongation factor 1 alpha 1
IMAGE:1690915	MGC46719 hypothetical protein MGC46719
IMAGE:730794	FLJ38602 hypothetical protein FLJ38602
IMAGE:71087	MAFF v-maf musculoaponeurotic fibrosarcoma oncogene homolog F (avian)
IMAGE:377468	SPRY1 sprouty homolog 1, antagonist of FGF signaling (Drosophila)
IMAGE:488964	H2AFO H2A histone family, member O
IMAGE:302540	UGCG UDP-glucose ceramide glucosyltransferase
IMAGE:510273	MEN1 multiple endocrine neoplasia I
IMAGE:141854	LOC56181 **hypothetical protein RP1-317E23
IMAGE:220376	MEN1 multiple endocrine neoplasia I
IMAGE:82434	MEN1 **multiple endocrine neoplasia I
IMAGE:744983	LOC55893 papillomavirus regulatory factor PRF-1
IMAGE:294537	RAB17 RAB17, member RAS oncogene family
IMAGE:392678	ENO1 enolase 1, (alpha)
IMAGE:897567	LDHA lactate dehydrogenase A
IMAGE:2542220	PMM2 phosphomannomutase 2
IMAGE:365919	STAU staufen, RNA binding protein (Drosophila)
IMAGE:2321118	RPS7 ribosomal protein S7
IMAGE:360436	COPEB core promoter element binding protein
IMAGE:141845	**Homo sapiens cDNA FLJ12540 fis, clone NT2RM4000425
IMAGE:562811	CUL5 cullin 5
IMAGE:857002	PROL2 proline rich 2
IMAGE:488017	MFGE8 milk fat globule-EGF factor 8 protein
IMAGE:897546	PEMT phosphatidylethanolamine N-methyltransferase
IMAGE:1610464	EGLN3 egl nine homolog 3 (C. elegans)
IMAGE:127509	GBE1 glucan (1,4-alpha-), branching enzyme 1 (glycogen branching enzyme, Andersen disease, glycogen storage disease type IV)
IMAGE:814899	BNIP3L BCL2/adenovirus E1B 19kDa interacting protein 3-like
IMAGE:491067	ILF1 interleukin enhancer binding factor 1
IMAGE:502355	ACO1 aconitase 1, soluble
IMAGE:897673	PGD phosphogluconate dehydrogenase
IMAGE:264895	FLN29 FLN29 gene product
IMAGE:1636251	BAG1 BCL2-associated athanogene
IMAGE:855745	IGHG3 immunoglobulin heavy constant gamma 3 (G3m marker)
IMAGE:486787	CNN3 calponin 3, acidic
IMAGE:491311	EGLN3 egl nine homolog 3 (C. elegans)
IMAGE:774754	CTNNB1 catenin (cadherin-associated protein), beta 1, 88kDa
IMAGE:1873017	Homo sapiens cDNA FLJ12231 fis, clone MAMMA1001191
IMAGE:1897178	Homo sapiens nanos mRNA, partial cds
IMAGE:138929	HCC-4 cervical cancer oncogene 4
IMAGE:282007	ESTs
IMAGE:842989	MYL6 myosin, light polypeptide 6, alkali, smooth muscle and non-muscle
IMAGE:68103	MLC1SA myosin light chain 1 slow a
IMAGE:271398	Homo sapiens mRNA; cDNA DKFZp313E1815 (from clone DKFZp313E1815)
IMAGE:417905	MGC17337 similar to RIKEN cDNA 5730528L13 gene
IMAGE:261472	ORF1-FL49 putative nuclear protein ORF1-FL49
IMAGE:842839	DREV1 CGI-81 protein
IMAGE:82173	MYLE MYLE protein
IMAGE:588829	AARS alanyl-tRNA synthetase
IMAGE:2405864	EMD emerin (Emery-Dreifuss muscular dystrophy)
IMAGE:753897	AMFR autocrine motility factor receptor
IMAGE:782800	UQCRFS1 ubiquinol-cytochrome c reductase, Rieske iron-sulfur polypeptide 1
IMAGE:1636908	MDH2 malate dehydrogenase 2, NAD (mitochondrial)
IMAGE:144777	HAX1 HS1 binding protein
IMAGE:810408	SDBCAG84 serologically defined breast cancer antigen 84
IMAGE:1127840	SLC25A6 solute carrier family 25 (mitochondrial carrier; adenine nucleotide translocator), member 6
IMAGE:853570	SLC25A6 solute carrier family 25 (mitochondrial carrier; adenine nucleotide translocator), member 6
IMAGE:502499	PMM1 phosphomannomutase 1
IMAGE:1637751	OXA1L oxidase (cytochrome c) assembly 1-like
IMAGE:897835	OXA1L oxidase (cytochrome c) assembly 1-like
IMAGE:898242	SRPR signal recognition particle receptor ('docking protein')
IMAGE:35789	NRBP nuclear receptor binding protein
IMAGE:843265	KIAA0905 yeast Sec31p homolog
IMAGE:813609	PITRM1 pitrilysin metalloproteinase 1
IMAGE:25069	RBAF600 retinoblastoma-associated factor 600
IMAGE:743588	MGC19556 hypothetical protein MGC19556
IMAGE:878578	ALDOA aldolase A, fructose-bisphosphate
IMAGE:2578793	ALDOA aldolase A, fructose-bisphosphate
IMAGE:795827	TESK1 testis-specific kinase 1
IMAGE:739993	BRE brain and reproductive organ-expressed (TNFRSF1A modulator)
IMAGE:234329	FLJ10099 hypothetical protein FLJ10099
IMAGE:825822	DJ167A19.1 hypothetical protein DJ167A19.1
IMAGE:782246	RICH1 homolog of rat nadrin
IMAGE:767068	DKFZP586G1517 DKFZP586G1517 protein
IMAGE:2541394	EIF3S7 eukaryotic translation initiation factor 3, subunit 7 zeta, 66/67kDa
IMAGE:2189995	HDGF hepatoma-derived growth factor (high-mobility group protein 1-like)
IMAGE:746163	GSR glutathione reductase
IMAGE:770859	ITGB5 integrin, beta 5
IMAGE:809685	MBC2 likely ortholog of mouse membrane bound C2 domain containing protein
IMAGE:2578744	Homo sapiens clone 24464 beta-tubulin mRNA, complete cds
IMAGE:2313852	HERPUD1 homocysteine-inducible, endoplasmic reticulum stress-inducible, ubiquitin-like domain member 1
IMAGE:839890	PCBP1 poly(rC) binding protein 1
IMAGE:897656	FARP1 FERM, RhoGEF (ARHGEF) and pleckstrin domain protein 1 (chondrocyte-derived)
IMAGE:267427	CGI-57 hypothetical protein CGI-57
IMAGE:2492177	FLOT1 flotillin 1
IMAGE:2452256	FARP1 FERM, RhoGEF (ARHGEF) and pleckstrin domain protein 1 (chondrocyte-derived)
IMAGE:810743	MLF2 myeloid leukemia factor 2
IMAGE:897011	KIAA0842 KIAA0842 protein
IMAGE:772481	PHYHIP phytanoyl-CoA hydroxylase interacting protein
IMAGE:781362	PLEC1 plectin 1, intermediate filament binding protein 500kDa
IMAGE:453183	SCAM-1 vinexin beta (SH3-containing adaptor molecule-1)
IMAGE:292213	GNB2 guanine nucleotide binding protein (G protein), beta polypeptide 2
IMAGE:137581	CTL2 CTL2 gene
IMAGE:869375	IDH2 isocitrate dehydrogenase 2 (NADP+), mitochondrial
IMAGE:531479	NR2F6 nuclear receptor subfamily 2, group F, member 6
IMAGE:417867	XBP1 X-box binding protein 1
IMAGE:811581	Homo sapiens cDNA FLJ90064 fis, clone HEMBA1003487
IMAGE:1056172	NMES1 normal mucosa of esophagus specific 1
IMAGE:324655	IL1B interleukin 1, beta
IMAGE:307660	FABP4 fatty acid binding protein 4, adipocyte
IMAGE:2508044	HP haptoglobin
IMAGE:241097
IMAGE:785713	ESTs, Weakly similar to hypothetical protein FLJ20489 [Homo sapiens] [H.sapiens]
IMAGE:321886	KIAA1350 KIAA1350 protein
IMAGE:309893	NR4A1 nuclear receptor subfamily 4, group A, member 1
IMAGE:491519	LOC115207 hypothetical protein BC013764
IMAGE:1631660	TNFSF10 tumor necrosis factor (ligand) superfamily, member 10
IMAGE:1877587	KIAA1350 KIAA1350 protein
IMAGE:306743	TSG twisted gastrulation
IMAGE:383813	ATP10D ATPase, Class V, type 10D
IMAGE:504372	Homo sapiens cDNA FLJ34480 fis, clone HLUNG2004014
IMAGE:300015	FNTA **farnesyltransferase, CAAX box, alpha
IMAGE:743773	ABCA8 ATP-binding cassette, sub-family A (ABC1), member 8
IMAGE:770212	CHI3L1 chitinase 3-like 1 (cartilage glycoprotein-39)
IMAGE:549933	IL8 interleukin 8
IMAGE:1632225	ESTs
IMAGE:1635350	DKFZP564J157 DKFZp564J157 protein
IMAGE:258167	**Homo sapiens cDNA FLJ11796 fis, clone HEMBA1006158, highly similar to Homo sapiens transcription factor forkhead-like 7 (FKHL7) gene
IMAGE:743749	CGI-119 CGI-119 protein
IMAGE:742132	G1P2 interferon, alpha-inducible protein (clone IFI-15K)
IMAGE:744897	ESTs
IMAGE:823928	**Homo sapiens cDNA FLJ30635 fis, clone CTONG2002520
IMAGE:740975	SLC4A11 solute carrier family 4, sodium bicarbonate transporter-like, member 11
IMAGE:841008	GBP1 guanylate binding protein 1, interferon-inducible, 67kDa
IMAGE:188388	ITGA10 integrin, alpha 10
IMAGE:221256	**Homo sapiens cDNA FLJ33476 fis, clone BRAMY2002493
IMAGE:448110	Homo sapiens mRNA for KIAA1657 protein, partial cds
IMAGE:66532	EDN3 endothelin 3
IMAGE:1592976	MITF microphthalmia-associated transcription factor
IMAGE:488596	KAI1 kangai 1 (suppression of tumorigenicity 6, prostate; CD82 antigen (R2 leukocyte antigen, antigen detected by monoclonal and antibody IA4))
IMAGE:143523	COL5A1 collagen, type V, alpha 1
IMAGE:309583	RARRES1 retinoic acid receptor responder (tazarotene induced) 1
DOUGVOLLRATH:96(CHERYL5D2)
IMAGE:2488532	MYOC myocilin, trabecular meshwork inducible glucocorticoid response
IMAGE:825369	KIAA0121 KIAA0121 gene product
IMAGE:275372	ESTs
IMAGE:782701	MGC24995 hypothetical protein MGC24995
IMAGE:563673	ALDH7A1 aldehyde dehydrogenase 7 family, member A1
IMAGE:167205	SELENBP1 selenium binding protein 1
IMAGE:1635203	ESTs, Weakly similar to CA28_HUMAN Collagen alpha 2(VIII) chain (Endothelial collagen) [H.sapiens]
IMAGE:137554	DEPP decidual protein induced by progesterone
IMAGE:154654	IRX3 iroquois homeobox protein 3
IMAGE:2488862	FKBP9 FK506 binding protein 9, 63 kDa
IMAGE:809533	MGC14376 hypothetical protein MGC14376
IMAGE:85171	ARF4 ADP-ribosylation factor 4
IMAGE:257135	SLC22A4 **solute carrier family 22 (organic cation transporter), member 4
IMAGE:812976	PANX1 pannexin 1
IMAGE:49352	ANXA7 annexin A7
IMAGE:83156	HEBP2 heme binding protein 2
IMAGE:133341	SPPL2A putative intramembrane cleaving protease
IMAGE:212394	DCTD dCMP deaminase
IMAGE:726911	TSC22 transforming growth factor beta-stimulated protein TSC-22
IMAGE:868652	C4B complement component 4B
IMAGE:236412	C14orf4 chromosome 14 open reading frame 4
IMAGE:767346	C14orf4 chromosome 14 open reading frame 4
IMAGE:501868	RAI2 retinoic acid induced 2
IMAGE:325128	LPXN **leupaxin
IMAGE:461264
IMAGE:259859	GNS glucosamine (N-acetyl)-6-sulfatase (Sanfilippo disease IIID)
IMAGE:2012454	GNS glucosamine (N-acetyl)-6-sulfatase (Sanfilippo disease IIID)
IMAGE:340840	GNS glucosamine (N-acetyl)-6-sulfatase (Sanfilippo disease IIID)
IMAGE:757435	NKX3-1 NK3 transcription factor related, locus 1 (Drosophila)
IMAGE:769645	NDST2 N-deacetylase/N-sulfotransferase (heparan glucosaminyl) 2
IMAGE:486035	UAP1 UDP-N-acteylglucosamine pyrophosphorylase 1
IMAGE:595181	MIR myosin regulatory light chain interacting protein
IMAGE:197077	GOLPH3 golgi phosphoprotein 3 (coat-protein)
IMAGE:755037	IL13RA1 interleukin 13 receptor, alpha 1
IMAGE:796181	GAS6 growth arrest-specific 6
IMAGE:490306	TM9SF1 transmembrane 9 superfamily member 1
IMAGE:485165	PTDSS1 phosphatidylserine synthase 1
IMAGE:1635705	GOLGA2 golgi autoantigen, golgin subfamily a, 2
IMAGE:491184	ESTs, Weakly similar to hypothetical protein FLJ20378 [Homo sapiens] [H.sapiens]
IMAGE:795375	ITM2B integral membrane protein 2B
IMAGE:140337	PAPPA pregnancy-associated plasma protein A
IMAGE:1492230	EFEMP1 EGF-containing fibulin-like extracellular matrix protein 1
IMAGE:324674	NID67 putative small membrane protein NID67
IMAGE:293925	LYZ **lysozyme (renal amyloidosis)
IMAGE:214441	IGHM immunoglobulin heavy constant mu
IMAGE:183337	HLA-DMA major histocompatibility complex, class II, DM alpha
IMAGE:916574
IMAGE:545366	MGC40204 hypothetical protein MGC40204
IMAGE:502791	ZAK sterile alpha motif and leucine zipper containing kinase AZK
IMAGE:1586172	MRE11A MRE11 meiotic recombination 11 homolog A (S. cerevisiae)
IMAGE:247616	LHFP lipoma HMGIC fusion partner
IMAGE:305581	MDS009 x 009 protein
IMAGE:132373	BNC basonuclin
IMAGE:290841	H2BFT H2B histone family, member T
IMAGE:898133	ESTs
IMAGE:159608	APOD apolipoprotein D
IMAGE:838611	APOD apolipoprotein D
IMAGE:743537
IMAGE:796328	ESTs, Weakly similar to zinc finger protein 91 (HPF7, HTF10) [Homo sapiens] [H.sapiens]
IMAGE:271115	DKFZP434H0820 **hypothetical protein DKFZp434H0820
IMAGE:197651	ESTs
IMAGE:2400539	BCL2A1 BCL2-related protein A1
IMAGE:782513	G1P3 interferon, alpha-inducible protein (clone IFI-6-16)
IMAGE:545138
IMAGE:742125	LOXL1 lysyl oxidase-like 1
IMAGE:625234	KDELR3 KDEL (Lys-Asp-Glu-Leu) endoplasmic reticulum protein retention receptor 3
IMAGE:241424	SSBP4 **single stranded DNA binding protein 4
IMAGE:950463	Homo sapiens HSPC106 mRNA, partial cds
IMAGE:461327	PIK3C2B phosphoinositide-3-kinase, class 2, beta polypeptide
IMAGE:530608	**Homo sapiens, Similar to RIKEN cDNA 1500005K14 gene, clone MGC:45871 IMAGE:4908279, mRNA, complete cds
IMAGE:72441	SLC22A3 **solute carrier family 22 (extraneuronal monoamine transporter), member 3
IMAGE:365539	C15orf12 chromosome 15 open reading frame 12
IMAGE:502690	RPN1 ribophorin I
IMAGE:950482	SNRPB small nuclear ribonucleoprotein polypeptides B and B1
IMAGE:1567676	LOC91663 hypothetical protein BC013995
IMAGE:754028	KIAA0469 KIAA0469 gene product
IMAGE:769911	CAPZB capping protein (actin filament) muscle Z-line, beta
IMAGE:566440	NCOR2 nuclear receptor co-repressor 2
IMAGE:843054	KIAA1533 KIAA1533 protein
IMAGE:897563	KIAA0864 KIAA0864 protein
IMAGE:811848	TGFB1I1 transforming growth factor beta 1 induced transcript 1
IMAGE:950678	Homo sapiens mRNA; cDNA DKFZp434N1610 (from clone DKFZp434N1610)
IMAGE:840990	GSTM4 glutathione S-transferase M4
IMAGE:664233	GSTM2 glutathione S-transferase M2 (muscle)
IMAGE:1636176	PLXNB2 plexin B2
IMAGE:809946	IFRD2 interferon-related developmental regulator 2
IMAGE:1591264	TALDO1 transaldolase 1
IMAGE:1323636	MGAT1 mannosyl (alpha-1,3-)-glycoprotein beta-1,2-N-acetylglucosaminyltransferase
IMAGE:767268	DPP7 dipeptidylpeptidase 7
IMAGE:206638	SEC61A1 protein transport protein SEC61 alpha subunit isoform 1
IMAGE:969593	ESTs
IMAGE:2577778	UQCRC1 **ubiquinol-cytochrome c reductase core protein I
IMAGE:826204	FLII flightless I homolog (Drosophila)
IMAGE:25988	EIF4G1 eukaryotic translation initiation factor 4 gamma, 1
IMAGE:1469311	STAT3 signal transducer and activator of transcription 3 (acute-phase response factor)
IMAGE:2510494	MRPL43 mitochondrial ribosomal protein L43
IMAGE:753278	CXCL16 chemokine (C-X-C motif) ligand 16
IMAGE:711857
IMAGE:154472	FGFR1 fibroblast growth factor receptor 1 (fms-related tyrosine kinase 2, Pfeiffer syndrome)
IMAGE:37449	GAS2L1 growth arrest-specific 2 like 1
IMAGE:841203	VCL vinculin
IMAGE:1455835	CST cerebroside (3'-phosphoadenylylsulfate:galactosylceramide 3') sulfotransferase
IMAGE:471725	ITPR1 inositol 1,4,5-triphosphate receptor, type 1
IMAGE:1492448	Human HepG2 3' region cDNA, clone hmd1f06
IMAGE:768370	**Homo sapiens cDNA FLJ11796 fis, clone HEMBA1006158, highly similar to Homo sapiens transcription factor forkhead-like 7 (FKHL7) gene
IMAGE:253141	Human HepG2 3' region cDNA, clone hmd1f06
IMAGE:826173	PFN1 profilin 1
IMAGE:47306	PRKCD protein kinase C, delta
IMAGE:324891	DEGS degenerative spermatocyte homolog, lipid desaturase (Drosophila)
IMAGE:306540	KIAA1813 KIAA1813 protein
IMAGE:285992	ADNP activity-dependent neuroprotector
IMAGE:1868572	DPP7 dipeptidylpeptidase 7
IMAGE:144932	CDK2AP1 CDK2-associated protein 1
IMAGE:271672	ESTs, Weakly similar to ubiquitously transcribed tetratricopeptide repeat gene, Y chromosome; Ubiquitously transcribed TPR gene on Y chromosome [Homo sapiens] [H.sapiens]
IMAGE:2466969	HYA22 HYA22 protein
IMAGE:502565	STIM1 stromal interaction molecule 1
IMAGE:2568611	CTNNA1 catenin (cadherin-associated protein), alpha 1, 102kDa
IMAGE:770102	CENTA2 centaurin, alpha 2
IMAGE:268812	DIRC2 disrupted in renal carcinoma 2
IMAGE:460398	CCL3 chemokine (C-C motif) ligand 3
IMAGE:153355	CCL3L1 **chemokine (C-C motif) ligand 3-like 1
IMAGE:299272	ESTs
IMAGE:1129559	FBLN1 fibulin 1
IMAGE:502367	FBLN1 fibulin 1
IMAGE:1947827	MSTP028 MSTP028 protein
IMAGE:366902	SLPI secretory leukocyte protease inhibitor (antileukoproteinase)
IMAGE:2477598	SLPI secretory leukocyte protease inhibitor (antileukoproteinase)
IMAGE:366950	SLPI secretory leukocyte protease inhibitor (antileukoproteinase)
IMAGE:739183	CD68 CD68 antigen
IMAGE:248454	ERP70 protein disulfide isomerase related protein (calcium-binding protein, intestinal-related)
IMAGE:785933	SRPX sushi-repeat-containing protein, X chromosome
IMAGE:769926	ERP70 protein disulfide isomerase related protein (calcium-binding protein, intestinal-related)
IMAGE:1610097	**ESTs, Weakly similar to A40138 glycogen phosphorylase (EC 2.4.1.1), brain - human [H.sapiens]
IMAGE:81316	Homo sapiens, clone IMAGE:4245930, mRNA
IMAGE:784276	Homo sapiens cDNA FLJ12927 fis, clone NT2RP2004743
IMAGE:1470128	Homo sapiens cDNA FLJ11490 fis, clone HEMBA1001918
IMAGE:813533	SDCBP syndecan binding protein (syntenin)
IMAGE:784183	FLJ10970 hypothetical protein FLJ10970
IMAGE:1892526	EST
IMAGE:784593	ARHE ras homolog gene family, member E
IMAGE:589512	Homo sapiens cDNA FLJ40559 fis, clone THYMU2002910
IMAGE:796732	FLJ14834 hypothetical protein FLJ14834
IMAGE:1912578	PTGIS prostaglandin I2 (prostacyclin) synthase
IMAGE:67187	FGG fibrinogen, gamma polypeptide
IMAGE:897642	ABL1 v-abl Abelson murine leukemia viral oncogene homolog 1
IMAGE:502880	DC-TM4F2 tetraspanin similar to TM4SF9
IMAGE:2568305	BCAP31 accessory protein BAP31
IMAGE:84371	KIAA0935 KIAA0935 protein
IMAGE:1917741	AOX1 aldehyde oxidase 1
IMAGE:310406	IL6 interleukin 6 (interferon, beta 2)
IMAGE:340734	NFKBIA nuclear factor of kappa light polypeptide gene enhancer in B-cells inhibitor, alpha
IMAGE:784126	TST thiosulfate sulfurtransferase (rhodanese)
IMAGE:325513	EST, Moderately similar to JC5064 S-100 calcium-binding protein A13 - human [H.sapiens]
IMAGE:530035	S100A13 S100 calcium binding protein A13
IMAGE:399331	C1orf24 chromosome 1 open reading frame 24
IMAGE:591381	CAST calpastatin
IMAGE:756405	ID3 inhibitor of DNA binding 3, dominant negative helix-loop-helix protein
IMAGE:72395	MSTP9 macrophage stimulating, pseudogene 9
IMAGE:2154526	Human HepG2 partial cDNA, clone hmd3f07m5
IMAGE:503819	Homo sapiens cDNA FLJ40926 fis, clone UTERU2006524
IMAGE:1069393	EXT1 exostoses (multiple) 1
IMAGE:855547	HLA-DRB1 major histocompatibility complex, class II, DR beta 1
IMAGE:2443695	HLA-DRB4 major histocompatibility complex, class II, DR beta 4
IMAGE:186767	HLA-DRB4 major histocompatibility complex, class II, DR beta 4
IMAGE:235903	HLA-DRB3 major histocompatibility complex, class II, DR beta 3
IMAGE:811139	HLA-DRB3 major histocompatibility complex, class II, DR beta 3
IMAGE:2448698	HLA-DRB4 major histocompatibility complex, class II, DR beta 4
IMAGE:1631863	HLA-DQB1 major histocompatibility complex, class II, DQ beta 1
IMAGE:837870	PRELP proline arginine-rich end leucine-rich repeat protein
IMAGE:703581	PRG1 proteoglycan 1, secretory granule
IMAGE:878798	B2M beta-2-microglobulin
IMAGE:1011697	RPL21 **ribosomal protein L21
IMAGE:23804	ZFP36 zinc finger protein 36, C3H type, homolog (mouse)
IMAGE:268736	PLSCR1 phospholipid scramblase 1
IMAGE:2569190	FSTL1 follistatin-like 1
IMAGE:625384	FSTL1 follistatin-like 1
IMAGE:916559
IMAGE:1893136	ESTs
IMAGE:723890	Homo sapiens cDNA FLJ39639 fis, clone SMINT2003340
IMAGE:2283783	CRA cisplatin resistance associated
IMAGE:345858	CRA cisplatin resistance associated
IMAGE:261519	TNFRSF5 **tumor necrosis factor receptor superfamily, member 5
IMAGE:841340	TAP1 transporter 1, ATP-binding cassette, sub-family B (MDR/TAP)
IMAGE:2510979	PSMB8 proteasome (prosome, macropain) subunit, beta type, 8 (large multifunctional protease 7)
IMAGE:853906	HLA-A major histocompatibility complex, class I, A
IMAGE:588033	EPS8R3 epidermal growth factor receptor pathway substrate 8 related protein 3
IMAGE:341774	HCGIV-6 HCGIV-6 protein
IMAGE:611443	MB myoglobin
IMAGE:810142	HLA-C major histocompatibility complex, class I, C
IMAGE:1950896	ESTs
1391644	MRF-1 modulator recognition factor I
IMAGE:826182	BCL6 B-cell CLL/lymphoma 6 (zinc finger protein 51)
IMAGE:1606290	Homo sapiens mRNA; cDNA DKFZp667A1115 (from clone DKFZp667A1115)
IMAGE:135811	DEPP decidual protein induced by progesterone
IMAGE:245774	DEPP decidual protein induced by progesterone
IMAGE:840942	HLA-DPB1 major histocompatibility complex, class II, DP beta 1
IMAGE:298696	HKE2 HLA class II region expressed gene KE2
IMAGE:345447	PCDH18 protocadherin 18
IMAGE:772446	MGC16063 hypothetical protein MGC16063
IMAGE:2443532	SVIL supervillin
IMAGE:292528	FLJ23306 hypothetical protein FLJ23306
IMAGE:271472	ZFP26 C3HC4-like zinc finger protein
IMAGE:271441	FLJ23306 hypothetical protein FLJ23306
IMAGE:301082	CTSO cathepsin O
IMAGE:1902589	ESTs
IMAGE:815774	SLA Src-like-adaptor
IMAGE:232946	SGK **serum/glucocorticoid regulated kinase
IMAGE:841059	CAPG capping protein (actin filament), gelsolin-like
IMAGE:810017	PLAUR plasminogen activator, urokinase receptor
IMAGE:121637	FLJ23231 hypothetical protein FLJ23231
IMAGE:67759	ALOX5AP arachidonate 5-lipoxygenase-activating protein
IMAGE:151201	ALOX5AP arachidonate 5-lipoxygenase-activating protein
IMAGE:284100	COLEC12 collectin sub-family member 12
IMAGE:754550	SEMACAP3 likely ortholog of mouse semaF cytoplasmic domain associated protein 3
IMAGE:308437	FUCA1 fucosidase, alpha-L- 1, tissue
IMAGE:1949882	MYOC myocilin, trabecular meshwork inducible glucocorticoid response
IMAGE:769673	MBD2 methyl-CpG binding domain protein 2
IMAGE:144881	CALU calumenin
IMAGE:280982	TNIP2 TNFAIP3 interacting protein 2
IMAGE:502446	DKFZP564A2416 DKFZP564A2416 protein
IMAGE:345670	DRAPC1 hypothetical protein DRAPC1
IMAGE:755145	VIL2 villin 2 (ezrin)
IMAGE:2556946	VIL2 villin 2 (ezrin)
IMAGE:949938	CST3 cystatin C (amyloid angiopathy and cerebral hemorrhage)
IMAGE:2512080	CST1 cystatin SN
IMAGE:839101	GJA1 gap junction protein, alpha 1, 43kDa (connexin 43)
IMAGE:469379
IMAGE:812977	Homo sapiens mesenchymal stem cell protein DSC96 mRNA, partial cds
IMAGE:502518	LAMB2 laminin, beta 2 (laminin S)
IMAGE:431231	EFEMP2 EGF-containing fibulin-like extracellular matrix protein 2
IMAGE:712341	RNASE6PL **ribonuclease 6 precursor
IMAGE:365147	ERBB2 **v-erb-b2 erythroblastic leukemia viral oncogene homolog 2, neuro/glioblastoma derived oncogene homolog (avian)
IMAGE:143450	ESTs, Weakly similar to POL2_MOUSE Retrovirus-related POL polyprotein [Contains: Reverse transcriptase ; Endonuclease] [M.musculus]
IMAGE:144786	BGN biglycan
IMAGE:856804
IMAGE:840978	CD81 CD81 antigen (target of antiproliferative antibody 1)
IMAGE:897233	PTBP1 polypyrimidine tract binding protein 1
IMAGE:773137	STK24 serine/threonine kinase 24 (STE20 homolog, yeast)
IMAGE:841260	SCOTIN scotin
IMAGE:324205	CTSB cathepsin B
IMAGE:1501914	P4HB procollagen-proline, 2-oxoglutarate 4-dioxygenase (proline 4-hydroxylase), beta polypeptide (protein disulfide isomerase; thyroid hormone binding protein p55)
IMAGE:229537	G2AN alpha glucosidase II alpha subunit
IMAGE:487861	MAFG v-maf musculoaponeurotic fibrosarcoma oncogene homolog G (avian)
IMAGE:898035	CTSB cathepsin B
IMAGE:701337	DKFZP434C171 DKFZP434C171 protein
IMAGE:898328	PHC2 polyhomeotic-like 2 (Drosophila)
IMAGE:812033	GPC1 glypican 1
IMAGE:810117	ANXA11 annexin A11
IMAGE:137238	ANXA11 annexin A11
IMAGE:2499797	ARPC4 actin related protein 2/3 complex, subunit 4, 20kDa
IMAGE:767828	HPS1 Hermansky-Pudlak syndrome 1
IMAGE:293339	SNAI2 snail homolog 2 (Drosophila)
IMAGE:432620	ESTs
IMAGE:810444	TNFAIP2 tumor necrosis factor, alpha-induced protein 2
IMAGE:366944	DGKA **diacylglycerol kinase, alpha 80kDa
IMAGE:154323	C20orf130 chromosome 20 open reading frame 130
IMAGE:810551	ESTs, Highly similar to LRP1_HUMAN Low-density lipoprotein receptor-related protein 1 precursor (LRP) (Alpha-2-macroglobulin receptor) (A2MR) (Apolipoprotein E receptor) (APOER) (CD91) [H.sapiens]
IMAGE:1470048	LY6E lymphocyte antigen 6 complex, locus E
IMAGE:263716	COL6A1 collagen, type VI, alpha 1
IMAGE:489089	COL6A1 collagen, type VI, alpha 1
IMAGE:299539	FGF12 fibroblast growth factor 12
IMAGE:755402	ITGA3 integrin, alpha 3 (antigen CD49C, alpha 3 subunit of VLA-3 receptor)
IMAGE:2421798	PLAUR plasminogen activator, urokinase receptor
IMAGE:726144	ITGA3 integrin, alpha 3 (antigen CD49C, alpha 3 subunit of VLA-3 receptor)
IMAGE:813387	NQO1 NAD(P)H dehydrogenase, quinone 1
IMAGE:1864283	LOC56757 hypothetical protein LOC56757
IMAGE:854079	ACTN1 actinin, alpha 1
IMAGE:1474174	MMP2 matrix metalloproteinase 2 (gelatinase A, 72kDa gelatinase, 72kDa type IV collagenase)
IMAGE:811162	FMOD fibromodulin
IMAGE:897864	SAT spermidine/spermine N1-acetyltransferase
IMAGE:842836	SERPINB1 serine (or cysteine) proteinase inhibitor, clade B (ovalbumin), member 1
IMAGE:154482	SERPINB1 serine (or cysteine) proteinase inhibitor, clade B (ovalbumin), member 1
IMAGE:338736	SERPINB1 serine (or cysteine) proteinase inhibitor, clade B (ovalbumin), member 1
IMAGE:595637	MRF2 modulator recognition factor 2
IMAGE:62093	Homo sapiens mRNA; cDNA DKFZp586L2424 (from clone DKFZp586L2424)
IMAGE:323028	MADH3 MAD, mothers against decapentaplegic homolog 3 (Drosophila)
IMAGE:854899	DUSP6 dual specificity phosphatase 6
IMAGE:814818	DUSP6 dual specificity phosphatase 6
IMAGE:1337808	DUSP6 dual specificity phosphatase 6
IMAGE:80030	**ESTs, Moderately similar to S47659 CDC2/CDC13 suppressor (RNA-binding motif 2) - human [H.sapiens]
IMAGE:271748	RBMS1 RNA binding motif, single stranded interacting protein 1
IMAGE:768271	VAMP4 **vesicle-associated membrane protein 4
IMAGE:246304	BTG3 BTG family, member 3
IMAGE:260303	Homo sapiens cDNA FLJ20528 fis, clone KAT10770
IMAGE:488370	COL3A1 collagen, type III, alpha 1 (Ehlers-Danlos syndrome type IV, autosomal dominant)
IMAGE:2256743	COL3A1 collagen, type III, alpha 1 (Ehlers-Danlos syndrome type IV, autosomal dominant)
IMAGE:358168	MGC9850 hypothetical protein MGC9850
IMAGE:122159	COL3A1 collagen, type III, alpha 1 (Ehlers-Danlos syndrome type IV, autosomal dominant)
IMAGE:84211	SOCS3 suppressor of cytokine signaling 3
IMAGE:2450237	SOCS3 suppressor of cytokine signaling 3
IMAGE:809910	IFITM3 interferon induced transmembrane protein 3 (1-8U)
IMAGE:236333	ISLR immunoglobulin superfamily containing leucine-rich repeat
IMAGE:815214	CHI3L2 chitinase 3-like 2
IMAGE:854338	CHI3L2 chitinase 3-like 2
IMAGE:502155	PTGIS prostaglandin I2 (prostacyclin) synthase
IMAGE:526134	ITGB4 integrin, beta 4
IMAGE:811048	KIAA0620 KIAA0620 protein
IMAGE:810454	BACE2 beta-site APP-cleaving enzyme 2
IMAGE:162838	MGC32065 hypothetical protein MGC32065
IMAGE:1589468	EMP1 epithelial membrane protein 1
IMAGE:823859	GJB2 gap junction protein, beta 2, 26kDa (connexin 26)
IMAGE:488488	TXNIP thioredoxin interacting protein
IMAGE:1554367	TXNIP **thioredoxin interacting protein
IMAGE:1473171	TXNIP **thioredoxin interacting protein
IMAGE:841149	TGFBR2 transforming growth factor, beta receptor II (70/80kDa)
IMAGE:2013515	SGK serum/glucocorticoid regulated kinase
IMAGE:810441	FER1L3 **fer-1-like 3, myoferlin (C. elegans)
IMAGE:163407	STOM stomatin
IMAGE:843374	STOM stomatin
IMAGE:198453	HLA-E major histocompatibility complex, class I, E
IMAGE:85541	STAT6 signal transducer and activator of transcription 6, interleukin-4 induced
IMAGE:770672	KIAA0963 KIAA0963 protein
IMAGE:740117	IRF7 interferon regulatory factor 7
IMAGE:346510	CLDN4 claudin 4
IMAGE:2572015	TIMP1 tissue inhibitor of metalloproteinase 1 (erythroid potentiating activity, collagenase inhibitor)
IMAGE:713696	TIMP1 tissue inhibitor of metalloproteinase 1 (erythroid potentiating activity, collagenase inhibitor)
IMAGE:235882	MRC2 mannose receptor, C type 2
IMAGE:795198	SLC39A1 solute carrier family 39 (zinc transporter), member 1
IMAGE:124242	FLJ20154 hypothetical protein FLJ20154
IMAGE:327202	TNFRSF1A **tumor necrosis factor receptor superfamily, member 1A
IMAGE:729924	Homo sapiens mRNA; cDNA DKFZp666J235 (from clone DKFZp666J235)
IMAGE:1492276	RNASE4 ribonuclease, RNase A family, 4
IMAGE:81417	RNASE4 ribonuclease, RNase A family, 4
IMAGE:1591677	FLJ20154 hypothetical protein FLJ20154
IMAGE:823851	AEBP1 AE binding protein 1
IMAGE:83549	C1R complement component 1, r subcomponent
IMAGE:755599	MGC34648 hypothetical protein MGC34648
IMAGE:510383	MGC34648 hypothetical protein MGC34648
IMAGE:509641	MGC34648 hypothetical protein MGC34648
IMAGE:376416	C1R complement component 1, r subcomponent
IMAGE:2569884	C1S complement component 1, s subcomponent
IMAGE:377346	C1S complement component 1, s subcomponent
IMAGE:85634	C1S complement component 1, s subcomponent
1343732	SOD3 superoxide dismutase 3, extracellular
IMAGE:66731	PITX2 paired-like homeodomain transcription factor 2
IMAGE:2028617	RARRES1 retinoic acid receptor responder (tazarotene induced) 1
IMAGE:2409635	COL6A2 collagen, type VI, alpha 2
IMAGE:868212	TGFBI transforming growth factor, beta-induced, 68kDa
IMAGE:1631248	FLJ20898 hypothetical protein FLJ20898
IMAGE:143227	TNKS1BP1 tankyrase 1 binding protein 1, 182kDa
IMAGE:795825	FLJ22233 hypothetical protein FLJ22233
IMAGE:138936	STOM stomatin
IMAGE:253733	Homo sapiens cDNA FLJ11796 fis, clone HEMBA1006158, highly similar to Homo sapiens transcription factor forkhead-like 7 (FKHL7) gene
IMAGE:811059	RAB34 RAB34, member RAS oncogene family
IMAGE:726684	LAPTM4A lysosomal-associated protein transmembrane 4 alpha
IMAGE:306812	LOC114990 hypothetical protein BC013767
IMAGE:144924	C6orf4 chromosome 6 open reading frame 4
IMAGE:810873	SCNN1A sodium channel, nonvoltage-gated 1 alpha
IMAGE:1553560	Homo sapiens cDNA FLJ36031 fis, clone TESTI2017028
IMAGE:1592837	IFITM2 interferon induced transmembrane protein 2 (1-8D)
IMAGE:857603	ANK2 ankyrin 2, neuronal
IMAGE:230376	BF B-factor, properdin
IMAGE:190887	MYD88 myeloid differentiation primary response gene (88)
IMAGE:247081	HDAC7A histone deacetylase 7A
IMAGE:344272	EMP3 epithelial membrane protein 3
IMAGE:284592	EEG1 likely ortholog of mouse embryonic epithelial gene 1
IMAGE:789069	LOX lysyl oxidase
IMAGE:811050	R32184_3 hypothetical protein MGC4022
IMAGE:769565	RER1 similar to S. cerevisiae RER1
IMAGE:811161	ABCF1 ATP-binding cassette, sub-family F (GCN20), member 1
IMAGE:770674	RAD23A RAD23 homolog A (S. cerevisiae)
IMAGE:867606	COL8A2 collagen, type VIII, alpha 2
IMAGE:626967	ALPI alkaline phosphatase, intestinal
IMAGE:882522	ASS argininosuccinate synthetase
IMAGE:27098	E2IG4 hypothetical protein, estradiol-induced
IMAGE:1574058	AGPAT2 1-acylglycerol-3-phosphate O-acyltransferase 2 (lysophosphatidic acid acyltransferase, beta)
IMAGE:754378	PTGES prostaglandin E synthase
IMAGE:2209734	PTGES prostaglandin E synthase
IMAGE:381066	SERPING1 serine (or cysteine) proteinase inhibitor, clade G (C1 inhibitor), member 1, (angioedema, hereditary)
IMAGE:2541441	SERPING1 serine (or cysteine) proteinase inhibitor, clade G (C1 inhibitor), member 1, (angioedema, hereditary)
IMAGE:756556	SERPING1 serine (or cysteine) proteinase inhibitor, clade G (C1 inhibitor), member 1, (angioedema, hereditary)
IMAGE:139883	KIAA1754 KIAA1754 protein
IMAGE:713145	CD44 CD44 antigen (homing function and Indian blood group system)
IMAGE:328868	CD44 CD44 antigen (homing function and Indian blood group system)
IMAGE:1030498	MMP2 matrix metalloproteinase 2 (gelatinase A, 72kDa gelatinase, 72kDa type IV collagenase)
IMAGE:773469	PTGFRN prostaglandin F2 receptor negative regulator
IMAGE:2314831	SV2B synaptic vesicle protein 2B homolog
IMAGE:752640	FLJ10134 hypothetical protein FLJ10134
IMAGE:810504	PLP2 proteolipid protein 2 (colonic epithelium-enriched)
IMAGE:68500	NORE1 NORE1 protein
IMAGE:451351	FLJ10199 hypothetical protein FLJ10199
IMAGE:841281	MGC3077 hypothetical protein MGC3077
IMAGE:489519	TIMP3 tissue inhibitor of metalloproteinase 3 (Sorsby fundus dystrophy, pseudoinflammatory)
IMAGE:774181	TIMP3 tissue inhibitor of metalloproteinase 3 (Sorsby fundus dystrophy, pseudoinflammatory)
IMAGE:594630	SDR1 short-chain dehydrogenase/reductase 1
IMAGE:418159	SYNGR1 synaptogyrin 1
IMAGE:795758	DKFZP434B044 hypothetical protein DKFZp434B044
IMAGE:770394	FCGRT Fc fragment of IgG, receptor, transporter, alpha
IMAGE:68894	FCGRT Fc fragment of IgG, receptor, transporter, alpha
IMAGE:325355	LTBP2 latent transforming growth factor beta binding protein 2
IMAGE:773330	GPNMB glycoprotein (transmembrane) nmb
IMAGE:868304	Homo sapiens cDNA FLJ36021 fis, clone TESTI2016568
IMAGE:489800	**ESTs
IMAGE:291955	PTPLA protein tyrosine phosphatase-like (proline instead of catalytic arginine), member a
IMAGE:485985	ACTA2 actin, alpha 2, smooth muscle, aorta
IMAGE:359457	TAGLN transgelin
IMAGE:1473274	MYL9 myosin, light polypeptide 9, regulatory
IMAGE:343443	RBPMS RNA-binding protein gene with multiple splicing
IMAGE:1636523	LOC51064 glutathione S-transferase subunit 13 homolog
IMAGE:549221	MGP matrix Gla protein
IMAGE:590264	MGP matrix Gla protein
IMAGE:380797	RBM3 RNA binding motif protein 3
IMAGE:1492486	TNFRSF5 tumor necrosis factor receptor superfamily, member 5
IMAGE:741135	ESTs
IMAGE:815542	MX1 myxovirus (influenza virus) resistance 1, interferon-inducible protein p78 (mouse)
IMAGE:741991	MX1 **myxovirus (influenza virus) resistance 1, interferon-inducible protein p78 (mouse)
IMAGE:856447	IFI30 interferon, gamma-inducible protein 30
IMAGE:213502	CD53 CD53 antigen
IMAGE:145932	FCER1G Fc fragment of IgE, high affinity I, receptor for; gamma polypeptide
IMAGE:841046	Z39IG Ig superfamily protein
IMAGE:417018	CD14 CD14 antigen
IMAGE:739901	CYP51 cytochrome P450, 51 (lanosterol 14-alpha-demethylase)
IMAGE:2466211	YF13H12 protein expressed in thyroid
IMAGE:2562939	SERPINF1 serine (or cysteine) proteinase inhibitor, clade F (alpha-2 antiplasmin, pigment epithelium derived factor), member 1
IMAGE:1606557	FHL2 four and a half LIM domains 2
IMAGE:295843	CYP27A1 cytochrome P450, subfamily XXVIIA (steroid 27-hydroxylase, cerebrotendinous xanthomatosis), polypeptide 1
IMAGE:898305	NBL1 neuroblastoma, suppression of tumorigenicity 1
IMAGE:840698	FLJ20254 hypothetical protein FLJ20254
IMAGE:491415	SFRS11 **splicing factor, arginine/serine-rich 11
IMAGE:1504699	SCDGF-B spinal cord-derived growth factor-B
IMAGE:1662147	SCDGF-B spinal cord-derived growth factor-B
IMAGE:1626304	SCDGF-B spinal cord-derived growth factor-B
IMAGE:824754	SCDGF-B spinal cord-derived growth factor-B
IMAGE:491113	CDH11 cadherin 11, type 2, OB-cadherin (osteoblast)
IMAGE:251685	CDH11 cadherin 11, type 2, OB-cadherin (osteoblast)
IMAGE:415868	FTH1 ferritin, heavy polypeptide 1
IMAGE:486683	Homo sapiens mRNA; cDNA DKFZp564J0323 (from clone DKFZp564J0323)
IMAGE:2551329	SGSH N-sulfoglucosamine sulfohydrolase (sulfamidase)
IMAGE:868380	FCGR2A Fc fragment of IgG, low affinity IIa, receptor for (CD32)
IMAGE:754474	**Homo sapiens cDNA FLJ39955 fis, clone SPLEN2024956
IMAGE:260052	HCLS1 hematopoietic cell-specific Lyn substrate 1
IMAGE:594382	ESR1 estrogen receptor 1
IMAGE:767183	HCLS1 hematopoietic cell-specific Lyn substrate 1
IMAGE:1632252	C1QA complement component 1, q subcomponent, alpha polypeptide
IMAGE:1636447	GNG11 guanine nucleotide binding protein 11
IMAGE:301191	**Homo sapiens cDNA FLJ32766 fis, clone TESTI2001862
IMAGE:813603	C1-TEN C1 domain-containing phosphatase and tensin-like protein
IMAGE:47043	**Homo sapiens cDNA FLJ32766 fis, clone TESTI2001862
IMAGE:214990	GSN gelsolin (amyloidosis, Finnish type)
IMAGE:743829	RGM likely ortholog of chicken repulsive guidance molecule
IMAGE:898122	C7 complement component 7
IMAGE:69672	CDH5 cadherin 5, type 2, VE-cadherin (vascular epithelium)
IMAGE:430894	TLN1 talin 1
IMAGE:199367	SERPINE2 serine (or cysteine) proteinase inhibitor, clade E (nexin, plasminogen activator inhibitor type 1), member 2
IMAGE:194182	HSOBRGRP leptin receptor gene-related protein
IMAGE:81129	MYH9 myosin, heavy polypeptide 9, non-muscle
IMAGE:745496	FKBP1A FK506 binding protein 1A, 12kDa
IMAGE:491313	DKFZP586D0919 hepatocellularcarcinoma-associated antigen HCA557a
IMAGE:139573	RNPEP arginyl aminopeptidase (aminopeptidase B)
IMAGE:70915	CSGlcA-T KIAA1402 protein
IMAGE:428733	PRKCD protein kinase C, delta
IMAGE:810999	GPX1 glutathione peroxidase 1
IMAGE:714453	IL4R interleukin 4 receptor
IMAGE:1569604	**ESTs
IMAGE:2499829	ZNF145 zinc finger protein 145 (Kruppel-like, expressed in promyelocytic leukemia)
IMAGE:269269	TGFBR3 transforming growth factor, beta receptor III (betaglycan, 300kDa)
IMAGE:490484	ESTs
IMAGE:1604421	ESTs
IMAGE:1913928	THBS1 thrombospondin 1
IMAGE:109879	RAP2B RAP2B, member of RAS oncogene family
IMAGE:364436	RDGBB retinal degeneration B beta
IMAGE:1607229	TPD52L1 tumor protein D52-like 1
IMAGE:668442	DDR2 discoidin domain receptor family, member 2
IMAGE:589320	Homo sapiens cDNA FLJ36571 fis, clone TRACH2012242, highly similar to Fer-1 (C.elegans)-like 3 (myoferlin)
IMAGE:1593261	RAB13 RAB13, member RAS oncogene family
IMAGE:1584411	APOL3 apolipoprotein L, 3
IMAGE:810754
IMAGE:754106	TIMP3 tissue inhibitor of metalloproteinase 3 (Sorsby fundus dystrophy, pseudoinflammatory)
IMAGE:510729	PTPN21 protein tyrosine phosphatase, non-receptor type 21
IMAGE:841292	UBE2I ubiquitin-conjugating enzyme E2I (UBC9 homolog, yeast)
IMAGE:263047	RAB38 RAB38, member RAS oncogene family
IMAGE:730346	HEBP1 heme binding protein 1
IMAGE:853789	TYRP1 tyrosinase-related protein 1
IMAGE:504421	ADFP adipose differentiation-related protein
IMAGE:2336916	ARHI ras homolog gene family, member I
IMAGE:2028612	TBC1D1 TBC1 (tre-2/USP6, BUB2, cdc16) domain family, member 1
IMAGE:1637203	C1QA **complement component 1, q subcomponent, alpha polypeptide
IMAGE:470159	CYP1B1 cytochrome P450, subfamily I (dioxin-inducible), polypeptide 1 (glaucoma 3, primary infantile)
IMAGE:786657	CYP1B1 cytochrome P450, subfamily I (dioxin-inducible), polypeptide 1 (glaucoma 3, primary infantile)
IMAGE:782760	CYP1B1 cytochrome P450, subfamily I (dioxin-inducible), polypeptide 1 (glaucoma 3, primary infantile)
IMAGE:486055	CYP1B1 cytochrome P450, subfamily I (dioxin-inducible), polypeptide 1 (glaucoma 3, primary infantile)
IMAGE:484535	AOC3 amine oxidase, copper containing 3 (vascular adhesion protein 1)
IMAGE:266500	Homo sapiens mRNA; cDNA DKFZp313L231 (from clone DKFZp313L231)
IMAGE:810272	PPP1R12B protein phosphatase 1, regulatory (inhibitor) subunit 12B
IMAGE:271670	TNFSF12 tumor necrosis factor (ligand) superfamily, member 12
IMAGE:897296	ESTs, Weakly similar to hypothetical protein FLJ20378 [Homo sapiens] [H.sapiens]
IMAGE:238886	SH3BGRL3 **SH3 domain binding glutamic acid-rich protein like 3
IMAGE:824111	DSIPI delta sleep inducing peptide, immunoreactor
IMAGE:626208	Homo sapiens cDNA: FLJ21904 fis, clone HEP03585
IMAGE:1636495	TMPRSS4 transmembrane protease, serine 4
IMAGE:377246	Homo sapiens cDNA FLJ20088 fis, clone COL03869
IMAGE:139113	GOLPH3 golgi phosphoprotein 3 (coat-protein)
IMAGE:1636502	DKFZP434B195 hypothetical protein DKFZp434B195
IMAGE:549728	CAPN2 calpain 2, (m/II) large subunit
IMAGE:491066	ACVR1 activin A receptor, type I
IMAGE:796904	PLAGL1 pleiomorphic adenoma gene-like 1
IMAGE:28469	OXCT 3-oxoacid CoA transferase
IMAGE:291490	Homo sapiens mRNA; cDNA DKFZp564J0323 (from clone DKFZp564J0323)
IMAGE:1522307	ANXA7 annexin A7
IMAGE:2302145	GNA14 guanine nucleotide binding protein (G protein), alpha 14
IMAGE:687397	ABCD3 **ATP-binding cassette, sub-family D (ALD), member 3
IMAGE:771323	PLOD procollagen-lysine, 2-oxoglutarate 5-dioxygenase (lysine hydroxylase, Ehlers-Danlos syndrome type VI)
IMAGE:129725	RBPSUH recombining binding protein suppressor of hairless (Drosophila)
IMAGE:756163	BCR breakpoint cluster region
IMAGE:769846	SCAMP2 secretory carrier membrane protein 2
IMAGE:2509925	SEC13L1 SEC13-like 1 (S. cerevisiae)
IMAGE:502165	LOC92689 hypothetical protein BC001096
IMAGE:767289	FLJ10055 hypothetical protein FLJ10055
IMAGE:194214	TGIF TGFB-induced factor (TALE family homeobox)
IMAGE:814381	DAP death-associated protein
IMAGE:2543381	MIC2 antigen identified by monoclonal antibodies 12E7, F21 and O13
IMAGE:1572614	IFNGR2 **interferon gamma receptor 2 (interferon gamma transducer 1)
IMAGE:268837	C1orf21 chromosome 1 open reading frame 21
IMAGE:785575	IFNGR2 interferon gamma receptor 2 (interferon gamma transducer 1)
IMAGE:723994	Homo sapiens HC6 (HC6) mRNA, complete cds
IMAGE:77193	MAFB v-maf musculoaponeurotic fibrosarcoma oncogene homolog B (avian)
IMAGE:868630	TSC22 transforming growth factor beta-stimulated protein TSC-22
IMAGE:611481	TCF-3 HMG-box transcription factor TCF-3
IMAGE:489129	FBN1 fibrillin 1 (Marfan syndrome)
IMAGE:770059	HSPG2 heparan sulfate proteoglycan 2 (perlecan)
IMAGE:841070	YARS tyrosyl-tRNA synthetase
IMAGE:1914684	EST
IMAGE:2504881	STAT5A signal transducer and activator of transcription 5A
IMAGE:2565909	VAT1 vesicle amine transport protein 1 homolog (T californica)
IMAGE:80764	LOC51255 hypothetical protein LOC51255
IMAGE:841044	RPL28 ribosomal protein L28
IMAGE:767798	ATOX1 ATX1 antioxidant protein 1 homolog (yeast)
IMAGE:2503812	TCEB2 transcription elongation factor B (SIII), polypeptide 2 (18kDa, elongin B)
IMAGE:770884	TIP-1 Tax interaction protein 1
IMAGE:67741	PP2135 PP2135 protein
IMAGE:809473	**Homo sapiens cDNA FLJ90031 fis, clone HEMBA1001390, weakly similar to Mus musculus polymerase I-transcript release factor mRNA
IMAGE:51032	ESTs, Moderately similar to 810024C cytochrome oxidase I [Homo sapiens] [H.sapiens]
IMAGE:162310	PMP22 peripheral myelin protein 22
IMAGE:133273	PMP22 peripheral myelin protein 22
IMAGE:47142	PEX12 peroxisomal biogenesis factor 12
IMAGE:153646	COL1A1 collagen, type I, alpha 1
IMAGE:131362	MSN moesin
IMAGE:461336	LASS2 LAG1 longevity assurance homolog 2 (S. cerevisiae)
IMAGE:159118	ARHG ras homolog gene family, member G (rho G)
IMAGE:590150	MT2A metallothionein 2A
IMAGE:1472735	Homo sapiens, Similar to RNA helicase-related protein, clone MGC:9246 IMAGE:3892441, mRNA, complete cds
IMAGE:297392	MT1L **metallothionein 1L
IMAGE:1899230	NUTF2 nuclear transport factor 2
IMAGE:796694	BIRC5 baculoviral IAP repeat-containing 5 (survivin)
IMAGE:78353	Homo sapiens, RNA helicase-related protein, clone MGC:32732 IMAGE:4041046, mRNA, complete cds
IMAGE:245990	MT1L **metallothionein 1L
IMAGE:2317017	MT1G metallothionein 1G
IMAGE:202535	H19 **H19, imprinted maternally expressed untranslated mRNA
IMAGE:214162	MT1H metallothionein 1H
IMAGE:208001	CD59 CD59 antigen p18-20 (antigen identified by monoclonal antibodies 16.3A5, EJ16, EJ30, EL32 and G344)
IMAGE:45544	TAGLN2 transgelin 2
IMAGE:810734	POLD4 polymerase (DNA-directed), delta 4
IMAGE:729964	SMPD1 sphingomyelin phosphodiesterase 1, acid lysosomal (acid sphingomyelinase)
IMAGE:2506458	HADH2 hydroxyacyl-Coenzyme A dehydrogenase, type II
IMAGE:77133	SHC1 SHC (Src homology 2 domain containing) transforming protein 1
IMAGE:1732666	EST
IMAGE:841348	M9 muscle specific gene
IMAGE:786072	MYO1C **myosin IC
IMAGE:184175	KDELR1 KDEL (Lys-Asp-Glu-Leu) endoplasmic reticulum protein retention receptor 1
IMAGE:842785	LRPAP1 low density lipoprotein-related protein-associated protein 1 (alpha-2-macroglobulin receptor-associated protein 1)
IMAGE:756546	ESTs, Highly similar to hypothetical protein FLJ20378 [Homo sapiens] [H.sapiens]
IMAGE:591143	ARL6IP4 ADP-ribosylation-like factor 6 interacting protein 4
IMAGE:264117	CTSD cathepsin D (lysosomal aspartyl protease)
IMAGE:324785	P4HA2 procollagen-proline, 2-oxoglutarate 4-dioxygenase (proline 4-hydroxylase), alpha polypeptide II
IMAGE:490556	TM4SF7 transmembrane 4 superfamily member 7
IMAGE:771220	RELA v-rel reticuloendotheliosis viral oncogene homolog A, nuclear factor of kappa light polypeptide gene enhancer in B-cells 3, p65 (avian)
IMAGE:1474684	EFNA1 ephrin-A1
IMAGE:505059	HSD11B1 hydroxysteroid (11-beta) dehydrogenase 1
IMAGE:770866	Homo sapiens, Similar to tumor differentially expressed 1, clone IMAGE:3639252, mRNA, partial cds
IMAGE:813859	RRBP1 ribosome binding protein 1 homolog 180kDa (dog)
IMAGE:827168	ABCA1 ATP-binding cassette, sub-family A (ABC1), member 1
IMAGE:486102	ELK3 ELK3, ETS-domain protein (SRF accessory protein 2)
IMAGE:773575	Homo sapiens cDNA FLJ39992 fis, clone STOMA2001025, moderately similar to Homo sapiens RNA-binding protein (RBMS3) mRNA
IMAGE:324225	RARRES3 retinoic acid receptor responder (tazarotene induced) 3
IMAGE:490961	G1P2 interferon, alpha-inducible protein (clone IFI-15K)
IMAGE:740476	IRF1 interferon regulatory factor 1
IMAGE:753378	FLJ22649 hypothetical protein FLJ22649 similar to signal peptidase SPC22/23
IMAGE:50882	Homo sapiens, clone IMAGE:4845226, mRNA
IMAGE:234237	PIR Pirin
IMAGE:1574594	MDK midkine (neurite growth-promoting factor 2)
IMAGE:32576	DKFZP761F241 **hypothetical protein DKFZp761F241
IMAGE:359504	DKFZp761L1417 hypothetical protein DKFZp761L1417
IMAGE:358217	GPC4 glypican 4
IMAGE:1869373	ESTs, Weakly similar to neuronal thread protein [Homo sapiens] [H.sapiens]
IMAGE:665445	Homo sapiens, clone IMAGE:4430514, mRNA, partial cds
IMAGE:82991	ENPP1 ectonucleotide pyrophosphatase/phosphodiesterase 1
IMAGE:344432	MGST2 microsomal glutathione S-transferase 2
IMAGE:161049	KIAA1395 KIAA1395 protein
IMAGE:824908	VMP1 likely ortholog of rat vacuole membrane protein 1
IMAGE:79565	FLJ22662 hypothetical protein FLJ22662
IMAGE:727251	CD9 CD9 antigen (p24)
IMAGE:79502	MAT2A methionine adenosyltransferase II, alpha
IMAGE:1471826	**ESTs
IMAGE:712604
IMAGE:2055010	PBEF pre-B-cell colony-enhancing factor
IMAGE:823665	PBEF pre-B-cell colony-enhancing factor
IMAGE:823776
IMAGE:1509904	PTGS2 prostaglandin-endoperoxide synthase 2 (prostaglandin G/H synthase and cyclooxygenase)
IMAGE:360254	CYR61 cysteine-rich, angiogenic inducer, 61
IMAGE:1607286	CYR61 cysteine-rich, angiogenic inducer, 61
IMAGE:378488	CYR61 cysteine-rich, angiogenic inducer, 61
IMAGE:1948377	SR-BP1 type I sigma receptor
IMAGE:796531	ESTs, Weakly similar to hypothetical protein FLJ20378 [Homo sapiens] [H.sapiens]
IMAGE:249070	DKFZP586G1517 DKFZP586G1517 protein
IMAGE:262060	LOX **lysyl oxidase
IMAGE:435948	AKR1B1 aldo-keto reductase family 1, member B1 (aldose reductase)
IMAGE:359040	IRX1 iroquois homeobox protein 1
IMAGE:826995	LOC64116 up-regulated by BCG-CWS
IMAGE:796569	C17 cytokine-like protein C17
IMAGE:796549	DKFZP434P106 DKFZP434P106 protein
IMAGE:810119	SNAI1 snail homolog 1 (Drosophila)
IMAGE:2027515	SFN stratifin
IMAGE:700527	GLRX glutaredoxin (thioltransferase)
IMAGE:813841	PLAT plasminogen activator, tissue
IMAGE:588911	OAS1 2',5'-oligoadenylate synthetase 1, 40/46kDa
IMAGE:664975	CLDN1 claudin 1
IMAGE:812053	Homo sapiens cDNA FLJ13585 fis, clone PLACE1009150
IMAGE:753987	ADPRTL1 ADP-ribosyltransferase (NAD+; poly (ADP-ribose) polymerase)-like 1
IMAGE:501989	Homo sapiens mRNA; cDNA DKFZp761J1112 (from clone DKFZp761J1112)
IMAGE:753301	CEACAM1 carcinoembryonic antigen-related cell adhesion molecule 1 (biliary glycoprotein)
IMAGE:813276	TP63 tumor protein p63
IMAGE:753881	GJB5 gap junction protein, beta 5 (connexin 31.1)
IMAGE:283151
IMAGE:789012	FBLN2 fibulin 2
IMAGE:1593317	PDGFRB platelet-derived growth factor receptor, beta polypeptide
IMAGE:1870935	FN1 **fibronectin 1
IMAGE:511778	TM4SF1 transmembrane 4 superfamily member 1
IMAGE:191664	THBS2 thrombospondin 2
IMAGE:324148	Homo sapiens cDNA FLJ12048 fis, clone HEMBB1001990
IMAGE:139689	FLJ22415 hypothetical protein FLJ22415
IMAGE:375834	LOX lysyl oxidase
IMAGE:345849	LOX lysyl oxidase
IMAGE:162479	ELF3 E74-like factor 3 (ets domain transcription factor, epithelial-specific )
IMAGE:2562178	ELF3 E74-like factor 3 (ets domain transcription factor, epithelial-specific )
IMAGE:810131	KRT19 keratin 19
IMAGE:2568350	KRT19 keratin 19
IMAGE:2014888	SRPUL sushi-repeat protein
IMAGE:2491434	SLC1A5 solute carrier family 1 (neutral amino acid transporter), member 5
IMAGE:594633	CA12 carbonic anhydrase XII
IMAGE:785840	SEC24D SEC24 related gene family, member D (S. cerevisiae)
IMAGE:324437	CXCL1 chemokine (C-X-C motif) ligand 1 (melanoma growth stimulating activity, alpha)
IMAGE:323238	CXCL1 chemokine (C-X-C motif) ligand 1 (melanoma growth stimulating activity, alpha)
IMAGE:810724	IER3 immediate early response 3
IMAGE:209655	TGFBR3 transforming growth factor, beta receptor III (betaglycan, 300kDa)
IMAGE:246786	RDC1 G protein-coupled receptor
IMAGE:1917449	SAA4 serum amyloid A4, constitutive
IMAGE:1680246	SAA1 serum amyloid A1
IMAGE:2248368	SAA2 serum amyloid A2
IMAGE:161456	SAA1 **serum amyloid A1
IMAGE:77915	PLA2G2A phospholipase A2, group IIA (platelets, synovial fluid)
IMAGE:562729	S100A8 S100 calcium binding protein A8 (calgranulin A)
IMAGE:376423	DSG1 desmoglein 1
IMAGE:592540	KRT5 keratin 5 (epidermolysis bullosa simplex, Dowling-Meara/Kobner/Weber-Cockayne types)
IMAGE:2578894	KRT5 keratin 5 (epidermolysis bullosa simplex, Dowling-Meara/Kobner/Weber-Cockayne types)
IMAGE:327165	SERPINB5 **serine (or cysteine) proteinase inhibitor, clade B (ovalbumin), member 5
IMAGE:773301	CDH3 cadherin 3, type 1, P-cadherin (placental)
IMAGE:796613	COL5A2 collagen, type V, alpha 2
IMAGE:143661	NTN4 netrin 4
IMAGE:770910	ELF3 E74-like factor 3 (ets domain transcription factor, epithelial-specific )
IMAGE:377348	CALML3 calmodulin-like 3
IMAGE:2511265	LAMB3 laminin, beta 3
IMAGE:121551	LAD1 ladinin 1
IMAGE:84295	IL1RN interleukin 1 receptor antagonist
IMAGE:739578	C4.4A GPI-anchored metastasis-associated protein homolog
IMAGE:471855	LUM lumican
IMAGE:1555233	Homo sapiens, clone MGC:10240 IMAGE:3913592, mRNA, complete cds
IMAGE:2441080	ANPEP alanyl (membrane) aminopeptidase (aminopeptidase N, aminopeptidase M, microsomal aminopeptidase, CD13, p150)
IMAGE:1623054	KERA keratocan
IMAGE:377250	ESTs
IMAGE:2541366	AQP3 aquaporin 3
IMAGE:196005	AQP3 aquaporin 3
IMAGE:188036	BPAG1 bullous pemphigoid antigen 1, 230/240kDa
IMAGE:2062418	AIM1 absent in melanoma 1
IMAGE:248829	LOX **lysyl oxidase
IMAGE:2310169	ALDH3A1 aldehyde dehydrogenase 3 family, memberA1
IMAGE:461307	ANXA8 annexin A8
IMAGE:666879	ANXA8 annexin A8
IMAGE:377275	TRIM29 tripartite motif-containing 29
IMAGE:525926	SDC1 syndecan 1
IMAGE:1516938	HM74 putative chemokine receptor; GTP-binding protein
IMAGE:2407824	CALML3 calmodulin-like 3
IMAGE:758435	TIEG **TGFB inducible early growth response
IMAGE:810010	PDGFRL platelet-derived growth factor receptor-like
IMAGE:2349964	PDGFRL platelet-derived growth factor receptor-like
IMAGE:138991	COL6A3 collagen, type VI, alpha 3
IMAGE:786609	COL12A1 collagen, type XII, alpha 1
IMAGE:429042	THBS1 thrombospondin 1
IMAGE:1474900	KRT15 keratin 15
IMAGE:252259	COL17A1 collagen, type XVII, alpha 1
IMAGE:501981	COL17A1 collagen, type XVII, alpha 1
IMAGE:327676	KRT13 keratin 13
IMAGE:376296	TACSTD2 tumor-associated calcium signal transducer 2
IMAGE:2488854	TP63 tumor protein p63
IMAGE:133534	DSC3 desmocollin 3
IMAGE:342008	KRT13 keratin 13
IMAGE:795446	ASP AKAP-associated sperm protein
IMAGE:784179	TAC1 tachykinin, precursor 1 (substance K, substance P, neurokinin 1, neurokinin 2, neuromedin L, neurokinin alpha, neuropeptide K, neuropeptide gamma)
IMAGE:666371	Homo sapiens, clone IMAGE:3934391, mRNA
1240116	NRG2 neuregulin 2
IMAGE:770858	CD34 CD34 antigen
IMAGE:123755	ERG v-ets erythroblastosis virus E26 oncogene like (avian)
IMAGE:188232	KLF4 Kruppel-like factor 4 (gut)
IMAGE:2503571	Homo sapiens cDNA FLJ38575 fis, clone HCHON2007046
IMAGE:281908	Homo sapiens mRNA full length insert cDNA clone EUROIMAGE 1913076
IMAGE:1681579	DERMO1 likely ortholog of mouse and rat twist-related bHLH protein Dermo-1
IMAGE:1841906	TWIST twist homolog (acrocephalosyndactyly 3; Saethre-Chotzen syndrome) (Drosophila)
IMAGE:838872	DKK2 dickkopf homolog 2 (Xenopus laevis)
IMAGE:85840	NNMT nicotinamide N-methyltransferase
IMAGE:244703	ITGBL1 integrin, beta-like 1 (with EGF-like repeat domains)
IMAGE:1911153	CDT6 angiopoietin-like factor
IMAGE:796839	PDGFRL **platelet-derived growth factor receptor-like
IMAGE:212620	AKR1C1 **aldo-keto reductase family 1, member C1 (dihydrodiol dehydrogenase 1; 20-alpha (3-alpha)-hydroxysteroid dehydrogenase)
IMAGE:429203	COL5A2 **collagen, type V, alpha 2
IMAGE:1091502	COL5A2 collagen, type V, alpha 2
IMAGE:1434897	COL5A2 collagen, type V, alpha 2
IMAGE:788285	EDNRA endothelin receptor type A
IMAGE:813823	LUM lumican
IMAGE:784285	Homo sapiens mRNA; cDNA DKFZp564B222 (from clone DKFZp564B222)
IMAGE:742685	Homo sapiens cDNA FLJ35517 fis, clone SPLEN2000698
IMAGE:66574	Homo sapiens cDNA FLJ25106 fis, clone CBR01467
IMAGE:415613	Homo sapiens cDNA FLJ25106 fis, clone CBR01467
IMAGE:770957	DPYD dihydropyrimidine dehydrogenase
IMAGE:838446	FLJ23462 duodenal cytochrome b
IMAGE:489201	PPAP2B phosphatidic acid phosphatase type 2B
IMAGE:85394	PPAP2B phosphatidic acid phosphatase type 2B
IMAGE:213635	CD34 CD34 antigen
IMAGE:50483	FBLN5 fibulin 5
IMAGE:1620712	FBLN5 fibulin 5
IMAGE:233721	IGFBP2 insulin-like growth factor binding protein 2, 36kDa
IMAGE:448782	ESTs
IMAGE:784278	SP100 nuclear antigen Sp100
IMAGE:417300	HFL1 H factor (complement)-like 1
IMAGE:1592021	HFL1 H factor (complement)-like 1
IMAGE:2312765	HF1 H factor 1 (complement)
IMAGE:147050	PTGS2 prostaglandin-endoperoxide synthase 2 (prostaglandin G/H synthase and cyclooxygenase)
IMAGE:1572233	G0S2 putative lymphocyte G0/G1 switch gene
IMAGE:234736	GATA6 GATA binding protein 6
IMAGE:824602	IFI16 interferon, gamma-inducible protein 16
IMAGE:76169	CMG2 capillary morphogenesis protein 2
IMAGE:773215	RUNX1 runt-related transcription factor 1 (acute myeloid leukemia 1; aml1 oncogene)
IMAGE:853998	EVA1 epithelial V-like antigen 1
IMAGE:80050	FLJ23153 likely ortholog of mouse tumor necrosis-alpha-induced adipose-related protein
IMAGE:665356	TNFRSF11B tumor necrosis factor receptor superfamily, member 11b (osteoprotegerin)
IMAGE:767495	GLI3 GLI-Kruppel family member GLI3 (Greig cephalopolysyndactyly syndrome)
IMAGE:2457025	T1A-2 lung type-I cell membrane-associated glycoprotein
IMAGE:488207	T1A-2 lung type-I cell membrane-associated glycoprotein
IMAGE:2494168	FLJ20151 hypothetical protein FLJ20151
IMAGE:196992	AKR1C1 aldo-keto reductase family 1, member C1 (dihydrodiol dehydrogenase 1; 20-alpha (3-alpha)-hydroxysteroid dehydrogenase)
IMAGE:2449395	AKR1C2 aldo-keto reductase family 1, member C2 (dihydrodiol dehydrogenase 2; bile acid binding protein; 3-alpha hydroxysteroid dehydrogenase, type III)
IMAGE:298560	AKR1C1 aldo-keto reductase family 1, member C1 (dihydrodiol dehydrogenase 1; 20-alpha (3-alpha)-hydroxysteroid dehydrogenase)
IMAGE:758266	THBS4 thrombospondin 4
IMAGE:307231	ADH1B alcohol dehydrogenase IB (class I), beta polypeptide
IMAGE:489600	ABCA6 ATP-binding cassette, sub-family A (ABC1), member 6
IMAGE:378365	PIGPC1 p53-induced protein PIGPC1
IMAGE:123666	HM74 putative chemokine receptor; GTP-binding protein
IMAGE:491694	FLJ23399 hypothetical protein FLJ23399
IMAGE:1896729	FLJ23399 hypothetical protein FLJ23399
IMAGE:365004	Homo sapiens mRNA; cDNA DKFZp586I0324 (from clone DKFZp586I0324)
IMAGE:450160	CHSY1 carbohydrate (chondroitin) synthase 1
IMAGE:346860	MGC5618 hypothetical protein MGC5618
IMAGE:78148	MGC5618 hypothetical protein MGC5618
IMAGE:840708	MGC5618 hypothetical protein MGC5618
IMAGE:346861	C1orf13 chromosome 1 open reading frame 13
IMAGE:268157	Homo sapiens full length insert cDNA clone YX81F03
IMAGE:70120	GPRK5 G protein-coupled receptor kinase 5
IMAGE:301504	**Homo sapiens cDNA FLJ36019 fis, clone TESTI2016421, highly similar to PROTEIN KINASE C-BINDING PROTEIN NELL1
IMAGE:208718	ANXA1 annexin A1
IMAGE:626001	TAZ transcriptional co-activator with PDZ-binding motif (TAZ)
IMAGE:2449841	E48 lymphocyte antigen 6 complex, locus D
IMAGE:435953	ITPR3 inositol 1,4,5-triphosphate receptor, type 3
IMAGE:845477	PTGS2 prostaglandin-endoperoxide synthase 2 (prostaglandin G/H synthase and cyclooxygenase)
IMAGE:1473304	AKR1C3 aldo-keto reductase family 1, member C3 (3-alpha hydroxysteroid dehydrogenase, type II)
IMAGE:767164	Homo sapiens cDNA FLJ32401 fis, clone SKMUS2000339
IMAGE:52222	Homo sapiens cDNA: FLJ22066 fis, clone HEP10611
IMAGE:1526826	HOXB2 homeo box B2
IMAGE:773375	Homo sapiens cDNA FLJ36908 fis, clone BRACE2003825
IMAGE:753907	FLJ21791 hypothetical protein FLJ21791
1360920	ZNF217 zinc finger protein 217
IMAGE:310894	ARHGAP8 Rho GTPase activating protein 8
IMAGE:366889	KRT17 keratin 17
IMAGE:591265	KRT17 keratin 17
IMAGE:322175
IMAGE:592594	LRIG1 leucine-rich repeats and immunoglobulin-like domains 1
IMAGE:258790	CCK cholecystokinin
IMAGE:810964	PPFIBP1 PTPRF interacting protein, binding protein 1 (liprin beta 1)
IMAGE:490647	PCOLCE2 procollagen C-endopeptidase enhancer 2
IMAGE:842766	Homo sapiens cDNA FLJ25541 fis, clone JTH00915
IMAGE:767172	FLJ90754 hypothetical protein FLJ90754
IMAGE:1604236	Homo sapiens clone IMAGE:1602499, mRNA sequence
IMAGE:1602499	Homo sapiens clone IMAGE:1602499, mRNA sequence
IMAGE:1690262	B3GNT7 UDP-GlcNAc:betaGal beta-1,3-N-acetylglucosaminyltransferase 7
IMAGE:298134	FZD1 frizzled homolog 1 (Drosophila)
IMAGE:209758	MME membrane metallo-endopeptidase (neutral endopeptidase, enkephalinase, CALLA, CD10)
IMAGE:233071	TMEM2 transmembrane protein 2
IMAGE:365826	GAS1 growth arrest-specific 1
IMAGE:259066	FLJ23399 hypothetical protein FLJ23399
IMAGE:491762	ESTs
IMAGE:810632	COL6A2 collagen, type VI, alpha 2
IMAGE:470148	Homo sapiens, similar to RIKEN cDNA 1110018M03, clone MGC:24932 IMAGE:4938507, mRNA, complete cds
IMAGE:252382	TM4SF6 transmembrane 4 superfamily member 6
IMAGE:897781	KRT8 keratin 8
IMAGE:770675	RNP24 coated vesicle membrane protein
IMAGE:1492147	RPS4X ribosomal protein S4, X-linked
IMAGE:1636181	CXCL14 chemokine (C-X-C motif) ligand 14
IMAGE:796885	RPL23 ribosomal protein L23
IMAGE:2490482	RPL23 ribosomal protein L23
IMAGE:911901
IMAGE:730035	LOC92689 hypothetical protein BC001096
IMAGE:27769	CXCL14 chemokine (C-X-C motif) ligand 14
IMAGE:2430220	S100A4 S100 calcium binding protein A4 (calcium protein, calvasculin, metastasin, murine placental homolog)
IMAGE:666707	EDG3 endothelial differentiation, sphingolipid G-protein-coupled receptor, 3
IMAGE:126320	JUP junction plakoglobin
IMAGE:301122	ECM1 extracellular matrix protein 1
IMAGE:1127206
IMAGE:767993	PTRF polymerase I and transcript release factor
IMAGE:868308	ESTs, Highly similar to ribosomal protein S23; 40S ribosomal protein S23; homolog of yeast ribosomal protein S28 [Homo sapiens] [H.sapiens]
IMAGE:914030
IMAGE:303048	RPS6 ribosomal protein S6
IMAGE:1325816	POLR2L polymerase (RNA) II (DNA directed) polypeptide L, 7.6kDa
IMAGE:969844	Homo sapiens cDNA: FLJ21248 fis, clone COL01235
IMAGE:41411	RPL24 **ribosomal protein L24
IMAGE:857681	RPL24 ribosomal protein L24
IMAGE:1868648	RPL9 **ribosomal protein L9
IMAGE:1534435	TIMP2 tissue inhibitor of metalloproteinase 2
IMAGE:80256	TIMP2 **tissue inhibitor of metalloproteinase 2
IMAGE:2566009	TIMP2 tissue inhibitor of metalloproteinase 2
IMAGE:2502722	LOH11CR2A loss of heterozygosity, 11, chromosomal region 2, gene A
IMAGE:502351	AKAP13 A kinase (PRKA) anchor protein 13
IMAGE:782193	LATS2 LATS, large tumor suppressor, homolog 2 (Drosophila)
IMAGE:278375	PFKFB3 6-phosphofructo-2-kinase/fructose-2,6-biphosphatase 3
IMAGE:1902764	PFKFB3 6-phosphofructo-2-kinase/fructose-2,6-biphosphatase 3
IMAGE:162199	PTPRM protein tyrosine phosphatase, receptor type, M
IMAGE:1127523	CRTAC1 cartilage acidic protein 1
IMAGE:1070018	CRTAC1 cartilage acidic protein 1
IMAGE:506504	PAPPA pregnancy-associated plasma protein A
IMAGE:133236	ESTs, Weakly similar to JC5314 CDC28/cdc2-like kinase associating arginine-serine cyclophilin - human [H.sapiens]
IMAGE:340644	ITGB8 integrin, beta 8
IMAGE:743230	MEN1 multiple endocrine neoplasia I
IMAGE:755750	NME2 non-metastatic cells 2, protein (NM23B) expressed in
IMAGE:1534734
IMAGE:2138030	KCNS3 potassium voltage-gated channel, delayed-rectifier, subfamily S, member 3
IMAGE:1696831	Homo sapiens, clone IMAGE:4332938, mRNA
IMAGE:265874	NFIC nuclear factor I/C (CCAAT-binding transcription factor)
IMAGE:840788	TMSB10 thymosin, beta 10
IMAGE:108837	CCL2 chemokine (C-C motif) ligand 2
IMAGE:768561	CCL2 chemokine (C-C motif) ligand 2
IMAGE:768638	Homo sapiens cDNA FLJ33407 fis, clone BRACE2010535
IMAGE:344720	GYPC glycophorin C (Gerbich blood group)
IMAGE:782503	FADS1 fatty acid desaturase 1
IMAGE:2014138	FACL2 fatty-acid-Coenzyme A ligase, long-chain 2
IMAGE:82734	FACL2 **fatty-acid-Coenzyme A ligase, long-chain 2
IMAGE:453233	TPARL TPA regulated locus
IMAGE:204545	TEM8 tumor endothelial marker 8
IMAGE:810213	IL1R1 interleukin 1 receptor, type I
IMAGE:146671	IL1R1 interleukin 1 receptor, type I
IMAGE:138265	IL1R1 interleukin 1 receptor, type I
IMAGE:45542	IGFBP5 insulin-like growth factor binding protein 5
IMAGE:489384	IGFBP5 insulin-like growth factor binding protein 5
IMAGE:194161	MGC20576 hypothetical protein MGC20576
IMAGE:824201	KIAA1228 KIAA1228 protein
IMAGE:1475803	COX7A1 cytochrome c oxidase subunit VIIa polypeptide 1 (muscle)
IMAGE:135083	GRP58 glucose regulated protein, 58kDa
IMAGE:1435577	T2BP hypothetical protein MGC20791
IMAGE:428100	SFRP1 secreted frizzled-related protein 1
IMAGE:796263	PGCP plasma glutamate carboxypeptidase
IMAGE:2321596	RGS2 regulator of G-protein signalling 2, 24kDa
IMAGE:2542582	KIAA0992 palladin
IMAGE:502674	Homo sapiens mRNA; cDNA DKFZp434F053 (from clone DKFZp434F053)
IMAGE:359661	MAOA monoamine oxidase A
IMAGE:760298	LGMN legumain
IMAGE:79629	CXCR4 chemokine (C-X-C motif) receptor 4
IMAGE:31873	HMGN4 high mobility group nucleosomal binding domain 4
IMAGE:767313	Homo sapiens, clone IMAGE:5287010, mRNA
IMAGE:487831	**Homo sapiens cDNA FLJ14059 fis, clone HEMBB1000573
IMAGE:682418	ELF4 E74-like factor 4 (ets domain transcription factor)
IMAGE:344589	LCP1 lymphocyte cytosolic protein 1 (L-plastin)
IMAGE:859912	TDE1 tumor differentially expressed 1
IMAGE:753467	SLC2A3 solute carrier family 2 (facilitated glucose transporter), member 3
IMAGE:811015	FOS v-fos FBJ murine osteosarcoma viral oncogene homolog
IMAGE:49665	EDNRB endothelin receptor type B
IMAGE:505076	T1A-2 lung type-I cell membrane-associated glycoprotein
IMAGE:341759	RALY **RNA binding protein (autoantigenic, hnRNP-associated with lethal yellow)
IMAGE:2543464	SERPINA3 serine (or cysteine) proteinase inhibitor, clade A (alpha-1 antiproteinase, antitrypsin), member 3
IMAGE:450533	SERPINA3 serine (or cysteine) proteinase inhibitor, clade A (alpha-1 antiproteinase, antitrypsin), member 3
IMAGE:71046	TNFRSF1B tumor necrosis factor receptor superfamily, member 1B
IMAGE:1609795	ICAM1 intercellular adhesion molecule 1 (CD54), human rhinovirus receptor
IMAGE:145112	ICAM1 intercellular adhesion molecule 1 (CD54), human rhinovirus receptor
IMAGE:293413	ICAM1 intercellular adhesion molecule 1 (CD54), human rhinovirus receptor
IMAGE:1584551	SFTPB surfactant, pulmonary-associated protein B
IMAGE:2549557	CDKN1A cyclin-dependent kinase inhibitor 1A (p21, Cip1)
IMAGE:268652	CDKN1A cyclin-dependent kinase inhibitor 1A (p21, Cip1)
IMAGE:809707	JUNB jun B proto-oncogene
IMAGE:309864	JUNB jun B proto-oncogene
IMAGE:26474	FOS v-fos FBJ murine osteosarcoma viral oncogene homolog
IMAGE:413633	ZFP36L1 zinc finger protein 36, C3H type-like 1
IMAGE:768316	ABCC1 **ATP-binding cassette, sub-family C (CFTR/MRP), member 1
IMAGE:809938	TACSTD2 tumor-associated calcium signal transducer 2
IMAGE:134976	LOC56930 hypothetical protein from EUROIMAGE 1669387
IMAGE:450136	Homo sapiens cDNA FLJ41000 fis, clone UTERU2016761, highly similar to Homo sapiens ES/130 mRNA
IMAGE:244307	SERPINE1 serine (or cysteine) proteinase inhibitor, clade E (nexin, plasminogen activator inhibitor type 1), member 1
IMAGE:813645	RTP801 HIF-1 responsive RTP801
IMAGE:774446	ADM adrenomedullin
IMAGE:221707	RTP801 HIF-1 responsive RTP801
IMAGE:1917207	HIG2 hypoxia-inducible protein 2
IMAGE:755299	ETR101 immediate early protein
IMAGE:810959	ARHGDIA Rho GDP dissociation inhibitor (GDI) alpha
IMAGE:1635664	MGC15523 hypothetical protein MGC15523
IMAGE:51447	FCGR3A Fc fragment of IgG, low affinity IIIa, receptor for (CD16)
IMAGE:1602209	Homo sapiens cDNA FLJ36548 fis, clone TRACH2007816
IMAGE:855786	AP1M1 adaptor-related protein complex 1, mu 1 subunit
IMAGE:1926364	RBM9 RNA binding motif protein 9
IMAGE:291880	MFAP2 microfibrillar-associated protein 2
IMAGE:809981	GPX4 glutathione peroxidase 4 (phospholipid hydroperoxidase)
IMAGE:714196	WDR1 WD repeat domain 1
IMAGE:700699	IL1RL1LG putative T1/ST2 receptor binding protein
IMAGE:399318	CSNK2B casein kinase 2, beta polypeptide
IMAGE:40567	GCN1L1 GCN1 general control of amino-acid synthesis 1-like 1 (yeast)
IMAGE:772416	IRO039700 hypothetical protein IRO039700
IMAGE:853562	TRIM28 tripartite motif-containing 28
IMAGE:810942	IDH3G isocitrate dehydrogenase 3 (NAD+) gamma
IMAGE:2326168	SPS2 selenophosphate synthetase 2
IMAGE:809779	KIAA0239 **KIAA0239 protein
IMAGE:1926749	NAB2 NGFI-A binding protein 2 (EGR1 binding protein 2)
IMAGE:489495	LOC91663 hypothetical protein BC013995
IMAGE:136235	GSTP1 glutathione S-transferase pi
IMAGE:725390	GSTP1 glutathione S-transferase pi
IMAGE:490361	SDC2 syndecan 2 (heparan sulfate proteoglycan 1, cell surface-associated, fibroglycan)
IMAGE:124447	MR-1 myofibrillogenesis regulator 1
IMAGE:810331	AKT1 **v-akt murine thymoma viral oncogene homolog 1
IMAGE:2045536	FXYD3 FXYD domain containing ion transport regulator 3
IMAGE:626765	Homo sapiens cDNA FLJ32216 fis, clone PLACE6003745
IMAGE:984044	Homo sapiens mRNA; cDNA DKFZp564G0462 (from clone DKFZp564G0462)
IMAGE:309929	GPR putative G protein coupled receptor
IMAGE:324772	AMOTL2 angiomotin like 2
IMAGE:595037	RAI3 retinoic acid induced 3
IMAGE:416386	CDH1 cadherin 1, type 1, E-cadherin (epithelial)
IMAGE:547247	STC1 stanniocalcin 1
IMAGE:565075	STC1 stanniocalcin 1
IMAGE:713566	MSP mosaic serine protease
IMAGE:812161	ESTs
IMAGE:2325844	DBI diazepam binding inhibitor (GABA receptor modulator, acyl-Coenzyme A binding protein)
IMAGE:589362	CLU **clusterin (complement lysis inhibitor, SP-40,40, sulfated glycoprotein 2, testosterone-repressed prostate message 2, apolipoprotein J)
IMAGE:725877	CLU **clusterin (complement lysis inhibitor, SP-40,40, sulfated glycoprotein 2, testosterone-repressed prostate message 2, apolipoprotein J)
IMAGE:491712	**ESTs
IMAGE:51582	**ESTs, Highly similar to LIM domain only 7 isoform b [Homo sapiens] [H.sapiens]
IMAGE:813310	Homo sapiens cDNA FLJ30048 fis, clone ADRGL1000018
IMAGE:813286	ESTs, Highly similar to LRP1_HUMAN Low-density lipoprotein receptor-related protein 1 precursor (LRP) (Alpha-2-macroglobulin receptor) (A2MR) (Apolipoprotein E receptor) (APOER) (CD91) [H.sapiens]
IMAGE:767181	DKFZP564G202 DKFZP564G202 protein
IMAGE:82225	SFRP1 secreted frizzled-related protein 1
IMAGE:252953	FAM3C family with sequence similarity 3, member C
IMAGE:46827	VAV3 vav 3 oncogene
IMAGE:415229	VAV3 vav 3 oncogene
IMAGE:811627	FLJ14681 hypothetical protein FLJ14681
IMAGE:773922	BZW1 **basic leucine zipper and W2 domains 1
IMAGE:252847	NFE2L2 nuclear factor (erythroid-derived 2)-like 2
IMAGE:884438	NFE2L2 nuclear factor (erythroid-derived 2)-like 2
IMAGE:246869	ZNF207 zinc finger protein 207
IMAGE:1323233	CYP24 cytochrome P450, subfamily XXIV (vitamin D 24-hydroxylase)
IMAGE:714106	PLAU plasminogen activator, urokinase
IMAGE:258300	FLJ23153 likely ortholog of mouse tumor necrosis-alpha-induced adipose-related protein
IMAGE:342740	ESTs
IMAGE:725680	TFAP2C transcription factor AP-2 gamma (activating enhancer binding protein 2 gamma)
IMAGE:110440	DEFCAP death effector filament-forming Ced-4-like apoptosis protein
IMAGE:813730	MAL2 mal, T-cell differentiation protein 2
IMAGE:786673	RBM9 RNA binding motif protein 9
IMAGE:252830	ESTs, Weakly similar to IRX5_HUMAN Iroquois-class homeodomain protein IRX-5 (Iroquois homeobox protein 5) (IRX-2A) [H.sapiens]
IMAGE:855707	Homo sapiens cDNA FLJ32437 fis, clone SKMUS2001398
IMAGE:140806	PAM peptidylglycine alpha-amidating monooxygenase
IMAGE:744050	PSCD3 pleckstrin homology, Sec7 and coiled/coil domains 3
IMAGE:243700	ESTs
IMAGE:268258	ESTs, Moderately similar to hypothetical protein FLJ20378 [Homo sapiens] [H.sapiens]
IMAGE:356732	UTRN utrophin (homologous to dystrophin)
IMAGE:286661	Homo sapiens cDNA FLJ36413 fis, clone THYMU2010816
IMAGE:301309	MAIL molecule possessing ankyrin repeats induced by lipopolysaccharide (MAIL), homolog of mouse
IMAGE:210921	MAIL molecule possessing ankyrin repeats induced by lipopolysaccharide (MAIL), homolog of mouse
IMAGE:359795	FLJ23191 hypothetical protein FLJ23191
IMAGE:117105	Homo sapiens mRNA; cDNA DKFZp564G112 (from clone DKFZp564G112)
IMAGE:80830	Homo sapiens mRNA; cDNA DKFZp564G112 (from clone DKFZp564G112)
IMAGE:682522	PCSK5 proprotein convertase subtilisin/kexin type 5
IMAGE:282017	ESTs
IMAGE:240961	DSP desmoplakin (DPI, DPII)
IMAGE:135975	DSP desmoplakin (DPI, DPII)
IMAGE:291985	SLC26A2 solute carrier family 26 (sulfate transporter), member 2
IMAGE:119133	MAPK8 mitogen-activated protein kinase 8
IMAGE:788493	TRAM translocating chain-associating membrane protein
IMAGE:838689	CDW92 CDw92 antigen
IMAGE:841415	EPLIN epithelial protein lost in neoplasm beta
IMAGE:433573
IMAGE:201727	BCL6 B-cell CLL/lymphoma 6 (zinc finger protein 51)
IMAGE:1556092
IMAGE:1636786	ESTs, Weakly similar to 2004399A chromosomal protein [Homo sapiens] [H.sapiens]
IMAGE:141361	LOC51334 mesenchymal stem cell protein DSC54
IMAGE:130892	EHD3 EH-domain containing 3
IMAGE:42070	NT5E 5'-nucleotidase, ecto (CD73)
IMAGE:271978	NT5E 5'-nucleotidase, ecto (CD73)
IMAGE:266019	MGC2628 hypothetical protein MGC2628
IMAGE:363003	SLC21A12 solute carrier family 21 (organic anion transporter), member 12
IMAGE:841253	ESTs, Weakly similar to hypothetical protein FLJ20378 [Homo sapiens] [H.sapiens]
IMAGE:625875	ERO1L ERO1-like (S. cerevisiae)
IMAGE:593431	UGCG UDP-glucose ceramide glucosyltransferase
IMAGE:785975	F13A1 coagulation factor XIII, A1 polypeptide
IMAGE:142944	C6orf37 chromosome 6 open reading frame 37
IMAGE:75254	CSRP2 cysteine and glycine-rich protein 2
IMAGE:664121	PIG7 LPS-induced TNF-alpha factor
IMAGE:730055	KIAA1462 KIAA1462 protein
IMAGE:506683	SH3GLB1 SH3-domain GRB2-like endophilin B1
IMAGE:1562231	SETBP1 SET binding protein 1
IMAGE:1636156	FLJ21709 hypothetical protein FLJ21709
IMAGE:486676	LCP1 lymphocyte cytosolic protein 1 (L-plastin)
IMAGE:376941	MAL2 mal, T-cell differentiation protein 2
IMAGE:1367678	KIAA0356 KIAA0356 gene product
IMAGE:839736	CRYAB crystallin, alpha B
IMAGE:298409	FABP3 fatty acid binding protein 3, muscle and heart (mammary-derived growth inhibitor)
IMAGE:22917	**Homo sapiens mRNA; cDNA DKFZp761M0111 (from clone DKFZp761M0111)
IMAGE:842863	NDRG1 N-myc downstream regulated gene 1
IMAGE:489025	RAC1 ras-related C3 botulinum toxin substrate 1 (rho family, small GTP binding protein Rac1)
IMAGE:2310272	DHCR7 7-dehydrocholesterol reductase
IMAGE:283312	PPIB **peptidylprolyl isomerase B (cyclophilin B)
IMAGE:1664515	EST
IMAGE:2544350	CTNNB1 catenin (cadherin-associated protein), beta 1, 88kDa
IMAGE:2556526	DSCR1 Down syndrome critical region gene 1
IMAGE:814620	FNBP1 formin binding protein 1
IMAGE:1060978	HLA-DMA major histocompatibility complex, class II, DM alpha
IMAGE:2029216	TINAG tubulointerstitial nephritis antigen
IMAGE:884842	RPL36AL ribosomal protein L36a-like
IMAGE:2460509	ACPP acid phosphatase, prostate
IMAGE:1087295	**EST, Moderately similar to hypothetical protein FLJ20378 [Homo sapiens] [H.sapiens]
IMAGE:626343	SH3BP5 SH3-domain binding protein 5 (BTK-associated)
IMAGE:768262	Homo sapiens mRNA; cDNA DKFZp586B1024 (from clone DKFZp586B1024)
*mitoch. cont. IMAGE:1635611	*mitoch. cont.
IMAGE:1074766	ESTs
IMAGE:280633	ESTs
IMAGE:841470	CTSH cathepsin H
IMAGE:854701	LIPA lipase A, lysosomal acid, cholesterol esterase (Wolman disease)
IMAGE:1912786	MRAS muscle RAS oncogene homolog
IMAGE:42558	GATM glycine amidinotransferase (L-arginine:glycine amidinotransferase)
*mitoch. cont. IMAGE:511605	*mitoch. cont. ESTs
*mitoch. cont. IMAGE:1073307	*mitoch. cont. cytochrome P450, subfamily XIB (steroid 11-beta-hydroxylase), polypeptide 1
*mitoch. cont. IMAGE:1872818	*mitoch. cont. tryptase gamma 1
*mitoch. cont. IMAGE:182295	*mitoch. cont. cytochrome P450, subfamily IIB (phenobarbital-inducible), polypeptide 6
*mitoch. cont. IMAGE:1683822	*mitoch. cont.
*mitoch. cont. IMAGE:915948	*mitoch. cont.
*mitoch. cont. IMAGE:916506	*mitoch. cont. ESTs
*mitoch. cont. IMAGE:484576	*mitoch. cont. cellular retinoic acid-binding protein 2
*mitoch. cont. IMAGE:1169042	*mitoch. cont. EST
*mitoch. cont. IMAGE:2005250	*mitoch. cont. platelet-derived growth factor receptor, beta polypeptide
*mitoch. cont. IMAGE:1665768	*mitoch. cont. wingless-type MMTV integration site family, member 5A
*mitoch. cont. IMAGE:1010056	*mitoch. cont. ESTs
*mitoch. cont. IMAGE:565294	*mitoch. cont. ESTs
*mitoch. cont. IMAGE:79250	*mitoch. cont.
*mitoch. cont. IMAGE:1010160	*mitoch. cont. ESTs
*mitoch. cont. IMAGE:1010121	*mitoch. cont. EST
*mitoch. cont. IMAGE:956189	*mitoch. cont. EST
*mitoch. cont. IMAGE:1273911	*mitoch. cont. EST
*mitoch. cont. IMAGE:771838	*mitoch. cont. ESTs, Weakly similar to I38022 hypothetical protein [H.sapiens]
*mitoch. cont. IMAGE:60298	*mitoch. cont. **Homo sapiens cDNA FLJ32297 fis, clone PROST2001899, highly similar to Human Rar protein mRNA
*mitoch. cont. IMAGE:1009909	*mitoch. cont. ESTs
*mitoch. cont. IMAGE:1253749	*mitoch. cont.
*mitoch. cont. IMAGE:1011713	*mitoch. cont.
*mitoch. cont. IMAGE:511952	*mitoch. cont. ESTs
*mitoch. cont. IMAGE:511775	*mitoch. cont. ESTs
IMAGE:129986
*mitoch. cont. IMAGE:324154	*mitoch. cont. selenoprotein N, 1
*mitoch. cont. IMAGE:1017349	*mitoch. cont.
*mitoch. cont. IMAGE:1011715	*mitoch. cont. hypothetical protein FLJ20069
*mitoch. cont. IMAGE:562867	*mitoch. cont. homolog of yeast ribosome biogenesis regulatory protein RRS1
*mitoch. cont. IMAGE:594112	*mitoch. cont. ESTs
*mitoch. cont. IMAGE:593482	*mitoch. cont. ESTs
IMAGE:785549	FHOD2 formin homology 2 domain containing 2
IMAGE:753080	Ells1 hypothetical protein Ells1
IMAGE:753092	SELT selenoprotein T
IMAGE:796090	Homo sapiens, clone MGC:19524 IMAGE:4329693, mRNA, complete cds
IMAGE:261745	Homo sapiens cDNA FLJ13267 fis, clone OVARC1000964
IMAGE:118606	**Homo sapiens cDNA FLJ13267 fis, clone OVARC1000964
IMAGE:131621	Homo sapiens cDNA FLJ30233 fis, clone BRACE2001971
IMAGE:491596	ALS2CR3 amyotrophic lateral sclerosis 2 (juvenile) chromosome region, candidate 3
IMAGE:666110	CENTD1 centaurin, delta 1
IMAGE:1700815	THG-1 TSC-22-like
IMAGE:2297394	FLJ13612 likely ortholog of neuronally expressed calcium binding protein
IMAGE:2465022	CSRP1 cysteine and glycine-rich protein 1
IMAGE:878809	KIAA0930 KIAA0930 protein
IMAGE:1636108	PSA phosphoserine aminotransferase
IMAGE:757191	**ESTs, Weakly similar to hypothetical protein FLJ22184 [Homo sapiens] [H.sapiens]
IMAGE:2149720	KIF1C kinesin family member 1C
IMAGE:666061	EDG2 endothelial differentiation, lysophosphatidic acid G-protein-coupled receptor, 2
IMAGE:489509	FLJ90798 hypothetical protein FLJ90798
IMAGE:1474273	Homo sapiens mRNA; cDNA DKFZp564N1063 (from clone DKFZp564N1063)
IMAGE:154220
IMAGE:1664338	ESTs, Weakly similar to WZHURS argininosuccinate lyase (EC 4.3.2.1) - human [H.sapiens]
IMAGE:207274	Homo sapiens cDNA: FLJ22066 fis, clone HEP10611
IMAGE:951007	ESTs
IMAGE:840493	RNASE1 ribonuclease, RNase A family, 1 (pancreatic)
IMAGE:272576	KIAA0830 KIAA0830 protein
IMAGE:289496	IFIT2 interferon-induced protein with tetratricopeptide repeats 2
*mitoch. cont. IMAGE:1203893	*mitoch. cont.
*mitoch. cont. IMAGE:745699	*mitoch. cont.
IMAGE:586839	MAP4 microtubule-associated protein 4
IMAGE:268188	PRRG1 proline-rich Gla (G-carboxyglutamic acid) polypeptide 1
IMAGE:825442	PTP4A2 protein tyrosine phosphatase type IVA, member 2
IMAGE:205327	Homo sapiens mRNA; cDNA DKFZp434H2019 (from clone DKFZp434H2019)
IMAGE:41888	SEPP1 selenoprotein P, plasma, 1
IMAGE:428782	PRO2730 hypothetical protein PRO2730
IMAGE:123278	APOA1BP apolipoprotein A-I binding protein
IMAGE:1570660
IMAGE:254310	ESTs
IMAGE:1554564	EST
IMAGE:795738	GNG10 guanine nucleotide binding protein 10
IMAGE:784016	FLJ20624 hypothetical protein FLJ20624
IMAGE:627688	EST
IMAGE:399898	CSPG2 chondroitin sulfate proteoglycan 2 (versican)
IMAGE:345925	KRT5 keratin 5 (epidermolysis bullosa simplex, Dowling-Meara/Kobner/Weber-Cockayne types)
IMAGE:284408	H.sapiens mRNA, clone ICRFp507B0451
IMAGE:746080	KLHL5 kelch-like 5 (Drosophila)
IMAGE:811891	FAAH fatty acid hydroxylase
IMAGE:280758	TMSB4Y thymosin, beta 4, Y chromosome
IMAGE:868368	Human promyelocytic leukemia cell mRNA, clones pHH58 and pHH81
IMAGE:755444	Human promyelocytic leukemia cell mRNA, clones pHH58 and pHH81
IMAGE:1895357	Human promyelocytic leukemia cell mRNA, clones pHH58 and pHH81
IMAGE:1568391	PLS3 plastin 3 (T isoform)
IMAGE:470049	Homo sapiens mRNA; cDNA DKFZp686H1529 (from clone DKFZp686H1529)
IMAGE:740941	APM2 adipose specific 2
IMAGE:183315	APM2 adipose specific 2
IMAGE:711993	IFNGR1 interferon gamma receptor 1
IMAGE:1631656	PEF PEF protein with a long N-terminal hydrophobic domain (peflin)
IMAGE:588915	IFI27 interferon, alpha-inducible protein 27
IMAGE:488258	COL16A1 collagen, type XVI, alpha 1
IMAGE:1658507	GALNT7 UDP-N-acetyl-alpha-D-galactosamine:polypeptide N-acetylgalactosaminyltransferase 7
IMAGE:377217	GALNT7 UDP-N-acetyl-alpha-D-galactosamine:polypeptide N-acetylgalactosaminyltransferase 7
IMAGE:207029	PTMA prothymosin, alpha (gene sequence 28)
IMAGE:1500815	Homo sapiens cDNA: FLJ22130 fis, clone HEP19632
IMAGE:1573665	POSH likely ortholog of mouse plenty of SH3 domains
IMAGE:284022	ARHGEF10 Rho guanine nucleotide exchange factor (GEF) 10
IMAGE:487878	SPARC secreted protein, acidic, cysteine-rich (osteonectin)
IMAGE:293917	SPARC secreted protein, acidic, cysteine-rich (osteonectin)
IMAGE:250654	SPARC secreted protein, acidic, cysteine-rich (osteonectin)
IMAGE:470546	SPARC **secreted protein, acidic, cysteine-rich (osteonectin)
IMAGE:2461206	HBB hemoglobin, beta
IMAGE:1926217	PLEKHA1 pleckstrin homology domain containing, family A (phosphoinositide binding specific) member 1
IMAGE:505836	FLJ25952 hypothetical protein FLJ25952
IMAGE:768395	Homo sapiens cDNA FLJ36515 fis, clone TRACH2001810
IMAGE:781046	ERBB2IP erbb2 interacting protein
IMAGE:284531	FLJ25477 hypothetical protein FLJ25477
IMAGE:173228	GMFB glia maturation factor, beta
IMAGE:1568114	Homo sapiens cDNA: FLJ21210 fis, clone COL00479
IMAGE:363590	ARNT2 aryl-hydrocarbon receptor nuclear translocator 2
IMAGE:950603	Homo sapiens cDNA FLJ23711 fis, clone HEP12371
IMAGE:809714	DNCI2 dynein, cytoplasmic, intermediate polypeptide 2
IMAGE:843429	DNCI2 dynein, cytoplasmic, intermediate polypeptide 2
IMAGE:754250	TDE1L likely ortholog of mouse tumor differentially expressed 1, like
IMAGE:754260	ESTs
IMAGE:814776	MGC14433 hypothetical protein MGC14433
IMAGE:950568	UPF3A similar to yeast Upf3, variant A
IMAGE:725677	PCTK3 PCTAIRE protein kinase 3
IMAGE:824203	DNCLI2 dynein, cytoplasmic, light intermediate polypeptide 2
IMAGE:811870	DNCLI2 dynein, cytoplasmic, light intermediate polypeptide 2
IMAGE:201274	ALS2CR3 amyotrophic lateral sclerosis 2 (juvenile) chromosome region, candidate 3
IMAGE:590759	SC4MOL sterol-C4-methyl oxidase-like
IMAGE:2542937	SC4MOL sterol-C4-methyl oxidase-like
IMAGE:290111	HMGCS1 3-hydroxy-3-methylglutaryl-Coenzyme A synthase 1 (soluble)
IMAGE:770355	LSS lanosterol synthase (2,3-oxidosqualene-lanosterol cyclase)
IMAGE:809541	BCL2L2 BCL2-like 2
IMAGE:753675	MCLC Mid-1-related chloride channel 1
IMAGE:1570851	KIAA1013 KIAA1013 protein
IMAGE:280666	SEMA4D sema domain, immunoglobulin domain (Ig), transmembrane domain (TM) and short cytoplasmic domain, (semaphorin) 4D
IMAGE:118581	ESTs
IMAGE:773248	Homo sapiens, Similar to LOC161200, clone MGC:39507 IMAGE:5310901, mRNA, complete cds
IMAGE:825223	LAGY homeodomain only protein
IMAGE:290361	Homo sapiens mRNA; cDNA DKFZp761M0111 (from clone DKFZp761M0111)
IMAGE:301400	PLN phospholamban
IMAGE:2313749	CLCA2 chloride channel, calcium activated, family member 2
IMAGE:810546	MGC25027 hypothetical protein MGC25027
IMAGE:278859	ESTs
IMAGE:287261	TOX thymus high mobility group box protein TOX
IMAGE:2029256	FLJ14735 hypothetical protein FLJ14735
IMAGE:2028976	EST, Moderately similar to putative G protein-coupled receptor [Homo sapiens] [H.sapiens]
IMAGE:376995	EST
IMAGE:1869088	LRP6 low density lipoprotein receptor-related protein 6
IMAGE:135713	CYP19 cytochrome P450, subfamily XIX (aromatization of androgens)
IMAGE:284783	ESTs, Weakly similar to I49130 reverse transcriptase - mouse [M.musculus]
IMAGE:771233	FLJ32205 hypothetical protein FLJ32205
*mitoch. cont. IMAGE:1635162	*mitoch. cont.
IMAGE:812969	KIAA1053 KIAA1053 protein
IMAGE:811803	SHFM3 **split hand/foot malformation (ectrodactyly) type 3
IMAGE:843248	VAMP3 vesicle-associated membrane protein 3 (cellubrevin)
IMAGE:811785	ESTs
IMAGE:810603	FLJ14525 hypothetical protein FLJ14525
IMAGE:809838	HSPA2 heat shock 70kDa protein 2
IMAGE:785293	HRASLS3 HRAS-like suppressor 3
IMAGE:321580	GPRC5B G protein-coupled receptor, family C, group 5, member B
IMAGE:753248	DAAM2 dishevelled associated activator of morphogenesis 2
IMAGE:186623	GNA12 guanine nucleotide binding protein (G protein) alpha 12
IMAGE:38925	F-LAN-1 CGI-101 protein
IMAGE:1563968	ESTs, Weakly similar to hypothetical protein, estradiol-induced 5 [Homo sapiens] [H.sapiens]
IMAGE:1700582	TGFB3 **transforming growth factor, beta 3
IMAGE:842994	CTSZ cathepsin Z
IMAGE:666128	DF D component of complement (adipsin)
IMAGE:263227	MGC2747 hypothetical protein MGC2747
IMAGE:2302544	MLL2 myeloid/lymphoid or mixed-lineage leukemia 2
IMAGE:147744	CDKN1C cyclin-dependent kinase inhibitor 1C (p57, Kip2)
IMAGE:80708	UFD1L ubiquitin fusion degradation 1-like
IMAGE:2580289	ACTB actin, beta
IMAGE:843126	SIPL SIPL protein
IMAGE:142139	SNX9 sorting nexin 9
IMAGE:884662	Homo sapiens cDNA PSEC0246 fis, clone NT2RP3001359, weakly similar to LOW-DENSITY LIPOPROTEIN RECEPTOR-RELATED PROTEIN 2 PRECURSOR
IMAGE:781459	WASF2 WAS protein family, member 2
IMAGE:811900	LTBR lymphotoxin beta receptor (TNFR superfamily, member 3)
IMAGE:343072	ITGB1 integrin, beta 1 (fibronectin receptor, beta polypeptide, antigen CD29 includes MDF2, MSK12)
IMAGE:897164	CTNNA1 catenin (cadherin-associated protein), alpha 1, 102kDa
IMAGE:771084	BECN1 beclin 1 (coiled-coil, myosin-like BCL2 interacting protein)
IMAGE:257155	ATF4 **activating transcription factor 4 (tax-responsive enhancer element B67)
IMAGE:461707	LOC116254 hypothetical protein BC014320
IMAGE:179269	FBXO2 F-box only protein 2
IMAGE:502819	NUCKS similar to rat nuclear ubiquitous casein kinase 2
IMAGE:271478	MXI1 MAX interacting protein 1
IMAGE:811145	AES amino-terminal enhancer of split
IMAGE:232697	CFP1 cyclin fold protein 1
IMAGE:809992	PSMD2 proteasome (prosome, macropain) 26S subunit, non-ATPase, 2
IMAGE:489853	FLJ25157 hypothetical protein FLJ25157
IMAGE:795197	FLJ25157 hypothetical protein FLJ25157
IMAGE:211206	KIAA0110 gene predicted from cDNA with a complete coding sequence
IMAGE:361639	GCLM glutamate-cysteine ligase, modifier subunit
IMAGE:731254	ESTs, Weakly similar to 2004399A chromosomal protein [Homo sapiens] [H.sapiens]
IMAGE:773278	DNAJB9 DnaJ (Hsp40) homolog, subfamily B, member 9
IMAGE:488033	DNAJB9 DnaJ (Hsp40) homolog, subfamily B, member 9
IMAGE:768643	NUDT4P2 nudix (nucleoside diphosphate linked moiety X)-type motif 4 pseudogene 2
IMAGE:898162	C9orf5 chromosome 9 open reading frame 5
IMAGE:824933	AK3 **adenylate kinase 3
IMAGE:2545705	CNN3 calponin 3, acidic
IMAGE:813631	TM7SF3 seven transmembrane protein TM7SF3
IMAGE:511459	ESTs, Highly similar to 2209333A protein disulfide isomerase [Homo sapiens] [H.sapiens]
IMAGE:43933	MAOA monoamine oxidase A
IMAGE:486523	FEZ2 fasciculation and elongation protein zeta 2 (zygin II)
IMAGE:2504022	GBAS glioblastoma amplified sequence
IMAGE:210646	PRKAG2 protein kinase, AMP-activated, gamma 2 non-catalytic subunit
IMAGE:257323	LOC58489 hypothetical protein from EUROIMAGE 588495
IMAGE:51056	CNIH cornichon homolog (Drosophila)
IMAGE:825076	ATP6IP2 **ATPase, H+ transporting, lysosomal interacting protein 2
IMAGE:753381	SEC23A Sec23 homolog A (S. cerevisiae)
IMAGE:291348	CNIH cornichon homolog (Drosophila)
IMAGE:810898	Homo sapiens mRNA; cDNA DKFZp313E1815 (from clone DKFZp313E1815)
IMAGE:785417	UBE2J1 ubiquitin-conjugating enzyme E2, J1 (UBC6 homolog, yeast)
IMAGE:272750	Homo sapiens cDNA FLJ10627 fis, clone NT2RP2005555
IMAGE:32257	SRP9 signal recognition particle 9kDa
IMAGE:47518	UBA2 SUMO-1 activating enzyme subunit 2
IMAGE:825176	FLJ11273 hypothetical protein FLJ11273
IMAGE:504536	UBE2J1 ubiquitin-conjugating enzyme E2, J1 (UBC6 homolog, yeast)
IMAGE:299085	HGRG8 high-glucose-regulated protein 8
IMAGE:202034	MGC14439 hypothetical protein MGC14439
IMAGE:447404	FLJ10569 hypothetical protein FLJ10569
IMAGE:2577002	FHL1 four and a half LIM domains 1
IMAGE:813266	FHL1 four and a half LIM domains 1
IMAGE:392622	ATP5B ATP synthase, H+ transporting, mitochondrial F1 complex, beta polypeptide
IMAGE:769552	LENG4 leukocyte receptor cluster (LRC) member 4
IMAGE:773599	RBBP4 retinoblastoma binding protein 4
IMAGE:68087	FLJ34299 hypothetical protein FLJ34299
IMAGE:884766	TEGT testis enhanced gene transcript (BAX inhibitor 1)
IMAGE:282356	WTAP Wilms' tumour 1-associating protein
IMAGE:1340595	HNRPL heterogeneous nuclear ribonucleoprotein L
IMAGE:795792	CUTL1 cut-like 1, CCAAT displacement protein (Drosophila)
IMAGE:412949	TBRG1 likely ortholog of mouse transforming growth factor beta regulated gene 1
IMAGE:362770	HTGN29 HTGN29 protein
IMAGE:246449	Homo sapiens cDNA FLJ32368 fis, clone PUAEN1000275
IMAGE:194006	ESTs, Weakly similar to S65824 reverse transcriptase homolog - human transposon L1.1 [H.sapiens]
IMAGE:814636	SMARCA2 SWI/SNF related, matrix associated, actin dependent regulator of chromatin, subfamily a, member 2
IMAGE:358457	HNRPH1 heterogeneous nuclear ribonucleoprotein H1 (H)
IMAGE:685019	Homo sapiens cDNA FLJ11606 fis, clone HEMBA1003942
IMAGE:811166	YWHAZ **tyrosine 3-monooxygenase/tryptophan 5-monooxygenase activation protein, zeta polypeptide
IMAGE:1636248	STARD7 START domain containing 7
IMAGE:26418	EDG1 endothelial differentiation, sphingolipid G-protein-coupled receptor, 1
IMAGE:714472	KIAA0397 KIAA0397 gene product
IMAGE:34616	KIAA0176 KIAA0176 protein
IMAGE:2448778	CTSF cathepsin F
IMAGE:811920	IL11RA interleukin 11 receptor, alpha
IMAGE:796412	SNRP70 small nuclear ribonucleoprotein 70kDa polypeptide (RNP antigen)
IMAGE:627154	Homo sapiens mRNA; cDNA DKFZp434M162 (from clone DKFZp434M162)
IMAGE:824665	Homo sapiens mRNA; cDNA DKFZp564D016 (from clone DKFZp564D016)
IMAGE:1700839	ITM2C **integral membrane protein 2C
IMAGE:84955	SEC24C SEC24 related gene family, member C (S. cerevisiae)
IMAGE:2312140	USP22 ubiquitin specific protease 22
IMAGE:726445	MGC3035 hypothetical protein MGC3035
IMAGE:356835	MGC10500 hypothetical protein MGC10500
IMAGE:145503	CDKN2D cyclin-dependent kinase inhibitor 2D (p19, inhibits CDK4)
IMAGE:2016426	KIAA0664 KIAA0664 protein
IMAGE:2422534	AGPAT1 1-acylglycerol-3-phosphate O-acyltransferase 1 (lysophosphatidic acid acyltransferase, alpha)
IMAGE:2489899	ELK1 ELK1, member of ETS oncogene family
IMAGE:293729	SPPL3 SPPL3
IMAGE:713382	PCTK1 PCTAIRE protein kinase 1
IMAGE:50649	PRKCL1 protein kinase C-like 1
IMAGE:785847	UBE2M ubiquitin-conjugating enzyme E2M (UBC12 homolog, yeast)
IMAGE:783681	UREB1 upstream regulatory element binding protein 1
IMAGE:343654	FLJ10276 hypothetical protein FLJ10276
IMAGE:433204	SSB3 SPRY domain-containing SOCS box protein SSB-3
IMAGE:124605	MINK Misshapen/NIK-related kinase
IMAGE:786067	CDC25B cell division cycle 25B
IMAGE:296495	RAB6A RAB6A, member RAS oncogene family
IMAGE:184022	APBB1 **amyloid beta (A4) precursor protein-binding, family B, member 1 (Fe65)
IMAGE:49260	Homo sapiens germline mRNA sequence
IMAGE:646801	SET **SET translocation (myeloid leukemia-associated)
IMAGE:322553	SNX6 sorting nexin 6
IMAGE:951313	Homo sapiens, clone MGC:24463 IMAGE:4082362, mRNA, complete cds
IMAGE:838040	Homo sapiens mRNA; cDNA DKFZp686D0521 (from clone DKFZp686D0521)
IMAGE:771254	FLJ10808 hypothetical protein FLJ10808
IMAGE:1558543	CAPZA1 capping protein (actin filament) muscle Z-line, alpha 1
IMAGE:796303	ESTs, Weakly similar to RHG4_HUMAN Rho-GTPase-activating protein 4 (Rho-GAP hematopoietic protein C1) (P115) [H.sapiens]
IMAGE:365085	TRPS1 trichorhinophalangeal syndrome I
IMAGE:489664	PC4 activated RNA polymerase II transcription cofactor 4
IMAGE:781019	PON2 paraoxonase 2
IMAGE:1723121	EST
IMAGE:289505	ESTs, Moderately similar to hypothetical protein FLJ20378 [Homo sapiens] [H.sapiens]
IMAGE:134476	SYBL1 synaptobrevin-like 1
IMAGE:809588	GGH gamma-glutamyl hydrolase (conjugase, folylpolygammaglutamyl hydrolase)
IMAGE:996264	ESTs, Highly similar to IF5A_HUMAN Initiation factor 5A (eIF-5A) (eIF-4D) (Rev-binding factor) [H.sapiens]
IMAGE:995536	ESTs, Highly similar to IF5A_HUMAN Initiation factor 5A (eIF-5A) (eIF-4D) (Rev-binding factor) [H.sapiens]
IMAGE:2312250	CEBPA CCAAT/enhancer binding protein (C/EBP), alpha
IMAGE:84560	TEM6 tumor endothelial marker 6
IMAGE:785701	RAB31 RAB31, member RAS oncogene family
IMAGE:295564	RAB31 RAB31, member RAS oncogene family
IMAGE:785707	PRC1 protein regulator of cytokinesis 1
IMAGE:853809	RGS5 regulator of G-protein signalling 5
IMAGE:898098	TACC1 transforming, acidic coiled-coil containing protein 1
IMAGE:1597813	PP1044 hypothetical protein PP1044
IMAGE:182288	DDR1 discoidin domain receptor family, member 1
IMAGE:2563391	LDHB lactate dehydrogenase B
IMAGE:595307	LDHB lactate dehydrogenase B
IMAGE:460646	MYO10 myosin X
IMAGE:626544	MYO10 myosin X
IMAGE:484600	RERG RAS-like, estrogen-regulated, growth-inhibitor
IMAGE:788136	PDE4B phosphodiesterase 4B, cAMP-specific (phosphodiesterase E4 dunce homolog, Drosophila)
IMAGE:450938	DKFZP586A0522 DKFZP586A0522 protein
IMAGE:320157	LAP1B DKFZP586G011 protein
IMAGE:415288	SRP46 Splicing factor, arginine/serine-rich, 46kD
IMAGE:768435	Rabenosyn-5 FYVE-finger-containing Rab5 effector protein rabenosyn-5
IMAGE:810403	MGC2574 hypothetical protein MGC2574
IMAGE:970880	TPM4 tropomyosin 4
IMAGE:810567	ARHGEF2 rho/rac guanine nucleotide exchange factor (GEF) 2
IMAGE:138672	ESTs
IMAGE:742743	Homo sapiens cDNA: FLJ21778 fis, clone HEP00201
IMAGE:2541458	PLXNB1 plexin B1
IMAGE:755952	PLXNB1 plexin B1
IMAGE:809758	AHCYL1 S-adenosylhomocysteine hydrolase-like 1
IMAGE:377671	ITGA7 integrin, alpha 7
IMAGE:756463	TU3A TU3A protein
IMAGE:1571913	TU3A TU3A protein
IMAGE:42008	RAB6IP1 RAB6 interacting protein 1
IMAGE:1476299	TCFL5 transcription factor-like 5 (basic helix-loop-helix)
IMAGE:595593	SDC3 syndecan 3 (N-syndecan)
IMAGE:878182	A2M alpha-2-macroglobulin
IMAGE:2018283	GDF1 growth differentiation factor 1
IMAGE:431863
IMAGE:1946834	MGC4248 hypothetical protein MGC4248
IMAGE:782339	PRKAB1 **protein kinase, AMP-activated, beta 1 non-catalytic subunit
IMAGE:115292	DKFZp586C1924 hypothetical protein DKFZp586C1924
IMAGE:323806	ESTs
IMAGE:229856	CEPT1 **choline/ethanolaminephosphotransferase
IMAGE:151055	HELO1 **homolog of yeast long chain polyunsaturated fatty acid elongation enzyme 2
IMAGE:839081	HELO1 homolog of yeast long chain polyunsaturated fatty acid elongation enzyme 2
IMAGE:665508	PRO2577 **hypothetical protein PRO2577
IMAGE:268354	MGC30022 hypothetical protein MGC30022
IMAGE:222527	**Homo sapiens cDNA FLJ36432 fis, clone THYMU2011875
IMAGE:129032	SERPINA5 serine (or cysteine) proteinase inhibitor, clade A (alpha-1 antiproteinase, antitrypsin), member 5
IMAGE:1323591	SERPINA5 serine (or cysteine) proteinase inhibitor, clade A (alpha-1 antiproteinase, antitrypsin), member 5
IMAGE:122435	Homo sapiens cDNA: FLJ21498 fis, clone COL05627
IMAGE:26568	EGR3 early growth response 3
IMAGE:69002	ANGPTL4 angiopoietin-like 4
IMAGE:310356	ANGPTL4 angiopoietin-like 4
IMAGE:471218	ESTs
IMAGE:838856	CA3 carbonic anhydrase III, muscle specific
IMAGE:1475842	ESTs, Highly similar to S69211 serine/threonine-specific protein kinase (EC 2.7.1.-), Rho-associated - human [H.sapiens]
IMAGE:194131	KIAA1096 KIAA1096 protein
IMAGE:76480	S164 S164 protein
IMAGE:1486028	ESTs, Weakly similar to 2108276A ssDNA-binding protein [Rattus norvegicus] [R.norvegicus]
IMAGE:591095	NUCKS similar to rat nuclear ubiquitous casein kinase 2
IMAGE:1609537	PRKWNK1 protein kinase, lysine deficient 1
IMAGE:856575	APP amyloid beta (A4) precursor protein (protease nexin-II, Alzheimer disease)
IMAGE:120644	TBRG1 likely ortholog of mouse transforming growth factor beta regulated gene 1
IMAGE:197176	GDI2 GDP dissociation inhibitor 2
IMAGE:868078	NFIB nuclear factor I/B
IMAGE:382773	Homo sapiens clone alpha1 mRNA sequence
IMAGE:726035	JUN v-jun sarcoma virus 17 oncogene homolog (avian)
IMAGE:170	PRO1073 PRO1073 protein
IMAGE:130977	Homo sapiens mRNA; cDNA DKFZp586G0623 (from clone DKFZp586G0623)
IMAGE:1601947	COX7A2 cytochrome c oxidase subunit VIIa polypeptide 2 (liver)
IMAGE:1873201	HSPC014 hypothetical protein HSPC014
[truncated: 2,600 more rows]

## Sheet: Retina clones
CLID	NAME
IMAGE:743382	SFMBT Scm-related gene containing four mbt domains
IMAGE:322806	PAPPA **pregnancy-associated plasma protein A
IMAGE:501651	Homo sapiens cDNA: FLJ21893 fis, clone HEP03412
IMAGE:359191	H11 protein kinase H11
IMAGE:50606	HSPC213 hypothetical protein HSPC213
IMAGE:292939	KIAA1538 KIAA1538 protein
IMAGE:52327	HIRA HIR histone cell cycle regulation defective homolog A (S. cerevisiae)
IMAGE:884719	HSPA8 heat shock 70kDa protein 8
IMAGE:951287	HSPA8 heat shock 70kDa protein 8
IMAGE:359982
IMAGE:27270	CTNNA2 **catenin (cadherin-associated protein), alpha 2
IMAGE:142927	KIAA0831 KIAA0831 protein
IMAGE:898228	NFIA nuclear factor I/A
IMAGE:142022	ESTs
IMAGE:251147	ESTs
IMAGE:610374	HSPC121 butyrate-induced transcript 1
IMAGE:37821	**ESTs, Moderately similar to hypothetical protein, MGC:7199 [Mus musculus] [M.musculus]
IMAGE:172751	APBA1 amyloid beta (A4) precursor protein-binding, family A, member 1 (X11)
IMAGE:220851	CRYAA crystallin, alpha A
IMAGE:244637	CRI1 CREBBP/EP300 inhibitory protein 1
IMAGE:23282	IK **IK cytokine, down-regulator of HLA II
IMAGE:136534	WAC WW domain-containing adapter with a coiled-coil region
IMAGE:323077	RECQL **RecQ protein-like (DNA helicase Q1-like)
IMAGE:487764	Homo sapiens mRNA; cDNA DKFZp586B211 (from clone DKFZp586B211)
IMAGE:813671	ESTs
IMAGE:137275	PPI5PIV phosphatidylinositol (4,5) bisphosphate 5-phosphatase homolog; phosphatidylinositol polyphosphate 5-phosphatase type IV
IMAGE:1573305	TAHCCP1 trans-activated by hepatitis C virus core protein 1
IMAGE:135800	TAHCCP1 trans-activated by hepatitis C virus core protein 1
IMAGE:47559	RAB5A RAB5A, member RAS oncogene family
IMAGE:358344	PHF3 PHD finger protein 3
IMAGE:811888	AXOT axotrophin
IMAGE:281103	ASH1 hypothetical protein ASH1
IMAGE:782209	BBX bobby sox homolog (Drosophila)
IMAGE:1584391	ESTs, Weakly similar to hypothetical protein FLJ20294 [Homo sapiens] [H.sapiens]
IMAGE:132418	**Homo sapiens clone CDABP0086 mRNA sequence
IMAGE:308060	VBP1 von Hippel-Lindau binding protein 1
IMAGE:132285	Homo sapiens, clone IMAGE:3915000, mRNA
IMAGE:746348	FNBP3 formin binding protein 3
IMAGE:122734	PPIG peptidyl-prolyl isomerase G (cyclophilin G)
IMAGE:360232	CGI-100 CGI-100 protein
IMAGE:815303	DARS aspartyl-tRNA synthetase
IMAGE:129606	WAC WW domain-containing adapter with a coiled-coil region
IMAGE:2556648	DDX3 DEAD/H (Asp-Glu-Ala-Asp/His) box polypeptide 3
IMAGE:361570	Homo sapiens mRNA; cDNA DKFZp434G012 (from clone DKFZp434G012)
IMAGE:48801	Homo sapiens mRNA; cDNA DKFZp434G012 (from clone DKFZp434G012)
IMAGE:343760	SH3BGRL2 SH3 domain binding glutamic acid-rich protein like 2
IMAGE:50926	SH3BGRL2 SH3 domain binding glutamic acid-rich protein like 2
IMAGE:1636539	EIF4A2 eukaryotic translation initiation factor 4A, isoform 2
IMAGE:280985	KIAA1673 KIAA1673
IMAGE:141153	KIAA1673 KIAA1673
IMAGE:325606	MGC14353 **hypothetical protein MGC14353
IMAGE:823914	KIAA0261 KIAA0261 protein
IMAGE:179211	GPCR1 putative G protein-coupled receptor
IMAGE:752634	CNOT7 CCR4-NOT transcription complex, subunit 7
IMAGE:1686766	RAGD Rag D protein
IMAGE:263002	RAGD Rag D protein
IMAGE:826256	Homo sapiens mRNA; cDNA DKFZp686A22111 (from clone DKFZp686A22111)
IMAGE:810725	ATP6V0B ATPase, H+ transporting, lysosomal 21kDa, V0 subunit c''
IMAGE:2577077	NPEPPS aminopeptidase puromycin sensitive
IMAGE:838639	DJ971N18.2 hypothetical protein DJ971N18.2
IMAGE:2577143	CCT3 chaperonin containing TCP1, subunit 3 (gamma)
IMAGE:815072	FRSB phenylalanyl-tRNA synthetase beta-subunit
IMAGE:812042	TSC1 tuberous sclerosis 1
IMAGE:898229	UBQLN1 ubiquilin 1
IMAGE:950489	SOD1 superoxide dismutase 1, soluble (amyotrophic lateral sclerosis 1 (adult))
IMAGE:1602018	VPS29 vacuolar protein sorting 29 (yeast)
IMAGE:490668	Homo sapiens mRNA; cDNA DKFZp586B211 (from clone DKFZp586B211)
IMAGE:814983	Homo sapiens mRNA; cDNA DKFZp313A1932 (from clone DKFZp313A1932)
IMAGE:826668	SAC3 Sac domain-containing inositol phosphatase 3
IMAGE:858854	UBQLN1 ubiquilin 1
IMAGE:289288	ATP2C1 ATPase, Ca++ transporting, type 2C, member 1
IMAGE:725630	PEA15 phosphoprotein enriched in astrocytes 15
IMAGE:221828	ATSV axonal transport of synaptic vesicles
IMAGE:1493243	KIAA1715 KIAA1715 protein
IMAGE:1868305	Homo sapiens cDNA FLJ11997 fis, clone HEMBB1001458
IMAGE:854668	CDKN1B cyclin-dependent kinase inhibitor 1B (p27, Kip1)
IMAGE:769015	Homo sapiens clone 24630 mRNA sequence
IMAGE:49597	**Homo sapiens full length insert cDNA clone YU79H10
IMAGE:767844	MADH2 MAD, mothers against decapentaplegic homolog 2 (Drosophila)
IMAGE:701496	FLJ38973 hypothetical protein FLJ38973
IMAGE:365098	BNIP3L BCL2/adenovirus E1B 19kDa interacting protein 3-like
IMAGE:796134	MAP3K7 mitogen-activated protein kinase kinase kinase 7
IMAGE:455025	CGR19 cell growth regulatory with ring finger domain
IMAGE:486110	PFN2 profilin 2
IMAGE:951449	REG-IV **regenerating gene type IV
IMAGE:795379	KIAA1010 KIAA1010 protein
IMAGE:1690743	ESTs
IMAGE:77325	ABLIM1 actin binding LIM protein 1
IMAGE:2516036	ABLIM1 actin binding LIM protein 1
IMAGE:753692	ABLIM1 actin binding LIM protein 1
IMAGE:505958	BLP2 BBP-like protein 2
IMAGE:897731	LPHH1 latrophilin 1
IMAGE:346583	LPHH1 latrophilin 1
IMAGE:684655	PSMC2 proteasome (prosome, macropain) 26S subunit, ATPase, 2
IMAGE:488139	KIAA0240 KIAA0240 protein
IMAGE:768454	KIAA1673 KIAA1673
IMAGE:1858892	MGC4825 hypothetical protein MGC4825
IMAGE:81601	HLF hepatic leukemia factor
IMAGE:796761	ATP8A2 ATPase, aminophospholipid transporter-like, Class I, type 8A, member 2
IMAGE:768237	KPNB1 karyopherin (importin) beta 1
IMAGE:768445	FLJ31818 hypothetical protein FLJ31818
IMAGE:782721	GKAP42 protein kinase anchoring protein GKAP42
IMAGE:271865	GALNT1 UDP-N-acetyl-alpha-D-galactosamine:polypeptide N-acetylgalactosaminyltransferase 1 (GalNAc-T1)
IMAGE:826245	LOC54505 hypothetical protein LOC54505
IMAGE:758318	FBXO3 F-box only protein 3
IMAGE:487348	DNM1L dynamin 1-like
IMAGE:431376	ARFD1 ADP-ribosylation factor domain protein 1, 64kDa
IMAGE:767222	**Homo sapiens cDNA FLJ25802 fis, clone TST07145
IMAGE:548693	ESTs
IMAGE:811918	BTBD3 BTB (POZ) domain containing 3
IMAGE:866633	BTBD3 BTB (POZ) domain containing 3
IMAGE:1558847
IMAGE:270742	MGC14816 hypothetical protein MGC14816
IMAGE:1013695	CTBP2 **C-terminal binding protein 2
IMAGE:290370	LOC253559 nectin-like protein 3
IMAGE:2139448	TNRC9 trinucleotide repeat containing 9
IMAGE:785537	DKFZp547C176 hypothetical protein DKFZp547C176
IMAGE:878630	NBEA neurobeachin
IMAGE:325182	CDH2 cadherin 2, type 1, N-cadherin (neuronal)
IMAGE:1371759	CUGBP2 CUG triplet repeat, RNA binding protein 2
IMAGE:488956	CUGBP2 CUG triplet repeat, RNA binding protein 2
IMAGE:2566688	ARL3 ADP-ribosylation factor-like 3
IMAGE:1455602	Homo sapiens cDNA FLJ34843 fis, clone NT2NE2011119, highly similar to C-TERMINAL BINDING PROTEIN 2
IMAGE:435573	CUGBP2 CUG triplet repeat, RNA binding protein 2
IMAGE:1569429	MGC3040 hypothetical protein MGC3040
IMAGE:1417887	MGC3040 hypothetical protein MGC3040
IMAGE:898307	FLJ33918 hypothetical protein FLJ33918
IMAGE:282201	FEM1C fem-1 homolog c (C.elegans)
IMAGE:785535	PIAS1 **protein inhibitor of activated STAT, 1
IMAGE:417327	BIG1 brefeldin A-inhibited guanine nucleotide-exchange protein 1
IMAGE:240680	BIG1 brefeldin A-inhibited guanine nucleotide-exchange protein 1
IMAGE:290110	KPNA3 karyopherin alpha 3 (importin alpha 4)
IMAGE:431397	GALNT1 UDP-N-acetyl-alpha-D-galactosamine:polypeptide N-acetylgalactosaminyltransferase 1 (GalNAc-T1)
IMAGE:592630	MINPP1 multiple inositol polyphosphate histidine phosphatase, 1
IMAGE:488499	CHUK conserved helix-loop-helix ubiquitous kinase
IMAGE:684634	KPNB1 karyopherin (importin) beta 1
IMAGE:261481	RIC-8 **likely ortholog of mouse synembryn
IMAGE:77539	CCL16 chemokine (C-C motif) ligand 16
IMAGE:2446706
IMAGE:291213	MECP2 **methyl CpG binding protein 2 (Rett syndrome)
IMAGE:45623	HSKM-B HSKM-B protein
IMAGE:843098	BASP1 brain abundant, membrane attached signal protein 1
IMAGE:645913	OAZIN ornithine decarboxylase antizyme inhibitor
IMAGE:2512137	OAZIN ornithine decarboxylase antizyme inhibitor
IMAGE:782306	FLJ13110 hypothetical protein FLJ13110
IMAGE:42872	RAB39B RAB39B, member RAS oncogene family
IMAGE:785540	FLJ20481 hypothetical protein FLJ20481
IMAGE:142120	SAC2 Sac domain-containing inositol phosphatase 2
IMAGE:950883	EEG1 EEG1
IMAGE:276962	LOC57149 hypothetical protein A-211C6.1
IMAGE:366915	MGC3040 hypothetical protein MGC3040
IMAGE:271192	Homo sapiens cDNA FLJ35396 fis, clone SKNSH2003483
IMAGE:220293	PROX1 prospero-related homeobox 1
IMAGE:810727	Homo sapiens mRNA; cDNA DKFZp564B076 (from clone DKFZp564B076)
IMAGE:752668	Homo sapiens, clone IMAGE:5286091, mRNA, partial cds
IMAGE:755385	CDC16 CDC16 cell division cycle 16 homolog (S. cerevisiae)
IMAGE:272694	C1orf9 chromosome 1 open reading frame 9
IMAGE:898206	KPNB3 karyopherin (importin) beta 3
IMAGE:768347	KPNB1 karyopherin (importin) beta 1
IMAGE:42880	CDK8 **cyclin-dependent kinase 8
IMAGE:137655	FLJ11269 hypothetical protein FLJ11269
IMAGE:768989	Homo sapiens cDNA FLJ12874 fis, clone NT2RP2003769
IMAGE:243800	RYBP RING1 and YY1 binding protein
IMAGE:345751	RYBP RING1 and YY1 binding protein
IMAGE:240133	PROX1 prospero-related homeobox 1
IMAGE:279905	TAHCCP1 trans-activated by hepatitis C virus core protein 1
IMAGE:447916	Homo sapiens cDNA FLJ33554 fis, clone BRAMY2009344
IMAGE:281769	DJ971N18.2 hypothetical protein DJ971N18.2
IMAGE:884418	MYO5B myosin VB
IMAGE:788223	DJ971N18.2 hypothetical protein DJ971N18.2
IMAGE:626793	MGC5466 hypothetical protein MGC5466
IMAGE:796461	MTIF3 mitochondrial translational initiation factor 3
IMAGE:814455	FLJ20502 hypothetical protein FLJ20502
IMAGE:826170	DDX26 DEAD/H (Asp-Glu-Ala-Asp/His) box polypeptide 26
IMAGE:866694	HSPC121 butyrate-induced transcript 1
IMAGE:2568090	HSPC121 butyrate-induced transcript 1
IMAGE:789318	CCNC cyclin C
IMAGE:307189	FLJ20707 hypothetical protein FLJ20707
IMAGE:754033	LZTFL1 leucine zipper transcription factor-like 1
IMAGE:21567	Homo sapiens cDNA FLJ31019 fis, clone HLUNG2000362
IMAGE:773192	DDX1 DEAD/H (Asp-Glu-Ala-Asp/His) box polypeptide 1
IMAGE:768460	LZK1 C3HC4-type zinc finger protein
IMAGE:770993	Homo sapiens cDNA FLJ33107 fis, clone TRACH2000959
IMAGE:45556	MARK3 MAP/microtubule affinity-regulating kinase 3
IMAGE:826971	LOC220594 TL132 protein
IMAGE:810036	NCOA2 nuclear receptor coactivator 2
IMAGE:2306682	AKAP9 A kinase (PRKA) anchor protein (yotiao) 9
IMAGE:684842	FBXW7 F-box and WD-40 domain protein 7 (archipelago homolog, Drosophila)
IMAGE:1630676	EST
IMAGE:298779	Homo sapiens cDNA FLJ11727 fis, clone HEMBA1005374
IMAGE:841323	ALS2CR9 reserved
IMAGE:136998	SUDD sudD suppressor of bimD6 homolog (A. nidulans)
IMAGE:768060	FLJ20534 hypothetical protein FLJ20534
IMAGE:358736	GSPT2 G1 to S phase transition 2
IMAGE:744647	CTNNAL1 catenin (cadherin-associated protein), alpha-like 1
IMAGE:282108	AKAP2 A kinase (PRKA) anchor protein 2
IMAGE:141815	JAG1 jagged 1 (Alagille syndrome)
IMAGE:1474023	JAG1 jagged 1 (Alagille syndrome)
IMAGE:825649	**Homo sapiens mRNA; cDNA DKFZp434O1572 (from clone DKFZp434O1572)
IMAGE:470187	GALNT1 UDP-N-acetyl-alpha-D-galactosamine:polypeptide N-acetylgalactosaminyltransferase 1 (GalNAc-T1)
IMAGE:257312	AD031 AD031 protein
IMAGE:298143	ESTs
IMAGE:488404	Homo sapiens cDNA FLJ12815 fis, clone NT2RP2002546
IMAGE:824352	RAD23B RAD23 homolog B (S. cerevisiae)
IMAGE:150137	DKFZP564O123 DKFZP564O123 protein
IMAGE:824692	SEL1L sel-1 suppressor of lin-12-like (C. elegans)
IMAGE:234004	WSB1 SOCS box-containing WD protein SWiP-1
IMAGE:271699	WSB1 SOCS box-containing WD protein SWiP-1
IMAGE:246661	WSB1 SOCS box-containing WD protein SWiP-1
IMAGE:246881	WSB1 SOCS box-containing WD protein SWiP-1
IMAGE:133456	WSB1 SOCS box-containing WD protein SWiP-1
IMAGE:366389	WSB1 SOCS box-containing WD protein SWiP-1
IMAGE:1554167	JAM3 junctional adhesion molecule 3
IMAGE:768466	RRM2B ribonucleotide reductase M2 B (TP53 inducible)
IMAGE:788242	CGI-32 CGI-32 protein
IMAGE:856504	WAC WW domain-containing adapter with a coiled-coil region
IMAGE:129883	NOTCH2 **Notch homolog 2 (Drosophila)
IMAGE:884655	GARS glycyl-tRNA synthetase
IMAGE:2576857	SUI1 putative translation initiation factor
IMAGE:1032103	NJMU-R1 protein kinase Njmu-R1
IMAGE:730313	Homo sapiens cDNA FLJ25252 fis, clone STM03814
IMAGE:1470060	TUBA3 tubulin, alpha 3
IMAGE:1459964	K-ALPHA-1 **tubulin, alpha, ubiquitous
IMAGE:1605407	WSB2 likely ortholog of mouse WD-40-repeat-containing protein with a SOCS box 2
IMAGE:487170	WSB2 **likely ortholog of mouse WD-40-repeat-containing protein with a SOCS box 2
IMAGE:1685642	PMP2 peripheral myelin protein 2
IMAGE:502978	FLJ13204 hypothetical protein FLJ13204
IMAGE:291083	FLJ13204 hypothetical protein FLJ13204
IMAGE:950407	FLJ12552 hypothetical protein FLJ12552
IMAGE:280697	**Homo sapiens cDNA FLJ33751 fis, clone BRCAN2000239
IMAGE:172817	Homo sapiens cDNA FLJ37816 fis, clone BRSSN2003093
IMAGE:506143	SCHIP1 schwannomin interacting protein 1
IMAGE:131452	KIAA1102 KIAA1102 protein
IMAGE:813748	HIPK2 homeodomain interacting protein kinase 2
IMAGE:858292	CDC10 CDC10 cell division cycle 10 homolog (S. cerevisiae)
IMAGE:746234	ZFP26 C3HC4-like zinc finger protein
IMAGE:257387	ZFP26 C3HC4-like zinc finger protein
IMAGE:845502
IMAGE:950890	KIF5B kinesin family member 5B
IMAGE:289599	KIAA0853 KIAA0853 protein
IMAGE:609377	KIAA0470 KIAA0470 gene product
IMAGE:142259	OPTN optineurin
IMAGE:767641	**ESTs
IMAGE:1564426	ESTs
IMAGE:487444	ARPP-19 cyclic AMP phosphoprotein, 19 kD
IMAGE:564801	Homo sapiens cDNA: FLJ21409 fis, clone COL03924
IMAGE:155050	MDS025 hypothetical protein MDS025
IMAGE:796406	SORBS1 sorbin and SH3 domain containing 1
IMAGE:201562	ESTs
IMAGE:2419934	DSCR1L1 Down syndrome critical region gene 1-like 1
IMAGE:51408	DSCR1L1 Down syndrome critical region gene 1-like 1
IMAGE:738941	EPM2A epilepsy, progressive myoclonus type 2, Lafora disease (laforin)
IMAGE:249603	STK39 serine threonine kinase 39 (STE20/SPS1 homolog, yeast)
IMAGE:2018084	STK39 serine threonine kinase 39 (STE20/SPS1 homolog, yeast)
IMAGE:345645	PDGFB platelet-derived growth factor beta polypeptide (simian sarcoma viral (v-sis) oncogene homolog)
IMAGE:51920	OSBPL1A oxysterol binding protein-like 1A
IMAGE:328768
IMAGE:626390	KIAA1102 KIAA1102 protein
IMAGE:50660	DKFZP564D1378 hypothetical protein DKFZp564D1378
IMAGE:28643	DKFZP564D1378 hypothetical protein DKFZp564D1378
IMAGE:46518	DTNA dystrobrevin, alpha
IMAGE:280252	ACYP2 acylphosphatase 2, muscle type
IMAGE:530954	CFL2 cofilin 2 (muscle)
IMAGE:784289	**Homo sapiens cDNA FLJ14821 fis, clone OVARC1000556, highly similar to RIBOSOMAL PROTEIN S6 KINASE II ALPHA 2 (EC 2.7.1.-)
IMAGE:71557	ARPP-19 cyclic AMP phosphoprotein, 19 kD
IMAGE:261246	SPTBN1 spectrin, beta, non-erythrocytic 1
IMAGE:593793	PPP2CB **protein phosphatase 2 (formerly 2A), catalytic subunit, beta isoform
IMAGE:823876	PPP2CB protein phosphatase 2 (formerly 2A), catalytic subunit, beta isoform
IMAGE:33603	MGC35048 hypothetical protein MGC35048
IMAGE:1602927	MGC35048 hypothetical protein MGC35048
IMAGE:284734	WASF1 WAS protein family, member 1
IMAGE:815142	**Homo sapiens cDNA FLJ33280 fis, clone ASTRO2008960
IMAGE:291756	TUBB5 tubulin, beta, 5
IMAGE:1898619	MGC15737 hypothetical protein MGC15737
IMAGE:609525	**ESTs, Moderately similar to hypothetical protein FLJ20234 [Homo sapiens] [H.sapiens]
IMAGE:132708	Homo sapiens cDNA FLJ32247 fis, clone PROST1000120
IMAGE:33838	ESTs
IMAGE:2310335	HSPA6 heat shock 70kDa protein 6 (HSP70B')
IMAGE:757225	SNX3 sorting nexin 3
IMAGE:884546	RPL6 ribosomal protein L6
IMAGE:839027	PTD013 PTD013 protein
IMAGE:774071	PICALM phosphatidylinositol binding clathrin assembly protein
IMAGE:1869329	BAG3 BCL2-associated athanogene 3
IMAGE:2292807	ACAT1 acetyl-Coenzyme A acetyltransferase 1 (acetoacetyl Coenzyme A thiolase)
IMAGE:731255	**Homo sapiens, Similar to RIKEN cDNA 1700010L19 gene, clone MGC:16214 IMAGE:3659061, mRNA, complete cds
IMAGE:139167	QKI homolog of mouse quaking QKI (KH domain RNA binding protein)
IMAGE:1336262	ADAM10 a disintegrin and metalloproteinase domain 10
IMAGE:785886	RNF13 ring finger protein 13
IMAGE:198093	EIF2S2 eukaryotic translation initiation factor 2, subunit 2 beta, 38kDa
IMAGE:784212	FLJ20152 hypothetical protein FLJ20152
IMAGE:839623	NRAS **neuroblastoma RAS viral (v-ras) oncogene homolog
IMAGE:813628	Homo sapiens cDNA FLJ37324 fis, clone BRAMY2018279
IMAGE:813627	CALD1 caldesmon 1
IMAGE:897733	SLC38A2 solute carrier family 38, member 2
IMAGE:549349	SLC38A2 solute carrier family 38, member 2
IMAGE:1750489	Homo sapiens full length insert cDNA clone YB42H11
IMAGE:163528	PALM paralemmin
IMAGE:824052	Homo sapiens, clone IMAGE:3890372, mRNA
IMAGE:82897	PINK1 PTEN induced putative kinase 1
IMAGE:1635695	GGA2 golgi associated, gamma adaptin ear containing, ARF binding protein 2
IMAGE:427812	INSR insulin receptor
IMAGE:809421	PCBD 6-pyruvoyl-tetrahydropterin synthase/dimerization cofactor of hepatocyte nuclear factor 1 alpha (TCF1)
IMAGE:773639	BDPL BTB domain protein BDPL
IMAGE:450213	HSPC182 HSPC182 protein
IMAGE:814913	C11orf15 chromosome 11 open reading frame 15
IMAGE:2014857	CGEF2 cAMP-regulated guanine nucleotide exchange factor II
IMAGE:471707	CAP2 adenylyl cyclase-associated protein 2
IMAGE:768217	LOC113444 hypothetical protein BC011880
IMAGE:502774	FLJ20623 hypothetical protein FLJ20623
IMAGE:1631391	BHC80 BRAF35/HDAC2 complex (80 kDa)
IMAGE:34849	EEF2 eukaryotic translation elongation factor 2
IMAGE:882548	CAPNS1 calpain, small subunit 1
IMAGE:470385	SPINT2 serine protease inhibitor, Kunitz type, 2
IMAGE:1472643	ARL6IP ADP-ribosylation factor-like 6 interacting protein
IMAGE:1010072
IMAGE:81665	RPS3A ribosomal protein S3A
IMAGE:768292	DSTN **destrin (actin depolymerizing factor)
IMAGE:1567721	ZNF134 **zinc finger protein 134 (clone pHZ-15)
IMAGE:797024	CGI-99 CGI-99 protein
IMAGE:593780	MGC14793 hypothetical protein MGC14793
IMAGE:795256	NPD007 NPD007 protein
IMAGE:815534	ICAP-1A integrin cytoplasmic domain-associated protein 1
IMAGE:153743	HSA243666 NICE-5 protein
IMAGE:810787	DNAJB1 DnaJ (Hsp40) homolog, subfmaily B, member 1
IMAGE:74283	Homo sapiens cDNA FLJ36227 fis, clone THYMU2001071
IMAGE:488301	Homo sapiens, clone IMAGE:3538149, mRNA
IMAGE:2562866	DXS9928E DNA segment on chromosome X (unique) 9928 expressed sequence
IMAGE:2456570	GPSN2 glycoprotein, synaptic 2
IMAGE:712526	**ESTs, Moderately similar to cytokine receptor-like factor 2; cytokine receptor CRL2 precusor [Homo sapiens] [H.sapiens]
IMAGE:491237	ESTs, Moderately similar to cytokine receptor-like factor 2; cytokine receptor CRL2 precusor [Homo sapiens] [H.sapiens]
IMAGE:36684	Homo sapiens, clone IMAGE:4295273, mRNA
IMAGE:1606790	KPNA4 karyopherin alpha 4 (importin alpha 3)
IMAGE:813261	VAMP4 vesicle-associated membrane protein 4
IMAGE:452963	Homo sapiens cDNA FLJ32454 fis, clone SKNMC1000007
IMAGE:811956	RAN RAN, member RAS oncogene family
IMAGE:842765	PC326 PC326 protein
IMAGE:783698	LPIN1 lipin 1
IMAGE:845352	NUDT9 nudix (nucleoside diphosphate linked moiety X)-type motif 9
IMAGE:322461	ENPP5 ectonucleotide pyrophosphatase/phosphodiesterase 5 (putative function)
IMAGE:321855	COX11 **COX11 homolog, cytochrome c oxidase assembly protein (yeast)
IMAGE:125183	SSBP1 single-stranded DNA binding protein
IMAGE:2551144	MLCB myosin, light polypeptide, regulatory, non-sarcomeric (20kD)
IMAGE:2548445	MLC-B myosin regulatory light chain
IMAGE:841498	MLC-B myosin regulatory light chain
IMAGE:1472479	CL25022 hypothetical protein CL25022
IMAGE:277414	MAF v-maf musculoaponeurotic fibrosarcoma oncogene homolog (avian)
IMAGE:487793	MAF v-maf musculoaponeurotic fibrosarcoma oncogene homolog (avian)
IMAGE:1473194	PSMF1 proteasome (prosome, macropain) inhibitor subunit 1 (PI31)
IMAGE:278687	COPB2 **coatomer protein complex, subunit beta 2 (beta prime)
IMAGE:144849	COTL1 coactosin-like 1 (Dictyostelium)
IMAGE:841067	V-1 likely ortholog of rat V-1 protein
IMAGE:812971	FLJ20559 hypothetical protein FLJ20559
IMAGE:796284	IRS1 insulin receptor substrate 1
IMAGE:1604005	SH3KBP1 SH3-domain kinase binding protein 1
IMAGE:745542	ECHS1 enoyl Coenzyme A hydratase, short chain, 1, mitochondrial
IMAGE:2568378	DXS9928E DNA segment on chromosome X (unique) 9928 expressed sequence
IMAGE:489560	MRPS6 mitochondrial ribosomal protein S6
IMAGE:588681	EIF3S5 **eukaryotic translation initiation factor 3, subunit 5 epsilon, 47kDa
IMAGE:194384	STAU **staufen, RNA binding protein (Drosophila)
IMAGE:2546786	RPL41 ribosomal protein L41
IMAGE:731356	TIP47 cargo selection protein (mannose 6 phosphate receptor binding protein)
IMAGE:1083850	EEF1G eukaryotic translation elongation factor 1 gamma
IMAGE:1010103	KLK3 kallikrein 3, (prostate specific antigen)
IMAGE:1011466
IMAGE:80265	**ESTs, Weakly similar to hypothetical protein FLJ20378 [Homo sapiens] [H.sapiens]
IMAGE:2459966	RPS20 ribosomal protein S20
IMAGE:1475738	RPS25 ribosomal protein S25
IMAGE:878681	Homo sapiens cDNA: FLJ22875 fis, clone KAT02879
IMAGE:153149	RPLP1 **ribosomal protein, large, P1
IMAGE:1554384	SLC6A13 **solute carrier family 6 (neurotransmitter transporter, GABA), member 13
IMAGE:756595	S100A10 S100 calcium binding protein A10 (annexin II ligand, calpactin I, light polypeptide (p11))
IMAGE:1575419	FTL ferritin, light polypeptide
IMAGE:490729	SAP18 sin3-associated polypeptide, 18kDa
IMAGE:448572	GSR glutathione reductase
IMAGE:281039	FABP5 fatty acid binding protein 5 (psoriasis-associated)
IMAGE:2012523	ESTs, Highly similar to Human Recombinant Epidermal Fatty Acid Binding Protein [H.sapiens]
IMAGE:824156	HSBP1 heat shock factor binding protein 1
IMAGE:2577287	RPL5 ribosomal protein L5
IMAGE:744800	PTPRU protein tyrosine phosphatase, receptor type, U
IMAGE:810057	CSDA cold shock domain protein A
IMAGE:840506	APR-3 apoptosis related protein APR-3
IMAGE:590323	VIM vimentin
IMAGE:840511	VIM vimentin
IMAGE:841664	CAV1 caveolin 1, caveolae protein, 22kDa
IMAGE:785642	DSCR5 Down syndrome critical region gene 5
IMAGE:813719	Homo sapiens full length insert cDNA clone ZE09G12
IMAGE:1220403	EST, Weakly similar to ribosomal protein L11; 60S ribosomal protein L11 [Homo sapiens] [H.sapiens]
IMAGE:897983	AOP2 anti-oxidant protein 2 (non-selenium glutathione peroxidase, acidic calcium-independent phospholipase A2)
IMAGE:327195	Homo sapiens cDNA: FLJ21362 fis, clone COL02886
IMAGE:307465	ALF TFIIA-alpha/beta-like factor
IMAGE:752813	PCMF potassium channel modulatory factor
IMAGE:840691	STAT1 signal transducer and activator of transcription 1, 91kDa
IMAGE:898138	UBE2B ubiquitin-conjugating enzyme E2B (RAD6 homolog)
IMAGE:197512	FLJ22313 hypothetical protein FLJ22313
IMAGE:842825	GSPT1 G1 to S phase transition 1
IMAGE:784112	FLJ12666 hypothetical protein FLJ12666
IMAGE:1635109	DKFZP564O123 DKFZP564O123 protein
IMAGE:897813	ESTs, Highly similar to polyadenylate binding protein-interacting protein 1 [Homo sapiens] [H.sapiens]
IMAGE:1917837	FLJ11838 hypothetical protein FLJ11838
IMAGE:1502566	Homo sapiens, similar to FKSG76, clone MGC:35390 IMAGE:5185621, mRNA, complete cds
IMAGE:1586697	ESTs, Weakly similar to PC4369 olfactory receptor, HT2 - human (fragment) [H.sapiens]
IMAGE:845432	RAGD Rag D protein
IMAGE:364469	NDUFA7 NADH dehydrogenase (ubiquinone) 1 alpha subcomplex, 7, 14.5kDa
IMAGE:2467229	DJ-1 RNA-binding protein regulatory subunit
IMAGE:2578221	UBB ubiquitin B
IMAGE:66767	UBL5 ubiquitin-like 5
IMAGE:723955	EFNB2 ephrin-B2
IMAGE:1637279	LAT1-3TM LAT1-3TM protein
IMAGE:1636360	FLJ14957 hypothetical protein FLJ14957
IMAGE:839882	SLC5A3 solute carrier family 5 (inositol transporters), member 3
IMAGE:877627	DAP3 death associated protein 3
IMAGE:136722	ATP1B3 ATPase, Na+/K+ transporting, beta 3 polypeptide
IMAGE:647985	TTTY15 testis-specific transcript, Y-linked 15
IMAGE:826973	USP9Y ubiquitin specific protease 9, Y chromosome (fat facets-like Drosophila)
IMAGE:712146	Homo sapiens cDNA FLJ39590 fis, clone SKNMC1000079
IMAGE:769686	THY1 Thy-1 cell surface antigen
IMAGE:1323785	THY1 Thy-1 cell surface antigen
IMAGE:1926620	THY1 Thy-1 cell surface antigen
IMAGE:612274	TUBA1 tubulin, alpha 1 (testis specific)
IMAGE:38816	TUBA1 tubulin, alpha 1 (testis specific)
IMAGE:809416	FLJ22471 limkain beta 2
IMAGE:293599	FLJ10290 hypothetical protein FLJ10290
IMAGE:378813	SLPI secretory leukocyte protease inhibitor (antileukoproteinase)
IMAGE:246765	POLR2J2 **DNA directed RNA polymerase II polypeptide J-related gene
IMAGE:725405	Homo sapiens mRNA; cDNA DKFZp586A0618 (from clone DKFZp586A0618)
IMAGE:773509	MY014 hypothetical protein My014
IMAGE:270826	Homo sapiens, clone IMAGE:4243767, mRNA
IMAGE:263815	**Homo sapiens, clone IMAGE:4243767, mRNA
IMAGE:837904	RPL15 ribosomal protein L15
IMAGE:810981	FLJ20699 hypothetical protein FLJ20699
IMAGE:32325	ESTs
IMAGE:1871034	LOC91862 similar to RIKEN cDNA 1810006A16 gene
IMAGE:310138	FOXF2 forkhead box F2
IMAGE:273546	PAICS phosphoribosylaminoimidazole carboxylase, phosphoribosylaminoimidazole succinocarboxamide synthetase
IMAGE:346257	Homo sapiens, clone IMAGE:5270727, mRNA
IMAGE:1931393	ESTs, Highly similar to TVHUR1 transforming protein rap1b - human [H.sapiens]
IMAGE:471742	BCRP1 Breakpoint cluster region protein, uterine leiomyoma, 1; barrier to autointegration factor
IMAGE:787857	STX5A syntaxin 5A
IMAGE:80616	BCL2L13 BCL2-like 13 (apoptosis facilitator)
IMAGE:595159	EEF1A1 **eukaryotic translation elongation factor 1 alpha 1
IMAGE:510273	MEN1 multiple endocrine neoplasia I
IMAGE:141854	LOC56181 **hypothetical protein RP1-317E23
IMAGE:220376	MEN1 multiple endocrine neoplasia I
IMAGE:82434	MEN1 **multiple endocrine neoplasia I
IMAGE:744983	LOC55893 papillomavirus regulatory factor PRF-1
IMAGE:392678	ENO1 enolase 1, (alpha)
IMAGE:897567	LDHA lactate dehydrogenase A
IMAGE:2321118	RPS7 ribosomal protein S7
IMAGE:141845	**Homo sapiens cDNA FLJ12540 fis, clone NT2RM4000425
IMAGE:562811	CUL5 cullin 5
IMAGE:857002	PROL2 proline rich 2
IMAGE:488017	MFGE8 milk fat globule-EGF factor 8 protein
IMAGE:897546	PEMT phosphatidylethanolamine N-methyltransferase
IMAGE:814899	BNIP3L BCL2/adenovirus E1B 19kDa interacting protein 3-like
IMAGE:491067	ILF1 interleukin enhancer binding factor 1
IMAGE:502355	ACO1 aconitase 1, soluble
IMAGE:897673	PGD phosphogluconate dehydrogenase
IMAGE:1636251	BAG1 BCL2-associated athanogene
IMAGE:486787	CNN3 calponin 3, acidic
IMAGE:491311	EGLN3 egl nine homolog 3 (C. elegans)
IMAGE:774754	CTNNB1 catenin (cadherin-associated protein), beta 1, 88kDa
IMAGE:842989	MYL6 myosin, light polypeptide 6, alkali, smooth muscle and non-muscle
IMAGE:68103	MLC1SA myosin light chain 1 slow a
IMAGE:271398	Homo sapiens mRNA; cDNA DKFZp313E1815 (from clone DKFZp313E1815)
IMAGE:417905	MGC17337 similar to RIKEN cDNA 5730528L13 gene
IMAGE:261472	ORF1-FL49 putative nuclear protein ORF1-FL49
IMAGE:842839	DREV1 CGI-81 protein
IMAGE:82173	MYLE MYLE protein
IMAGE:588829	AARS alanyl-tRNA synthetase
IMAGE:2405864	EMD emerin (Emery-Dreifuss muscular dystrophy)
IMAGE:505579	FLJ20308 hypothetical protein FLJ20308
IMAGE:753897	AMFR autocrine motility factor receptor
IMAGE:782800	UQCRFS1 ubiquinol-cytochrome c reductase, Rieske iron-sulfur polypeptide 1
IMAGE:1636908	MDH2 malate dehydrogenase 2, NAD (mitochondrial)
IMAGE:810408	SDBCAG84 serologically defined breast cancer antigen 84
IMAGE:1127840	SLC25A6 solute carrier family 25 (mitochondrial carrier; adenine nucleotide translocator), member 6
IMAGE:853570	SLC25A6 solute carrier family 25 (mitochondrial carrier; adenine nucleotide translocator), member 6
IMAGE:32605	YAP YY1 associated protein
IMAGE:502499	PMM1 phosphomannomutase 1
IMAGE:759173	PYGM phosphorylase, glycogen; muscle (McArdle syndrome, glycogen storage disease type V)
IMAGE:1637751	OXA1L oxidase (cytochrome c) assembly 1-like
IMAGE:897835	OXA1L oxidase (cytochrome c) assembly 1-like
IMAGE:898242	SRPR signal recognition particle receptor ('docking protein')
IMAGE:843265	KIAA0905 yeast Sec31p homolog
IMAGE:813609	PITRM1 pitrilysin metalloproteinase 1
IMAGE:25069	RBAF600 retinoblastoma-associated factor 600
IMAGE:743588	MGC19556 hypothetical protein MGC19556
IMAGE:878578	ALDOA aldolase A, fructose-bisphosphate
IMAGE:2578793	ALDOA aldolase A, fructose-bisphosphate
IMAGE:739993	BRE brain and reproductive organ-expressed (TNFRSF1A modulator)
IMAGE:825822	DJ167A19.1 hypothetical protein DJ167A19.1
IMAGE:782246	RICH1 homolog of rat nadrin
IMAGE:767068	DKFZP586G1517 DKFZP586G1517 protein
IMAGE:2541394	EIF3S7 eukaryotic translation initiation factor 3, subunit 7 zeta, 66/67kDa
IMAGE:2189995	HDGF hepatoma-derived growth factor (high-mobility group protein 1-like)
IMAGE:809685	MBC2 likely ortholog of mouse membrane bound C2 domain containing protein
IMAGE:2578744	Homo sapiens clone 24464 beta-tubulin mRNA, complete cds
IMAGE:2313852	HERPUD1 homocysteine-inducible, endoplasmic reticulum stress-inducible, ubiquitin-like domain member 1
IMAGE:839890	PCBP1 poly(rC) binding protein 1
IMAGE:897656	FARP1 FERM, RhoGEF (ARHGEF) and pleckstrin domain protein 1 (chondrocyte-derived)
IMAGE:2492177	FLOT1 flotillin 1
IMAGE:767784	JUND jun D proto-oncogene
IMAGE:810743	MLF2 myeloid leukemia factor 2
IMAGE:781362	PLEC1 plectin 1, intermediate filament binding protein 500kDa
IMAGE:306743	TSG twisted gastrulation
IMAGE:770212	CHI3L1 chitinase 3-like 1 (cartilage glycoprotein-39)
IMAGE:549933	IL8 interleukin 8
IMAGE:1635350	DKFZP564J157 DKFZp564J157 protein
IMAGE:743749	CGI-119 CGI-119 protein
IMAGE:767432	ESTs
IMAGE:85171	ARF4 ADP-ribosylation factor 4
IMAGE:49352	ANXA7 annexin A7
IMAGE:83156	HEBP2 heme binding protein 2
IMAGE:212394	DCTD dCMP deaminase
IMAGE:726911	TSC22 transforming growth factor beta-stimulated protein TSC-22
IMAGE:868652	C4B complement component 4B
IMAGE:236412	C14orf4 chromosome 14 open reading frame 4
IMAGE:767346	C14orf4 chromosome 14 open reading frame 4
IMAGE:501868	RAI2 retinoic acid induced 2
IMAGE:325128	LPXN **leupaxin
IMAGE:461264
IMAGE:769645	NDST2 N-deacetylase/N-sulfotransferase (heparan glucosaminyl) 2
IMAGE:486035	UAP1 UDP-N-acteylglucosamine pyrophosphorylase 1
IMAGE:595181	MIR myosin regulatory light chain interacting protein
IMAGE:197077	GOLPH3 golgi phosphoprotein 3 (coat-protein)
IMAGE:796181	GAS6 growth arrest-specific 6
IMAGE:490306	TM9SF1 transmembrane 9 superfamily member 1
IMAGE:485165	PTDSS1 phosphatidylserine synthase 1
IMAGE:1635705	GOLGA2 golgi autoantigen, golgin subfamily a, 2
IMAGE:491184	ESTs, Weakly similar to hypothetical protein FLJ20378 [Homo sapiens] [H.sapiens]
IMAGE:795375	ITM2B integral membrane protein 2B
IMAGE:2542973	DIO2 deiodinase, iodothyronine, type II
IMAGE:324674	NID67 putative small membrane protein NID67
IMAGE:247616	LHFP lipoma HMGIC fusion partner
IMAGE:241424	SSBP4 **single stranded DNA binding protein 4
IMAGE:461327	PIK3C2B phosphoinositide-3-kinase, class 2, beta polypeptide
IMAGE:502690	RPN1 ribophorin I
IMAGE:754028	KIAA0469 KIAA0469 gene product
IMAGE:769911	CAPZB capping protein (actin filament) muscle Z-line, beta
IMAGE:566440	NCOR2 nuclear receptor co-repressor 2
IMAGE:897563	KIAA0864 KIAA0864 protein
IMAGE:950678	Homo sapiens mRNA; cDNA DKFZp434N1610 (from clone DKFZp434N1610)
IMAGE:1636176	PLXNB2 plexin B2
IMAGE:809946	IFRD2 interferon-related developmental regulator 2
IMAGE:1591264	TALDO1 transaldolase 1
IMAGE:206638	SEC61A1 protein transport protein SEC61 alpha subunit isoform 1
IMAGE:969593	ESTs
IMAGE:826204	FLII flightless I homolog (Drosophila)
IMAGE:25988	EIF4G1 eukaryotic translation initiation factor 4 gamma, 1
IMAGE:796599	STK24 serine/threonine kinase 24 (STE20 homolog, yeast)
IMAGE:1469311	STAT3 signal transducer and activator of transcription 3 (acute-phase response factor)
IMAGE:711857
IMAGE:37449	GAS2L1 growth arrest-specific 2 like 1
IMAGE:841203	VCL vinculin
IMAGE:1492448	Human HepG2 3' region cDNA, clone hmd1f06
IMAGE:253141	Human HepG2 3' region cDNA, clone hmd1f06
IMAGE:1868572	DPP7 dipeptidylpeptidase 7
IMAGE:144932	CDK2AP1 CDK2-associated protein 1
IMAGE:2568611	CTNNA1 catenin (cadherin-associated protein), alpha 1, 102kDa
IMAGE:770102	CENTA2 centaurin, alpha 2
IMAGE:268812	DIRC2 disrupted in renal carcinoma 2
IMAGE:366950	SLPI secretory leukocyte protease inhibitor (antileukoproteinase)
IMAGE:813533	SDCBP syndecan binding protein (syntenin)
IMAGE:84371	KIAA0935 KIAA0935 protein
IMAGE:2154526	Human HepG2 partial cDNA, clone hmd3f07m5
IMAGE:503819	Homo sapiens cDNA FLJ40926 fis, clone UTERU2006524
IMAGE:1069393	EXT1 exostoses (multiple) 1
IMAGE:2443695	HLA-DRB4 major histocompatibility complex, class II, DR beta 4
IMAGE:235903	HLA-DRB3 major histocompatibility complex, class II, DR beta 3
IMAGE:811139	HLA-DRB3 major histocompatibility complex, class II, DR beta 3
IMAGE:2448698	HLA-DRB4 major histocompatibility complex, class II, DR beta 4
IMAGE:837870	PRELP proline arginine-rich end leucine-rich repeat protein
IMAGE:703581	PRG1 proteoglycan 1, secretory granule
IMAGE:23804	ZFP36 zinc finger protein 36, C3H type, homolog (mouse)
IMAGE:2569190	FSTL1 follistatin-like 1
IMAGE:625384	FSTL1 follistatin-like 1
IMAGE:916559
IMAGE:723890	Homo sapiens cDNA FLJ39639 fis, clone SMINT2003340
IMAGE:588033	EPS8R3 epidermal growth factor receptor pathway substrate 8 related protein 3
IMAGE:341774	HCGIV-6 HCGIV-6 protein
IMAGE:810142	HLA-C major histocompatibility complex, class I, C
IMAGE:1950896	ESTs
IMAGE:135811	DEPP decidual protein induced by progesterone
IMAGE:245774	DEPP decidual protein induced by progesterone
IMAGE:840942	HLA-DPB1 major histocompatibility complex, class II, DP beta 1
IMAGE:772446	MGC16063 hypothetical protein MGC16063
IMAGE:2443532	SVIL supervillin
IMAGE:271472	ZFP26 C3HC4-like zinc finger protein
IMAGE:284100	COLEC12 collectin sub-family member 12
IMAGE:769673	MBD2 methyl-CpG binding domain protein 2
IMAGE:143450	ESTs, Weakly similar to POL2_MOUSE Retrovirus-related POL polyprotein [Contains: Reverse transcriptase ; Endonuclease] [M.musculus]
IMAGE:856804
IMAGE:840978	CD81 CD81 antigen (target of antiproliferative antibody 1)
IMAGE:773137	STK24 serine/threonine kinase 24 (STE20 homolog, yeast)
IMAGE:841260	SCOTIN scotin
IMAGE:324205	CTSB cathepsin B
IMAGE:898035	CTSB cathepsin B
IMAGE:810117	ANXA11 annexin A11
IMAGE:299539	FGF12 fibroblast growth factor 12
IMAGE:1864283	LOC56757 hypothetical protein LOC56757
IMAGE:84211	SOCS3 suppressor of cytokine signaling 3
IMAGE:526134	ITGB4 integrin, beta 4
IMAGE:163407	STOM stomatin
IMAGE:198453	HLA-E major histocompatibility complex, class I, E
IMAGE:740117	IRF7 interferon regulatory factor 7
IMAGE:376416	C1R complement component 1, r subcomponent
IMAGE:2569884	C1S complement component 1, s subcomponent
IMAGE:377346	C1S complement component 1, s subcomponent
IMAGE:726684	LAPTM4A lysosomal-associated protein transmembrane 4 alpha
IMAGE:770674	RAD23A RAD23 homolog A (S. cerevisiae)
IMAGE:381066	SERPING1 serine (or cysteine) proteinase inhibitor, clade G (C1 inhibitor), member 1, (angioedema, hereditary)
IMAGE:2541441	SERPING1 serine (or cysteine) proteinase inhibitor, clade G (C1 inhibitor), member 1, (angioedema, hereditary)
IMAGE:756556	SERPING1 serine (or cysteine) proteinase inhibitor, clade G (C1 inhibitor), member 1, (angioedema, hereditary)
IMAGE:489519	TIMP3 tissue inhibitor of metalloproteinase 3 (Sorsby fundus dystrophy, pseudoinflammatory)
IMAGE:774181	TIMP3 tissue inhibitor of metalloproteinase 3 (Sorsby fundus dystrophy, pseudoinflammatory)
IMAGE:485985	ACTA2 actin, alpha 2, smooth muscle, aorta
IMAGE:359457	TAGLN transgelin
IMAGE:380797	RBM3 RNA binding motif protein 3
IMAGE:2562939	SERPINF1 serine (or cysteine) proteinase inhibitor, clade F (alpha-2 antiplasmin, pigment epithelium derived factor), member 1
IMAGE:594382	ESR1 estrogen receptor 1
IMAGE:301191	**Homo sapiens cDNA FLJ32766 fis, clone TESTI2001862
IMAGE:214990	GSN gelsolin (amyloidosis, Finnish type)
IMAGE:364436	RDGBB retinal degeneration B beta
IMAGE:730346	HEBP1 heme binding protein 1
IMAGE:504421	ADFP adipose differentiation-related protein
IMAGE:2028612	TBC1D1 TBC1 (tre-2/USP6, BUB2, cdc16) domain family, member 1
IMAGE:486055	CYP1B1 cytochrome P450, subfamily I (dioxin-inducible), polypeptide 1 (glaucoma 3, primary infantile)
IMAGE:810272	PPP1R12B protein phosphatase 1, regulatory (inhibitor) subunit 12B
IMAGE:345469	MGC15476 thymus expressed gene 3-like
IMAGE:626208	Homo sapiens cDNA: FLJ21904 fis, clone HEP03585
IMAGE:1636495	TMPRSS4 transmembrane protease, serine 4
IMAGE:377246	Homo sapiens cDNA FLJ20088 fis, clone COL03869
IMAGE:139113	GOLPH3 golgi phosphoprotein 3 (coat-protein)
IMAGE:549728	CAPN2 calpain 2, (m/II) large subunit
IMAGE:28469	OXCT 3-oxoacid CoA transferase
IMAGE:771323	PLOD procollagen-lysine, 2-oxoglutarate 5-dioxygenase (lysine hydroxylase, Ehlers-Danlos syndrome type VI)
IMAGE:814381	DAP death-associated protein
IMAGE:1572614	IFNGR2 **interferon gamma receptor 2 (interferon gamma transducer 1)
IMAGE:785575	IFNGR2 interferon gamma receptor 2 (interferon gamma transducer 1)
IMAGE:868630	TSC22 transforming growth factor beta-stimulated protein TSC-22
IMAGE:2503812	TCEB2 transcription elongation factor B (SIII), polypeptide 2 (18kDa, elongin B)
IMAGE:162310	PMP22 peripheral myelin protein 22
IMAGE:133273	PMP22 peripheral myelin protein 22
IMAGE:47142	PEX12 peroxisomal biogenesis factor 12
IMAGE:208001	CD59 CD59 antigen p18-20 (antigen identified by monoclonal antibodies 16.3A5, EJ16, EJ30, EL32 and G344)
IMAGE:841348	M9 muscle specific gene
IMAGE:184175	KDELR1 KDEL (Lys-Asp-Glu-Leu) endoplasmic reticulum protein retention receptor 1
IMAGE:591143	ARL6IP4 ADP-ribosylation-like factor 6 interacting protein 4
IMAGE:359504	DKFZp761L1417 hypothetical protein DKFZp761L1417
IMAGE:727251	CD9 CD9 antigen (p24)
IMAGE:79502	MAT2A methionine adenosyltransferase II, alpha
IMAGE:1471826	**ESTs
IMAGE:823665	PBEF pre-B-cell colony-enhancing factor
IMAGE:360254	CYR61 cysteine-rich, angiogenic inducer, 61
IMAGE:1607286	CYR61 cysteine-rich, angiogenic inducer, 61
IMAGE:810724	IER3 immediate early response 3
IMAGE:471855	LUM lumican
IMAGE:838446	FLJ23462 duodenal cytochrome b
IMAGE:2449395	AKR1C2 aldo-keto reductase family 1, member C2 (dihydrodiol dehydrogenase 2; bile acid binding protein; 3-alpha hydroxysteroid dehydrogenase, type III)
IMAGE:298560	AKR1C1 aldo-keto reductase family 1, member C1 (dihydrodiol dehydrogenase 1; 20-alpha (3-alpha)-hydroxysteroid dehydrogenase)
IMAGE:378365	PIGPC1 p53-induced protein PIGPC1
IMAGE:365004	Homo sapiens mRNA; cDNA DKFZp586I0324 (from clone DKFZp586I0324)
IMAGE:450160	CHSY1 carbohydrate (chondroitin) synthase 1
IMAGE:346860	MGC5618 hypothetical protein MGC5618
IMAGE:840708	MGC5618 hypothetical protein MGC5618
IMAGE:626001	TAZ transcriptional co-activator with PDZ-binding motif (TAZ)
IMAGE:592594	LRIG1 leucine-rich repeats and immunoglobulin-like domains 1
IMAGE:209758	MME membrane metallo-endopeptidase (neutral endopeptidase, enkephalinase, CALLA, CD10)
IMAGE:365826	GAS1 growth arrest-specific 1
IMAGE:2490482	RPL23 ribosomal protein L23
IMAGE:914030
IMAGE:41411	RPL24 **ribosomal protein L24
IMAGE:1868648	RPL9 **ribosomal protein L9
IMAGE:80256	TIMP2 **tissue inhibitor of metalloproteinase 2
IMAGE:2566009	TIMP2 tissue inhibitor of metalloproteinase 2
IMAGE:278375	PFKFB3 6-phosphofructo-2-kinase/fructose-2,6-biphosphatase 3
IMAGE:1902764	PFKFB3 6-phosphofructo-2-kinase/fructose-2,6-biphosphatase 3
IMAGE:162199	PTPRM protein tyrosine phosphatase, receptor type, M
IMAGE:265874	NFIC nuclear factor I/C (CCAAT-binding transcription factor)
IMAGE:108837	CCL2 chemokine (C-C motif) ligand 2
IMAGE:768638	Homo sapiens cDNA FLJ33407 fis, clone BRACE2010535
IMAGE:2014138	FACL2 fatty-acid-Coenzyme A ligase, long-chain 2
IMAGE:82734	FACL2 **fatty-acid-Coenzyme A ligase, long-chain 2
IMAGE:146671	IL1R1 interleukin 1 receptor, type I
IMAGE:138265	IL1R1 interleukin 1 receptor, type I
IMAGE:45542	IGFBP5 insulin-like growth factor binding protein 5
IMAGE:489384	IGFBP5 insulin-like growth factor binding protein 5
IMAGE:428100	SFRP1 secreted frizzled-related protein 1
IMAGE:796263	PGCP plasma glutamate carboxypeptidase
IMAGE:2542582	KIAA0992 palladin
IMAGE:859912	TDE1 tumor differentially expressed 1
IMAGE:667883	PHLDA1 pleckstrin homology-like domain, family A, member 1
IMAGE:49665	EDNRB endothelin receptor type B
IMAGE:2543464	SERPINA3 serine (or cysteine) proteinase inhibitor, clade A (alpha-1 antiproteinase, antitrypsin), member 3
IMAGE:450533	SERPINA3 serine (or cysteine) proteinase inhibitor, clade A (alpha-1 antiproteinase, antitrypsin), member 3
IMAGE:145112	ICAM1 intercellular adhesion molecule 1 (CD54), human rhinovirus receptor
IMAGE:1584551	SFTPB surfactant, pulmonary-associated protein B
IMAGE:2549557	CDKN1A cyclin-dependent kinase inhibitor 1A (p21, Cip1)
IMAGE:268652	CDKN1A cyclin-dependent kinase inhibitor 1A (p21, Cip1)
IMAGE:809707	JUNB jun B proto-oncogene
IMAGE:309864	JUNB jun B proto-oncogene
IMAGE:26474	FOS v-fos FBJ murine osteosarcoma viral oncogene homolog
IMAGE:768316	ABCC1 **ATP-binding cassette, sub-family C (CFTR/MRP), member 1
IMAGE:809938	TACSTD2 tumor-associated calcium signal transducer 2
IMAGE:134976	LOC56930 hypothetical protein from EUROIMAGE 1669387
IMAGE:813645	RTP801 HIF-1 responsive RTP801
IMAGE:774446	ADM adrenomedullin
IMAGE:755299	ETR101 immediate early protein
IMAGE:810959	ARHGDIA Rho GDP dissociation inhibitor (GDI) alpha
IMAGE:51447	FCGR3A Fc fragment of IgG, low affinity IIIa, receptor for (CD16)
IMAGE:40567	GCN1L1 GCN1 general control of amino-acid synthesis 1-like 1 (yeast)
IMAGE:772416	IRO039700 hypothetical protein IRO039700
IMAGE:2326168	SPS2 selenophosphate synthetase 2
IMAGE:809779	KIAA0239 **KIAA0239 protein
IMAGE:489495	LOC91663 hypothetical protein BC013995
IMAGE:490361	SDC2 syndecan 2 (heparan sulfate proteoglycan 1, cell surface-associated, fibroglycan)
IMAGE:984044	Homo sapiens mRNA; cDNA DKFZp564G0462 (from clone DKFZp564G0462)
IMAGE:2325844	DBI diazepam binding inhibitor (GABA receptor modulator, acyl-Coenzyme A binding protein)
IMAGE:589362	CLU **clusterin (complement lysis inhibitor, SP-40,40, sulfated glycoprotein 2, testosterone-repressed prostate message 2, apolipoprotein J)
IMAGE:725877	CLU **clusterin (complement lysis inhibitor, SP-40,40, sulfated glycoprotein 2, testosterone-repressed prostate message 2, apolipoprotein J)
IMAGE:813310	Homo sapiens cDNA FLJ30048 fis, clone ADRGL1000018
IMAGE:813286	ESTs, Highly similar to LRP1_HUMAN Low-density lipoprotein receptor-related protein 1 precursor (LRP) (Alpha-2-macroglobulin receptor) (A2MR) (Apolipoprotein E receptor) (APOER) (CD91) [H.sapiens]
IMAGE:811627	FLJ14681 hypothetical protein FLJ14681
IMAGE:252847	NFE2L2 nuclear factor (erythroid-derived 2)-like 2
IMAGE:884438	NFE2L2 nuclear factor (erythroid-derived 2)-like 2
IMAGE:246869	ZNF207 zinc finger protein 207
IMAGE:725680	TFAP2C transcription factor AP-2 gamma (activating enhancer binding protein 2 gamma)
IMAGE:140806	PAM peptidylglycine alpha-amidating monooxygenase
IMAGE:744050	PSCD3 pleckstrin homology, Sec7 and coiled/coil domains 3
IMAGE:356732	UTRN utrophin (homologous to dystrophin)
IMAGE:359795	FLJ23191 hypothetical protein FLJ23191
IMAGE:282017	ESTs
IMAGE:291985	SLC26A2 solute carrier family 26 (sulfate transporter), member 2
IMAGE:788493	TRAM translocating chain-associating membrane protein
IMAGE:201727	BCL6 B-cell CLL/lymphoma 6 (zinc finger protein 51)
IMAGE:375716	KIAA1237 KIAA1237 protein
IMAGE:42070	NT5E 5'-nucleotidase, ecto (CD73)
IMAGE:363003	SLC21A12 solute carrier family 21 (organic anion transporter), member 12
IMAGE:506648
IMAGE:2028238	PDZD2 PDZ domain containing 2
IMAGE:625875	ERO1L ERO1-like (S. cerevisiae)
IMAGE:593431	UGCG UDP-glucose ceramide glucosyltransferase
IMAGE:785975	F13A1 coagulation factor XIII, A1 polypeptide
IMAGE:75254	CSRP2 cysteine and glycine-rich protein 2
IMAGE:664121	PIG7 LPS-induced TNF-alpha factor
IMAGE:839736	CRYAB crystallin, alpha B
IMAGE:1656505	KIF13B kinesin family member 13B
IMAGE:298409	FABP3 fatty acid binding protein 3, muscle and heart (mammary-derived growth inhibitor)
IMAGE:842863	NDRG1 N-myc downstream regulated gene 1
IMAGE:489025	RAC1 ras-related C3 botulinum toxin substrate 1 (rho family, small GTP binding protein Rac1)
IMAGE:2544350	CTNNB1 catenin (cadherin-associated protein), beta 1, 88kDa
IMAGE:2556526	DSCR1 Down syndrome critical region gene 1
IMAGE:814620	FNBP1 formin binding protein 1
IMAGE:884842	RPL36AL ribosomal protein L36a-like
IMAGE:854701	LIPA lipase A, lysosomal acid, cholesterol esterase (Wolman disease)
IMAGE:1912786	MRAS muscle RAS oncogene homolog
IMAGE:1704043	NLGN3 neuroligin 3
IMAGE:42558	GATM glycine amidinotransferase (L-arginine:glycine amidinotransferase)
IMAGE:950479	Homo sapiens mRNA; cDNA DKFZp564A026 (from clone DKFZp564A026)
*mitoch. cont. IMAGE:511605	*mitoch. cont. ESTs
*mitoch. cont. IMAGE:1073307	*mitoch. cont. cytochrome P450, subfamily XIB (steroid 11-beta-hydroxylase), polypeptide 1
*mitoch. cont. IMAGE:1872818	*mitoch. cont. tryptase gamma 1
*mitoch. cont. IMAGE:1683822	*mitoch. cont.
*mitoch. cont. IMAGE:915948	*mitoch. cont.
*mitoch. cont. IMAGE:916506	*mitoch. cont. ESTs
*mitoch. cont. IMAGE:484576	*mitoch. cont. cellular retinoic acid-binding protein 2
*mitoch. cont. IMAGE:1169042	*mitoch. cont. EST
*mitoch. cont. IMAGE:2005250	*mitoch. cont. platelet-derived growth factor receptor, beta polypeptide
*mitoch. cont. IMAGE:1665768	*mitoch. cont. wingless-type MMTV integration site family, member 5A
*mitoch. cont. IMAGE:1010056	*mitoch. cont. ESTs
*mitoch. cont. IMAGE:565294	*mitoch. cont. ESTs
*mitoch. cont. IMAGE:79250	*mitoch. cont.
*mitoch. cont. IMAGE:1010160	*mitoch. cont. ESTs
*mitoch. cont. IMAGE:1010121	*mitoch. cont. EST
*mitoch. cont. IMAGE:956189	*mitoch. cont. EST
*mitoch. cont. IMAGE:1273911	*mitoch. cont. EST
*mitoch. cont. IMAGE:771838	*mitoch. cont. ESTs, Weakly similar to I38022 hypothetical protein [H.sapiens]
*mitoch. cont. IMAGE:60298	*mitoch. cont. **Homo sapiens cDNA FLJ32297 fis, clone PROST2001899, highly similar to Human Rar protein mRNA
*mitoch. cont. IMAGE:1009909	*mitoch. cont. ESTs
*mitoch. cont. IMAGE:1253749	*mitoch. cont.
*mitoch. cont. IMAGE:1011713	*mitoch. cont.
*mitoch. cont. IMAGE:511952	*mitoch. cont. ESTs
*mitoch. cont. IMAGE:511775	*mitoch. cont. ESTs
IMAGE:129986
*mitoch. cont. IMAGE:324154	*mitoch. cont. selenoprotein N, 1
*mitoch. cont. IMAGE:1011715	*mitoch. cont. hypothetical protein FLJ20069
*mitoch. cont. IMAGE:1011702	*mitoch. cont.
*mitoch. cont. IMAGE:594112	*mitoch. cont. ESTs
*mitoch. cont. IMAGE:593482	*mitoch. cont. ESTs
IMAGE:785549	FHOD2 formin homology 2 domain containing 2
IMAGE:753080	Ells1 hypothetical protein Ells1
IMAGE:753092	SELT selenoprotein T
IMAGE:796090	Homo sapiens, clone MGC:19524 IMAGE:4329693, mRNA, complete cds
IMAGE:261745	Homo sapiens cDNA FLJ13267 fis, clone OVARC1000964
IMAGE:131621	Homo sapiens cDNA FLJ30233 fis, clone BRACE2001971
IMAGE:491596	ALS2CR3 amyotrophic lateral sclerosis 2 (juvenile) chromosome region, candidate 3
IMAGE:666110	CENTD1 centaurin, delta 1
*mitoch. cont. IMAGE:1203893	*mitoch. cont.
*mitoch. cont. IMAGE:745699	*mitoch. cont.
IMAGE:586839	MAP4 microtubule-associated protein 4
IMAGE:2569196	MAP4 microtubule-associated protein 4
IMAGE:825442	PTP4A2 protein tyrosine phosphatase type IVA, member 2
IMAGE:428782	PRO2730 hypothetical protein PRO2730
IMAGE:795738	GNG10 guanine nucleotide binding protein 10
IMAGE:868368	Human promyelocytic leukemia cell mRNA, clones pHH58 and pHH81
IMAGE:183315	APM2 adipose specific 2
IMAGE:207029	PTMA prothymosin, alpha (gene sequence 28)
IMAGE:293917	SPARC secreted protein, acidic, cysteine-rich (osteonectin)
IMAGE:250654	SPARC secreted protein, acidic, cysteine-rich (osteonectin)
IMAGE:470546	SPARC **secreted protein, acidic, cysteine-rich (osteonectin)
IMAGE:2461206	HBB hemoglobin, beta
IMAGE:898108	BS69 adenovirus 5 E1A binding protein
IMAGE:768395	Homo sapiens cDNA FLJ36515 fis, clone TRACH2001810
IMAGE:781046	ERBB2IP erbb2 interacting protein
IMAGE:265668	MGC23947 hypothetical protein MGC23947
IMAGE:280957	SEPT8 likely ortholog of mouse septin 8
IMAGE:263769	ESTs
IMAGE:306933	FLJ39031 FLJ39031 protein
IMAGE:290199	KIAA0537 KIAA0537 gene product
IMAGE:180263	Homo sapiens cDNA FLJ14396 fis, clone HEMBA1003291, moderately similar to SNF1-RELATED PROTEIN KINASE KIN10 (EC 2.7.1.-)
IMAGE:179193	FLJ13158 **hypothetical protein FLJ13158
IMAGE:647437	HSAJ1454 testican 3
IMAGE:758305	Homo sapiens mRNA; cDNA DKFZp761M0223 (from clone DKFZp761M0223)
IMAGE:284531	FLJ25477 hypothetical protein FLJ25477
IMAGE:294496	Homo sapiens cDNA FLJ23711 fis, clone HEP12371
IMAGE:969560	FLJ22672 hypothetical protein FLJ22672
IMAGE:29949	FGF1 fibroblast growth factor 1 (acidic)
IMAGE:503824	p25 brain-specific protein p25 alpha
IMAGE:289645	APLP1 amyloid beta (A4) precursor-like protein 1
IMAGE:489525	QKI homolog of mouse quaking QKI (KH domain RNA binding protein)
IMAGE:272262	Ells1 hypothetical protein Ells1
IMAGE:173228	GMFB glia maturation factor, beta
IMAGE:1568114	Homo sapiens cDNA: FLJ21210 fis, clone COL00479
IMAGE:363590	ARNT2 aryl-hydrocarbon receptor nuclear translocator 2
IMAGE:773422	PMP2 peripheral myelin protein 2
IMAGE:280000	Homo sapiens cDNA FLJ23711 fis, clone HEP12371
IMAGE:950603	Homo sapiens cDNA FLJ23711 fis, clone HEP12371
IMAGE:726488	HSPC039 HSPC039 protein
IMAGE:809714	DNCI2 dynein, cytoplasmic, intermediate polypeptide 2
IMAGE:843429	DNCI2 dynein, cytoplasmic, intermediate polypeptide 2
IMAGE:754250	TDE1L likely ortholog of mouse tumor differentially expressed 1, like
IMAGE:754260	ESTs
IMAGE:814776	MGC14433 hypothetical protein MGC14433
IMAGE:950568	UPF3A similar to yeast Upf3, variant A
IMAGE:725677	PCTK3 PCTAIRE protein kinase 3
IMAGE:770878	TTYH2 tweety homolog 2 (Drosophila)
IMAGE:824203	DNCLI2 dynein, cytoplasmic, light intermediate polypeptide 2
IMAGE:811870	DNCLI2 dynein, cytoplasmic, light intermediate polypeptide 2
IMAGE:201274	ALS2CR3 amyotrophic lateral sclerosis 2 (juvenile) chromosome region, candidate 3
IMAGE:590759	SC4MOL sterol-C4-methyl oxidase-like
IMAGE:2542937	SC4MOL sterol-C4-methyl oxidase-like
IMAGE:290111	HMGCS1 3-hydroxy-3-methylglutaryl-Coenzyme A synthase 1 (soluble)
IMAGE:504431	Homo sapiens, clone IMAGE:4816112, mRNA
IMAGE:770355	LSS lanosterol synthase (2,3-oxidosqualene-lanosterol cyclase)
IMAGE:809541	BCL2L2 BCL2-like 2
IMAGE:1570851	KIAA1013 KIAA1013 protein
IMAGE:277996	Homo sapiens mRNA; cDNA DKFZp761K2024 (from clone DKFZp761K2024)
IMAGE:814815	ESTs, Highly similar to potassium voltage-gated channel, Isk-related subfamily, gene 4; potassium voltage-gated channel-like protein, Isk-related subfamily [Homo sapiens] [H.sapiens]
IMAGE:773248	Homo sapiens, Similar to LOC161200, clone MGC:39507 IMAGE:5310901, mRNA, complete cds
IMAGE:825223	LAGY homeodomain only protein
IMAGE:1647470	ESTs, Moderately similar to hypothetical protein FLJ20378 [Homo sapiens] [H.sapiens]
IMAGE:290361	Homo sapiens mRNA; cDNA DKFZp761M0111 (from clone DKFZp761M0111)
IMAGE:301400	PLN phospholamban
IMAGE:811803	SHFM3 **split hand/foot malformation (ectrodactyly) type 3
IMAGE:811785	ESTs
IMAGE:810603	FLJ14525 hypothetical protein FLJ14525
IMAGE:785293	HRASLS3 HRAS-like suppressor 3
IMAGE:321580	GPRC5B G protein-coupled receptor, family C, group 5, member B
IMAGE:767236	CGI-51 **CGI-51 protein
IMAGE:666128	DF D component of complement (adipsin)
IMAGE:2580289	ACTB actin, beta
IMAGE:179269	FBXO2 F-box only protein 2
IMAGE:502819	NUCKS similar to rat nuclear ubiquitous casein kinase 2
IMAGE:271478	MXI1 MAX interacting protein 1
IMAGE:811774	CGI-49 CGI-49 protein
IMAGE:813721	KIAA0934 KIAA0934 protein
IMAGE:26997	RAD51C RAD51 homolog C (S. cerevisiae)
IMAGE:811145	AES amino-terminal enhancer of split
IMAGE:281489	RAB36 RAB36, member RAS oncogene family
IMAGE:814975	WDR9 WD repeat domain 9
IMAGE:232697	CFP1 cyclin fold protein 1
IMAGE:505274	KIAA0857 KIAA0857 protein
IMAGE:809992	PSMD2 proteasome (prosome, macropain) 26S subunit, non-ATPase, 2
IMAGE:795197	FLJ25157 hypothetical protein FLJ25157
IMAGE:843163	LCP host cell factor homolog
IMAGE:1569631	LCP **host cell factor homolog
IMAGE:731254	ESTs, Weakly similar to 2004399A chromosomal protein [Homo sapiens] [H.sapiens]
IMAGE:773278	DNAJB9 DnaJ (Hsp40) homolog, subfamily B, member 9
IMAGE:488033	DNAJB9 DnaJ (Hsp40) homolog, subfamily B, member 9
IMAGE:768643	NUDT4P2 nudix (nucleoside diphosphate linked moiety X)-type motif 4 pseudogene 2
IMAGE:898162	C9orf5 chromosome 9 open reading frame 5
IMAGE:824933	AK3 **adenylate kinase 3
IMAGE:2545705	CNN3 calponin 3, acidic
IMAGE:813631	TM7SF3 seven transmembrane protein TM7SF3
IMAGE:511459	ESTs, Highly similar to 2209333A protein disulfide isomerase [Homo sapiens] [H.sapiens]
IMAGE:43933	MAOA monoamine oxidase A
IMAGE:486523	FEZ2 fasciculation and elongation protein zeta 2 (zygin II)
IMAGE:2504022	GBAS glioblastoma amplified sequence
IMAGE:210646	PRKAG2 protein kinase, AMP-activated, gamma 2 non-catalytic subunit
IMAGE:257323	LOC58489 hypothetical protein from EUROIMAGE 588495
IMAGE:767408	FLJ22167 **hypothetical protein FLJ22167
IMAGE:51056	CNIH cornichon homolog (Drosophila)
IMAGE:825076	ATP6IP2 **ATPase, H+ transporting, lysosomal interacting protein 2
IMAGE:753381	SEC23A Sec23 homolog A (S. cerevisiae)
IMAGE:291348	CNIH cornichon homolog (Drosophila)
IMAGE:810898	Homo sapiens mRNA; cDNA DKFZp313E1815 (from clone DKFZp313E1815)
IMAGE:785417	UBE2J1 ubiquitin-conjugating enzyme E2, J1 (UBC6 homolog, yeast)
IMAGE:272750	Homo sapiens cDNA FLJ10627 fis, clone NT2RP2005555
IMAGE:32257	SRP9 signal recognition particle 9kDa
IMAGE:47518	UBA2 SUMO-1 activating enzyme subunit 2
IMAGE:825176	FLJ11273 hypothetical protein FLJ11273
IMAGE:504536	UBE2J1 ubiquitin-conjugating enzyme E2, J1 (UBC6 homolog, yeast)
IMAGE:299085	HGRG8 high-glucose-regulated protein 8
IMAGE:202034	MGC14439 hypothetical protein MGC14439
IMAGE:753330	MGC17943 hypothetical protein MGC17943
IMAGE:130895	Homo sapiens cDNA: FLJ22930 fis, clone KAT07255
IMAGE:2577002	FHL1 four and a half LIM domains 1
IMAGE:813266	FHL1 four and a half LIM domains 1
IMAGE:243817	C20orf142 chromosome 20 open reading frame 142
IMAGE:392622	ATP5B ATP synthase, H+ transporting, mitochondrial F1 complex, beta polypeptide
IMAGE:769552	LENG4 leukocyte receptor cluster (LRC) member 4
IMAGE:773599	RBBP4 retinoblastoma binding protein 4
IMAGE:68087	FLJ34299 hypothetical protein FLJ34299
IMAGE:884766	TEGT testis enhanced gene transcript (BAX inhibitor 1)
IMAGE:282356	WTAP Wilms' tumour 1-associating protein
IMAGE:1340595	HNRPL heterogeneous nuclear ribonucleoprotein L
IMAGE:795792	CUTL1 cut-like 1, CCAAT displacement protein (Drosophila)
IMAGE:412949	TBRG1 likely ortholog of mouse transforming growth factor beta regulated gene 1
IMAGE:362770	HTGN29 HTGN29 protein
IMAGE:85320	SIAH1 seven in absentia homolog 1 (Drosophila)
IMAGE:246449	Homo sapiens cDNA FLJ32368 fis, clone PUAEN1000275
IMAGE:194006	ESTs, Weakly similar to S65824 reverse transcriptase homolog - human transposon L1.1 [H.sapiens]
IMAGE:814636	SMARCA2 SWI/SNF related, matrix associated, actin dependent regulator of chromatin, subfamily a, member 2
IMAGE:358457	HNRPH1 heterogeneous nuclear ribonucleoprotein H1 (H)
IMAGE:685019	Homo sapiens cDNA FLJ11606 fis, clone HEMBA1003942
IMAGE:342720	SNRK SNF-1 related kinase
IMAGE:811166	YWHAZ **tyrosine 3-monooxygenase/tryptophan 5-monooxygenase activation protein, zeta polypeptide
IMAGE:1636248	STARD7 START domain containing 7
IMAGE:307325	EDG1 endothelial differentiation, sphingolipid G-protein-coupled receptor, 1
IMAGE:26418	EDG1 endothelial differentiation, sphingolipid G-protein-coupled receptor, 1
IMAGE:462506	MTMR4 myotubularin related protein 4
IMAGE:34616	KIAA0176 KIAA0176 protein
IMAGE:2448778	CTSF cathepsin F
IMAGE:811920	IL11RA interleukin 11 receptor, alpha
IMAGE:796412	SNRP70 small nuclear ribonucleoprotein 70kDa polypeptide (RNP antigen)
*mitoch. cont. IMAGE:1590114	*mitoch. cont. **ESTs, Weakly similar to A46010 X-linked retinopathy protein [H.sapiens]
IMAGE:627154	Homo sapiens mRNA; cDNA DKFZp434M162 (from clone DKFZp434M162)
IMAGE:824665	Homo sapiens mRNA; cDNA DKFZp564D016 (from clone DKFZp564D016)
IMAGE:824681	ESTs, Weakly similar to hypothetical protein FLJ20489 [Homo sapiens] [H.sapiens]
IMAGE:725727	MGC35521 hypothetical protein MGC35521
IMAGE:471196	ITM2C integral membrane protein 2C
IMAGE:1700839	ITM2C **integral membrane protein 2C
IMAGE:84955	SEC24C SEC24 related gene family, member C (S. cerevisiae)
IMAGE:2312140	USP22 ubiquitin specific protease 22
IMAGE:726445	MGC3035 hypothetical protein MGC3035
IMAGE:145503	CDKN2D cyclin-dependent kinase inhibitor 2D (p19, inhibits CDK4)
IMAGE:2422534	AGPAT1 1-acylglycerol-3-phosphate O-acyltransferase 1 (lysophosphatidic acid acyltransferase, alpha)
IMAGE:2489899	ELK1 ELK1, member of ETS oncogene family
IMAGE:293729	SPPL3 SPPL3
IMAGE:785847	UBE2M ubiquitin-conjugating enzyme E2M (UBC12 homolog, yeast)
IMAGE:343654	FLJ10276 hypothetical protein FLJ10276
IMAGE:433204	SSB3 SPRY domain-containing SOCS box protein SSB-3
IMAGE:296495	RAB6A RAB6A, member RAS oncogene family
IMAGE:184022	APBB1 **amyloid beta (A4) precursor protein-binding, family B, member 1 (Fe65)
IMAGE:814266	PRKCZ **protein kinase C, zeta
IMAGE:781026	Homo sapiens cDNA FLJ11801 fis, clone HEMBA1006253, weakly similar to DNA-DAMAGE-REPAIR/TOLERATION PROTEIN DRT111 PRECURSOR
IMAGE:646801	SET **SET translocation (myeloid leukemia-associated)
IMAGE:322553	SNX6 sorting nexin 6
IMAGE:951313	Homo sapiens, clone MGC:24463 IMAGE:4082362, mRNA, complete cds
IMAGE:838040	Homo sapiens mRNA; cDNA DKFZp686D0521 (from clone DKFZp686D0521)
IMAGE:771254	FLJ10808 hypothetical protein FLJ10808
IMAGE:365085	TRPS1 trichorhinophalangeal syndrome I
IMAGE:489664	PC4 activated RNA polymerase II transcription cofactor 4
IMAGE:781019	PON2 paraoxonase 2
IMAGE:1723121	EST
IMAGE:289505	ESTs, Moderately similar to hypothetical protein FLJ20378 [Homo sapiens] [H.sapiens]
IMAGE:134476	SYBL1 synaptobrevin-like 1
IMAGE:785701	RAB31 RAB31, member RAS oncogene family
IMAGE:785707	PRC1 protein regulator of cytokinesis 1
IMAGE:39874	CLDN10 claudin 10
IMAGE:781468	DKFZP434F0318 hypothetical protein DKFZp434F0318
IMAGE:472185	ADAMTS1 a disintegrin-like and metalloprotease (reprolysin type) with thrombospondin type 1 motif, 1
IMAGE:853809	RGS5 regulator of G-protein signalling 5
IMAGE:1597813	PP1044 hypothetical protein PP1044
IMAGE:182288	DDR1 discoidin domain receptor family, member 1
IMAGE:2563391	LDHB lactate dehydrogenase B
IMAGE:595307	LDHB lactate dehydrogenase B
IMAGE:460646	MYO10 myosin X
IMAGE:626544	MYO10 myosin X
IMAGE:320157	LAP1B DKFZP586G011 protein
IMAGE:415288	SRP46 Splicing factor, arginine/serine-rich, 46kD
IMAGE:768435	Rabenosyn-5 FYVE-finger-containing Rab5 effector protein rabenosyn-5
IMAGE:812975	KANK kidney ankyrin repeat-containing protein
IMAGE:810403	MGC2574 hypothetical protein MGC2574
IMAGE:2541458	PLXNB1 plexin B1
IMAGE:809758	AHCYL1 S-adenosylhomocysteine hydrolase-like 1
IMAGE:756463	TU3A TU3A protein
IMAGE:1571913	TU3A TU3A protein
IMAGE:810282	ITPK1 inositol 1,3,4-triphosphate 5/6 kinase
IMAGE:42008	RAB6IP1 RAB6 interacting protein 1
IMAGE:1476299	TCFL5 transcription factor-like 5 (basic helix-loop-helix)
IMAGE:462953	MAOB monoamine oxidase B
IMAGE:156437	ATP1A2 ATPase, Na+/K+ transporting, alpha 2 (+) polypeptide
IMAGE:2014382	NR2F1 nuclear receptor subfamily 2, group F, member 1
IMAGE:878182	A2M alpha-2-macroglobulin
IMAGE:233078	KIAA0329 KIAA0329 gene product
IMAGE:2018283	GDF1 growth differentiation factor 1
IMAGE:1946834	MGC4248 hypothetical protein MGC4248
IMAGE:294591	MGC4248 hypothetical protein MGC4248
IMAGE:782339	PRKAB1 **protein kinase, AMP-activated, beta 1 non-catalytic subunit
IMAGE:45099	RGN regucalcin (senescence marker protein-30)
IMAGE:115292	DKFZp586C1924 hypothetical protein DKFZp586C1924
IMAGE:323806	ESTs
IMAGE:229856	CEPT1 **choline/ethanolaminephosphotransferase
IMAGE:151055	HELO1 **homolog of yeast long chain polyunsaturated fatty acid elongation enzyme 2
IMAGE:839081	HELO1 homolog of yeast long chain polyunsaturated fatty acid elongation enzyme 2
IMAGE:878449	Homo sapiens cDNA FLJ30550 fis, clone BRAWH2001502
IMAGE:268354	MGC30022 hypothetical protein MGC30022
IMAGE:222527	**Homo sapiens cDNA FLJ36432 fis, clone THYMU2011875
IMAGE:744565	SUSP1 SUMO-1-specific protease
IMAGE:51448	ATF3 activating transcription factor 3
IMAGE:129032	SERPINA5 serine (or cysteine) proteinase inhibitor, clade A (alpha-1 antiproteinase, antitrypsin), member 5
IMAGE:1323591	SERPINA5 serine (or cysteine) proteinase inhibitor, clade A (alpha-1 antiproteinase, antitrypsin), member 5
IMAGE:471218	ESTs
IMAGE:843312	DDX17 DEAD/H (Asp-Glu-Ala-Asp/His) box polypeptide 17, 72kDa
IMAGE:811612	FLJ25070 hypothetical protein FLJ25070
IMAGE:1475842	ESTs, Highly similar to S69211 serine/threonine-specific protein kinase (EC 2.7.1.-), Rho-associated - human [H.sapiens]
IMAGE:1486028	ESTs, Weakly similar to 2108276A ssDNA-binding protein [Rattus norvegicus] [R.norvegicus]
IMAGE:591095	NUCKS similar to rat nuclear ubiquitous casein kinase 2
IMAGE:1609537	PRKWNK1 protein kinase, lysine deficient 1
IMAGE:856575	APP amyloid beta (A4) precursor protein (protease nexin-II, Alzheimer disease)
IMAGE:382773	Homo sapiens clone alpha1 mRNA sequence
IMAGE:726035	JUN v-jun sarcoma virus 17 oncogene homolog (avian)
IMAGE:1564300	Homo sapiens cDNA: FLJ22066 fis, clone HEP10611
IMAGE:170	PRO1073 PRO1073 protein
IMAGE:130977	Homo sapiens mRNA; cDNA DKFZp586G0623 (from clone DKFZp586G0623)
IMAGE:1873201	HSPC014 hypothetical protein HSPC014
IMAGE:365515	FGF7 **fibroblast growth factor 7 (keratinocyte growth factor)
IMAGE:39803	FLJ20729 hypothetical protein FLJ20729
IMAGE:341805	MSTP032 MSTP032 protein
IMAGE:823871	SPARCL1 SPARC-like 1 (mast9, hevin)
IMAGE:759159	RGS5 regulator of G-protein signalling 5
IMAGE:704216	MAP4K2 mitogen-activated protein kinase kinase kinase kinase 2
IMAGE:42893	ESTs, Weakly similar to O Chain O, Beta-Galactosidase (Chains I-P) [E.coli]
IMAGE:37310
IMAGE:190908
IMAGE:1492415
IMAGE:773495	SPON1 spondin 1, (f-spondin) extracellular matrix protein
IMAGE:395463	Homo sapiens cDNA FLJ25161 fis, clone CBR08081
IMAGE:813586	GMNN geminin, DNA replication inhibitor
IMAGE:825053	XAP135 **PHD zinc finger protein XAP135
IMAGE:1460375	NUDT4 nudix (nucleoside diphosphate linked moiety X)-type motif 4
IMAGE:470227	**Human XIST, coding sequence "a" mRNA (locus DXS399E)
IMAGE:345656	Homo sapiens cDNA: FLJ21545 fis, clone COL06195
IMAGE:67037	ESTs, Weakly similar to KIAA0377 gene product [Homo sapiens] [H.sapiens]
IMAGE:1636448	ESTs
IMAGE:1627953	ESTs
IMAGE:754280	Homo sapiens cDNA FLJ36515 fis, clone TRACH2001810
IMAGE:767477	ANKRA2 **ankyrin repeat, family A (RFXANK-like), 2
IMAGE:796757	AP3S1 adaptor-related protein complex 3, sigma 1 subunit
IMAGE:852548	Homo sapiens cDNA FLJ13545 fis, clone PLACE1006867
IMAGE:52604	SACM1L SAC1 suppressor of actin mutations 1-like (yeast)
IMAGE:754358	SPOCK sparc/osteonectin, cwcv and kazal-like domains proteoglycan (testican)
IMAGE:325822	TGFA transforming growth factor, alpha
IMAGE:283615	ESTs, Weakly similar to T02670 probable thromboxane A2 receptor isoform beta - human [H.sapiens]
IMAGE:384939	NTRK2 neurotrophic tyrosine kinase, receptor, type 2
IMAGE:452016	NTRK2 neurotrophic tyrosine kinase, receptor, type 2
IMAGE:34140	GCA grancalcin, EF-hand calcium binding protein
IMAGE:376217	MGC24302 hypothetical protein MGC24302
IMAGE:124127	AMPD3 adenosine monophosphate deaminase (isoform E)
IMAGE:813711	ADH5 alcohol dehydrogenase 5 (class III), chi polypeptide
IMAGE:153830	FLJ12389 hypothetical protein FLJ12389 similar to acetoacetyl-CoA synthetase
IMAGE:609980	Homo sapiens, clone IMAGE:3355383, mRNA, partial cds
IMAGE:1569989	GW128 GW128 protein
IMAGE:208161	GW128 GW128 protein
IMAGE:591422	GW128 **GW128 protein
IMAGE:272468	NUDT3 nudix (nucleoside diphosphate linked moiety X)-type motif 3
IMAGE:128329	FADS2 fatty acid desaturase 2
IMAGE:897906	SIAT1 sialyltransferase 1 (beta-galactoside alpha-2,6-sialytransferase)
IMAGE:32534	KIAA0725 KIAA0725 protein
IMAGE:1636846
IMAGE:284115	ESTs
IMAGE:487932	SYTL2 synaptotagmin-like 2
IMAGE:486394	FABP3 fatty acid binding protein 3, muscle and heart (mammary-derived growth inhibitor)
IMAGE:1556056	PRPH peripherin
IMAGE:647514
IMAGE:841620	DPYSL2 dihydropyrimidinase-like 2
IMAGE:2566815	DNAJB6 DnaJ (Hsp40) homolog, subfamily B, member 6
IMAGE:200656	Homo sapiens mRNA; cDNA DKFZp586J2118 (from clone DKFZp586J2118)
IMAGE:148028	EPS8 epidermal growth factor receptor pathway substrate 8
IMAGE:280782	HPS3 **Hermansky-Pudlak syndrome 3
IMAGE:448386	PBX3 pre-B-cell leukemia transcription factor 3
IMAGE:487383	Homo sapiens cDNA FLJ34852 fis, clone NT2NE2012113
IMAGE:1884217
IMAGE:277283	SIX3 sine oculis homeobox homolog 3 (Drosophila)
IMAGE:1711694	CORTBP2 cortactin binding protein 2
IMAGE:2106265
IMAGE:415562
IMAGE:1536240	HPS3 Hermansky-Pudlak syndrome 3
IMAGE:223350	CP ceruloplasmin (ferroxidase)
IMAGE:435047	ESTs
IMAGE:208375	Homo sapiens cDNA: FLJ20860 fis, clone ADKA01632
IMAGE:823656	DKFZP586L151 DKFZP586L151 protein
IMAGE:46011	KIAA1171 KIAA1171 protein
IMAGE:773335	IGSF3 immunoglobulin superfamily, member 3
IMAGE:207358	SLC2A1 solute carrier family 2 (facilitated glucose transporter), member 1
IMAGE:2547341	SLC2A1 solute carrier family 2 (facilitated glucose transporter), member 1
IMAGE:25389	SLC2A1 solute carrier family 2 (facilitated glucose transporter), member 1
IMAGE:453589	SLC2A1 solute carrier family 2 (facilitated glucose transporter), member 1
IMAGE:85682
IMAGE:866488	Homo sapiens clone HEA9 Cri-du-chat region mRNA
IMAGE:469297	BHLHB2 basic helix-loop-helix domain containing, class B, 2
IMAGE:298268	BTG1 B-cell translocation gene 1, anti-proliferative
IMAGE:812961	Homo sapiens cDNA FLJ12790 fis, clone NT2RP2001985, weakly similar to Homo sapiens high-risk human papilloma viruses E6 oncoproteins targeted protein E6TP1 alpha mRNA
IMAGE:122077	LOC54499 putative membrane protein
IMAGE:1909706	EST
IMAGE:506564	ARFGAP3 ADP-ribosylation factor GTPase activating protein 3
IMAGE:490995	PLOD2 procollagen-lysine, 2-oxoglutarate 5-dioxygenase (lysine hydroxylase) 2
IMAGE:282980	Homo sapiens, clone IMAGE:4154313, mRNA, partial cds
IMAGE:126884	Homo sapiens mRNA full length insert cDNA clone EUROIMAGE 898037
IMAGE:1665654	OSAP ovary-specific acidic protein
IMAGE:609265	SELK selenoprotein K
IMAGE:60474	ESTs
IMAGE:140921	WSB1 **SOCS box-containing WD protein SWiP-1
IMAGE:627053	BBX bobby sox homolog (Drosophila)
IMAGE:753602	FLJ10618 hypothetical protein FLJ10618
IMAGE:486731	Homo sapiens cDNA FLJ13634 fis, clone PLACE1011133
IMAGE:839516	SNTB2 syntrophin, beta 2 (dystrophin-associated protein A1, 59kDa, basic component 2)
IMAGE:2463125	SNTB2 syntrophin, beta 2 (dystrophin-associated protein A1, 59kDa, basic component 2)
IMAGE:244227	Homo sapiens, clone IMAGE:4154313, mRNA, partial cds
IMAGE:701371	Homo sapiens cDNA FLJ31107 fis, clone IMR322000152
IMAGE:53081	GALNT2 **UDP-N-acetyl-alpha-D-galactosamine:polypeptide N-acetylgalactosaminyltransferase 2 (GalNAc-T2)
IMAGE:2569670	DDX17 DEAD/H (Asp-Glu-Ala-Asp/His) box polypeptide 17, 72kDa
IMAGE:785710	KIAA1025 KIAA1025 protein
IMAGE:50354	OTX2 orthodenticle homolog 2 (Drosophila)
IMAGE:878111	CSNK1E casein kinase 1, epsilon
IMAGE:321931	Homo sapiens cDNA: FLJ23111 fis, clone LNG07835
IMAGE:840766	TBL1X transducin (beta)-like 1X-linked
IMAGE:754420	ESTs, Weakly similar to hypothetical protein FLJ20489 [Homo sapiens] [H.sapiens]
IMAGE:1011464	THBS1 thrombospondin 1
IMAGE:754588	MGC4308 hypothetical protein MGC4308
IMAGE:462412
IMAGE:462192	ESTs
IMAGE:1609341	LOC83468 **gycosyltransferase
IMAGE:265074	TFRC transferrin receptor (p90, CD71)
IMAGE:813698	SPRY2 sprouty homolog 2 (Drosophila)
IMAGE:610012	SIAT8A sialyltransferase 8A (alpha-N-acetylneuraminate: alpha-2,8-sialytransferase, GD3 synthase)
IMAGE:1656060	ESTs
IMAGE:785572	ZNF131 zinc finger protein 131 (clone pHZ-10)
IMAGE:256984	EIF2B1 **eukaryotic translation initiation factor 2B, subunit 1 alpha, 26kDa
IMAGE:140018	LBP-32 LBP protein 32
IMAGE:39843	TNRC4 trinucleotide repeat containing 4
IMAGE:278888
IMAGE:306924	KIAA0222 KIAA0222 gene product
IMAGE:241537	PLGL plasminogen-like
IMAGE:361611	TOB1 transducer of ERBB2, 1
IMAGE:940677	ESTs
IMAGE:143115	FLJ32642 hypothetical protein FLJ32642
IMAGE:341317	KIAA0222 KIAA0222 gene product
IMAGE:417509	BAZ2A bromodomain adjacent to zinc finger domain, 2A
IMAGE:897806	HIF1A hypoxia-inducible factor 1, alpha subunit (basic helix-loop-helix transcription factor)
IMAGE:279800	SLMAP sarcolemma associated protein
IMAGE:853687	AGL amylo-1, 6-glucosidase, 4-alpha-glucanotransferase (glycogen debranching enzyme, glycogen storage disease type III)
IMAGE:289794	Homo sapiens mRNA; cDNA DKFZp434O0227 (from clone DKFZp434O0227)
IMAGE:179232	PP pyrophosphatase (inorganic)
IMAGE:788536	KPNB2 karyopherin (importin) beta 2
IMAGE:488246	KIAA1913 KIAA1913 protein
IMAGE:359701	Homo sapiens beta-1 adrenergic receptor mRNA, 3' UTR
IMAGE:197765	Homo sapiens clone FBD3 Cri-du-chat critical region mRNA
IMAGE:417884	Homo sapiens cDNA FLJ12052 fis, clone HEMBB1002042, moderately similar to CYTOCHROME P450 4C1 (EC 1.14.14.1)
IMAGE:868494	PDE4DIP phosphodiesterase 4D interacting protein (myomegalin)
IMAGE:840775	TOB2 transducer of ERBB2, 2
IMAGE:784129	YWHAG tyrosine 3-monooxygenase/tryptophan 5-monooxygenase activation protein, gamma polypeptide
IMAGE:812048	PRNP prion protein (p27-30) (Creutzfeld-Jakob disease, Gerstmann-Strausler-Scheinker syndrome, fatal familial insomnia)
IMAGE:1520937	ANKH ankylosis, progressive homolog (mouse)
IMAGE:1129873	MAPK6 mitogen-activated protein kinase 6
IMAGE:365930	TAF7 TAF7 RNA polymerase II, TATA box binding protein (TBP)-associated factor, 55kDa
IMAGE:795850	TAF7 TAF7 RNA polymerase II, TATA box binding protein (TBP)-associated factor, 55kDa
IMAGE:283878	Homo sapiens cDNA: FLJ22141 fis, clone HEP21327
IMAGE:486356	ZNF83 zinc finger protein 83 (HPF1)
IMAGE:432008	Homo sapiens mRNA full length insert cDNA clone EUROIMAGE 254679
IMAGE:2342205	TRH thyrotropin-releasing hormone
IMAGE:40017	**ESTs, Highly similar to CCHU cytochrome c [validated] - human [H.sapiens]
IMAGE:1864208	MAEA macrophage erythroblast attacher
IMAGE:1926715
IMAGE:754002	DKK3 dickkopf homolog 3 (Xenopus laevis)
IMAGE:191055	ESTs
IMAGE:290654	Homo sapiens full length insert cDNA clone YZ93G08
IMAGE:360899	RFRP RFamide-related peptide precursor
IMAGE:296210	ESTs
IMAGE:263955	KIAA0828 KIAA0828 protein
IMAGE:785868	FLT1 fms-related tyrosine kinase 1 (vascular endothelial growth factor/vascular permeability factor receptor)
IMAGE:502198	PPP1R3C **protein phosphatase 1, regulatory (inhibitor) subunit 3C
IMAGE:810459	FZD8 frizzled homolog 8 (Drosophila)
IMAGE:1629478	CDR1 cerebellar degeneration-related protein 1, 34kDa
IMAGE:40893	SV2B synaptic vesicle protein 2B homolog
IMAGE:2569947	CLTC clathrin, heavy polypeptide (Hc)
IMAGE:784061	C14orf9 chromosome 14 open reading frame 9
IMAGE:126229	MGC12760 hypothetical protein MGC12760
IMAGE:795828	MC7 likely ortholog of mouse brain cDNA 7
1049033	CLGN calmegin
IMAGE:145513	Homo sapiens chromosomal protein mRNA, complete cds
IMAGE:823661	WDR20 WD repeat domain 20
IMAGE:811751	Homo sapiens, clone MGC:27375 IMAGE:4688423, mRNA, complete cds
IMAGE:504575	ALFY ALFY
IMAGE:384018	WBP4 WW domain binding protein 4 (formin binding protein 21)
IMAGE:1557318	Homo sapiens mRNA; cDNA DKFZp686B0917 (from clone DKFZp686B0917)
IMAGE:486113	Homo sapiens mRNA; cDNA DKFZp434A012 (from clone DKFZp434A012)
IMAGE:669362	Homo sapiens mRNA; cDNA DKFZp434E0528 (from clone DKFZp434E0528)
IMAGE:502546	OSBPL8 oxysterol binding protein-like 8
IMAGE:504657	KIAA0438 KIAA0438 gene product
IMAGE:767459	USP12 **ubiquitin specific protease 12
IMAGE:1866026	WASL Wiskott-Aldrich syndrome-like
IMAGE:1572672	LOC91137 hypothetical protein BC017169
IMAGE:782203	Homo sapiens cDNA FLJ33469 fis, clone BRAMY2002005
IMAGE:305227	ABI-2 abl-interactor 2
IMAGE:2444518	PPAP2C phosphatidic acid phosphatase type 2C
IMAGE:262912	MGC12435 hypothetical protein MGC12435
IMAGE:46716	CBX4 chromobox homolog 4 (Pc class homolog, Drosophila)
IMAGE:283995	Homo sapiens mRNA; cDNA DKFZp761I1912 (from clone DKFZp761I1912)
IMAGE:795754	MYO5B myosin VB
IMAGE:364022	KIAA1796 KIAA1796 protein
IMAGE:504300	FLT1 **fms-related tyrosine kinase 1 (vascular endothelial growth factor/vascular permeability factor receptor)
IMAGE:25380	Homo sapiens cDNA FLJ40762 fis, clone TRACH2002847
IMAGE:796287	NCAM1 neural cell adhesion molecule 1
IMAGE:951100	FLJ00166 FLJ00166 protein
IMAGE:897761	SMARCA5 SWI/SNF related, matrix associated, actin dependent regulator of chromatin, subfamily a, member 5
IMAGE:451504	PNN pinin, desmosome associated protein
IMAGE:1857171	ESTs, Weakly similar to hypothetical protein FLJ10884 [Homo sapiens] [H.sapiens]
IMAGE:786592	ZNF265 zinc finger protein 265
IMAGE:768379	MGC9912 **similar to RIKEN cDNA 4930578F06 gene
IMAGE:773437	PPIG peptidyl-prolyl isomerase G (cyclophilin G)
IMAGE:50920	FLJ31131 hypothetical protein FLJ31131
IMAGE:1636580	**Homo sapiens clone IMAGE:1338238, mRNA sequence
IMAGE:40120	Rab11-FIP2 KIAA0941 protein
IMAGE:363087	KIAA1165 likely ortholog of mouse Nedd4 WW domain-binding protein 5A
IMAGE:1758590	FACL3 fatty-acid-Coenzyme A ligase, long-chain 3
IMAGE:788486	LYSAL1 lysosomal apyrase-like 1
IMAGE:248535	ESTs, Weakly similar to hypothetical protein FLJ20489 [Homo sapiens] [H.sapiens]
IMAGE:490414	EML4 echinoderm microtubule associated protein like 4
IMAGE:194706	USP9X ubiquitin specific protease 9, X chromosome (fat facets-like Drosophila)
IMAGE:413299	PRO2463 PRO2463 protein
IMAGE:487850	ZFR zinc finger RNA binding protein
IMAGE:342500	KIAA1327 KIAA1327 protein
IMAGE:52063	SEC3 Sec3-like
IMAGE:23431	RB1CC1 RB1-inducible coiled-coil 1
IMAGE:162211	ABCD3 ATP-binding cassette, sub-family D (ALD), member 3
IMAGE:858454	KIAA1826 KIAA1826 protein
IMAGE:395436	C4orf1 chromosome 4 open reading frame 1
IMAGE:397635	MAP4K5 mitogen-activated protein kinase kinase kinase kinase 5
IMAGE:1553766	FLJ10283 hypothetical protein FLJ10283
IMAGE:1699682	**EST
IMAGE:754543	Homo sapiens cDNA FLJ39000 fis, clone NT2RI2022468
IMAGE:50765	ATF2 **activating transcription factor 2
IMAGE:753420	KIAA0276 KIAA0276 protein
IMAGE:898251	FLJ20727 hypothetical protein FLJ20727
IMAGE:898109	TAX1BP1 Tax1 (human T-cell leukemia virus type I) binding protein 1
IMAGE:786169	FLJ11088 hypothetical protein FLJ11088
IMAGE:144905	SEC10L1 SEC10-like 1 (S. cerevisiae)
IMAGE:823664	USP16 **ubiquitin specific protease 16
IMAGE:1599489	HRIHFB2072 short coiled-coil protein
IMAGE:283723	FLJ11021 hypothetical protein FLJ11021 similar to splicing factor, arginine/serine-rich 4
IMAGE:544664	MATR3 matrin 3
IMAGE:844816	ZNF43 zinc finger protein 43 (HTF6)
IMAGE:297731	ZNF273 zinc finger protein 273
IMAGE:1454534	LOC148213 hypothetical protein FLJ31526
IMAGE:1700163	H-plk **Krueppel-related zinc finger protein
IMAGE:2455403	ZNF91 zinc finger protein 91 (HPF7, HTF10)
IMAGE:2544551	TIP120A TBP-interacting protein
IMAGE:506033	NR1D2 nuclear receptor subfamily 1, group D, member 2
IMAGE:277589	RNF6 ring finger protein (C3H2C3 type) 6
IMAGE:2409305	CCNT2 cyclin T2
IMAGE:1613449	SEC24B SEC24 related gene family, member B (S. cerevisiae)
IMAGE:813658	TRF4-2 topoisomerase-related function protein 4-2
IMAGE:196849	FLJ11806 hypothetical protein FLJ11806
IMAGE:281010	VPS35 vacuolar protein sorting 35 (yeast)
IMAGE:1556246	VPS35 vacuolar protein sorting 35 (yeast)
IMAGE:491418	ZNF198 **zinc finger protein 198
IMAGE:1732233	KIAA1396 KIAA1396 protein
IMAGE:50506	MAPK6 mitogen-activated protein kinase 6
IMAGE:412881	LOC55871 COBW-like protein
IMAGE:595696	ZNF292 zinc finger protein 292
IMAGE:2544061	GOLGA4 golgi autoantigen, golgin subfamily a, 4
IMAGE:1534890	KIAA0874 KIAA0874 protein
IMAGE:726571	SMBP SM-11044 binding protein
IMAGE:809621	PPIG peptidyl-prolyl isomerase G (cyclophilin G)
IMAGE:795805	KIAA0332 U2-associated SR140 protein
IMAGE:741790	FLJ20080 hypothetical protein FLJ20080
IMAGE:277761	ESTs
IMAGE:199505	SENP7 sentrin/SUMO-specific protease
IMAGE:361587	KIAA1789 KIAA1789 protein
IMAGE:744944	MYO6 myosin VI
IMAGE:291908	CTNND1 catenin (cadherin-associated protein), delta 1
IMAGE:757237	Homo sapiens full length insert cDNA clone YN97H09
IMAGE:785967	EPB41L2 erythrocyte membrane protein band 4.1-like 2
IMAGE:417426	EPB41L2 erythrocyte membrane protein band 4.1-like 2
IMAGE:291777	ESTs, Moderately similar to hypothetical protein FLJ20489 [Homo sapiens] [H.sapiens]
IMAGE:786640	VEZATIN transmembrane protein vezatin
IMAGE:162137	FLJ22029 hypothetical protein FLJ22029
IMAGE:489595	USP1 ubiquitin specific protease 1
IMAGE:1048586	BMI1 B lymphoma Mo-MLV insertion region (mouse)
IMAGE:45582	Homo sapiens cDNA FLJ33775 fis, clone BRSSN2000498
IMAGE:251	Homo sapiens cDNA FLJ33775 fis, clone BRSSN2000498
IMAGE:788556	THO2 Tho2
IMAGE:813281	WWP1 WW domain-containing protein 1
IMAGE:730633	OA48-18 acid-inducible phosphoprotein
IMAGE:248957	FEM1B fem-1 homolog b (C. elegans)
IMAGE:42827	**ESTs, Weakly similar to TRX2_HUMAN Trithorax homolog 2 (Mixed lineage leukemia gene homolog 2 protein) [H.sapiens]
IMAGE:744894	Homo sapiens cDNA: FLJ21191 fis, clone COL00104
IMAGE:646891	ZNF254 zinc finger protein 254
IMAGE:309447	BCMP1 brain cell membrane protein 1
IMAGE:206272	ME1 malic enzyme 1, NADP(+)-dependent, cytosolic
IMAGE:283398	BCMP1 brain cell membrane protein 1
IMAGE:51865	CA2 carbonic anhydrase II
IMAGE:2569769	CA2 carbonic anhydrase II
IMAGE:1504628	WIF1 WNT inhibitory factor 1
IMAGE:177772	CTNNA2 catenin (cadherin-associated protein), alpha 2
IMAGE:49354	Homo sapiens, clone IMAGE:4246029, mRNA
IMAGE:32304	CADPS Ca2+-dependent activator protein for secretion
IMAGE:950676	LOC151568 hypothetical protein BC009491
IMAGE:220222	Homo sapiens, clone IMAGE:4794876, mRNA
IMAGE:279762	Homo sapiens, clone IMAGE:4794876, mRNA
IMAGE:302188	NEBL nebulette
IMAGE:843016	NOLC1 nucleolar and coiled-body phosphoprotein 1
IMAGE:416981	SIP Siah-interacting protein
IMAGE:768417	EPB41L3 **erythrocyte membrane protein band 4.1-like 3
IMAGE:174654	KNS2 kinesin 2 60/70kDa
IMAGE:53092	ESTs, Highly similar to 1914205A AA transporter [Homo sapiens] [H.sapiens]
IMAGE:172403	EST
IMAGE:812083	APC adenomatosis polyposis coli
IMAGE:812256	Homo sapiens cDNA FLJ11434 fis, clone HEMBA1001123
IMAGE:548957	GTF2IP1 **general transcription factor II, i, pseudogene 1
IMAGE:280339	Homo sapiens mRNA full length insert cDNA clone EUROIMAGE 1090207
IMAGE:362729	KIAA0193 KIAA0193 gene product
IMAGE:40844	AKAP6 A kinase (PRKA) anchor protein 6
IMAGE:813187	**Homo sapiens cDNA: FLJ21264 fis, clone COL01579
IMAGE:884514	KIAA1946 KIAA1946 protein
IMAGE:726743	Homo sapiens cDNA FLJ34019 fis, clone FCBBF2002898
IMAGE:139667	FLJ32642 hypothetical protein FLJ32642
IMAGE:51231	Homo sapiens cDNA FLJ38226 fis, clone FCBBF2004066
IMAGE:813491	KIAA0436 putative L-type neutral amino acid transporter
IMAGE:784257	KIF3C kinesin family member 3C
IMAGE:796087	Homo sapiens calmodulin-I (CALM1) mRNA, 3'UTR, partial sequence
IMAGE:144801	Homo sapiens calmodulin-I (CALM1) mRNA, 3'UTR, partial sequence
IMAGE:813275	DNAJC6 DnaJ (Hsp40) homolog, subfamily C, member 6
IMAGE:281392	DNER delta-notch-like EGF repeat-containing transmembrane
IMAGE:181541	DNER **delta-notch-like EGF repeat-containing transmembrane
IMAGE:429387	CHN2 chimerin (chimaerin) 2
IMAGE:731177	KIF1B kinesin family member 1B
IMAGE:52031	Homo sapiens cDNA FLJ25935 fis, clone JTH06710
IMAGE:782700	CLASP2 cytoplasmic linker associated protein 2
IMAGE:49204	**Homo sapiens mRNA; cDNA DKFZp566A1046 (from clone DKFZp566A1046)
IMAGE:814306	TPD52 tumor protein D52
IMAGE:2545220	RAB5EP rabaptin-5
IMAGE:194723
IMAGE:277073	MAP7 microtubule-associated protein 7
IMAGE:144834	MAP7 microtubule-associated protein 7
IMAGE:843036	MAP7 microtubule-associated protein 7
IMAGE:364209	ANK3 **ankyrin 3, node of Ranvier (ankyrin G)
IMAGE:837894	CLASP2 cytoplasmic linker associated protein 2
IMAGE:2548367	ALDOC aldolase C, fructose-bisphosphate
IMAGE:878280	CRMP1 collapsin response mediator protein 1
IMAGE:795499	NDRG4 NDRG family member 4
IMAGE:269300	**Homo sapiens cDNA: FLJ21264 fis, clone COL01579
IMAGE:42009	SDK1 sidekick homolog 1 (chicken)
IMAGE:23869	FAIM2 Fas apoptotic inhibitory molecule 2
IMAGE:37367	FAIM2 Fas apoptotic inhibitory molecule 2
IMAGE:780937	SYT11 synaptotagmin XI
IMAGE:143310	Homo sapiens cDNA FLJ12012 fis, clone HEMBB1001668
IMAGE:48677	CTNNA2 catenin (cadherin-associated protein), alpha 2
IMAGE:261492	LCHN **LCHN protein
IMAGE:753760	ESTs
IMAGE:48060	ESTs
IMAGE:26199	ESTs
IMAGE:454672	ANK3 ankyrin 3, node of Ranvier (ankyrin G)
IMAGE:416256	ARHGAP5 Rho GTPase activating protein 5
IMAGE:177274	**Homo sapiens cDNA FLJ38226 fis, clone FCBBF2004066
IMAGE:283340	KIAA0826 KIAA0826 protein
IMAGE:50282	MAP1B microtubule-associated protein 1B
IMAGE:270589	NCOR1 nuclear receptor co-repressor 1
IMAGE:283360	KIAA1024 KIAA1024 protein
IMAGE:289666	RAGE renal tumor antigen
IMAGE:252963	GPR48 G protein-coupled receptor 48
IMAGE:730408	SCA7 spinocerebellar ataxia 7 (olivopontocerebellar atrophy with retinal degeneration)
IMAGE:488010	ESTs
IMAGE:182750	MSI1 musashi homolog 1 (Drosophila)
IMAGE:24254	PCSK2 proprotein convertase subtilisin/kexin type 2
IMAGE:1626793	ATP6V1A1 ATPase, H+ transporting, lysosomal 70kDa, V1 subunit A, isoform 1
IMAGE:1323203	ATP6V1B2 ATPase, H+ transporting, lysosomal 56/58kDa, V1 subunit B, isoform 2
IMAGE:1880814	FLJ12953 hypothetical protein FLJ12953 similar to Mus musculus D3Mm3e
IMAGE:854843	LOC58486 transposon-derived Buster1 transposase-like protein
IMAGE:247655	OSBP2 oxysterol binding protein 2
IMAGE:150262	FLJ13263 hypothetical protein FLJ13263
IMAGE:309246	Homo sapiens mRNA; cDNA DKFZp434C184 (from clone DKFZp434C184)
IMAGE:743143
IMAGE:377452	TSGA zinc finger protein
IMAGE:433314	KIAA1093 KIAA1093 protein
IMAGE:1660695	Homo sapiens cDNA FLJ31740 fis, clone NT2RI2007133, moderately similar to ZINC FINGER PROTEIN 91
IMAGE:1584639	FLJ10330 hypothetical protein FLJ10330
IMAGE:810511	ESTs, Weakly similar to A43932 mucin 2 precursor, intestinal - human (fragments) [H.sapiens]
IMAGE:1710872	CBX3 chromobox homolog 3 (HP1 gamma homolog, Drosophila)
IMAGE:347183	ESTs, Weakly similar to hypothetical protein FLJ20837 [Homo sapiens] [H.sapiens]
IMAGE:429109	SLC4A1AP solute carrier family 4 (anion exchanger), member 1, adaptor protein
IMAGE:785795	FLJ12910 hypothetical protein FLJ12910
IMAGE:2507980	Homo sapiens mRNA; cDNA DKFZp434L235 (from clone DKFZp434L235)
IMAGE:826300	FLJ13213 hypothetical protein FLJ13213
IMAGE:814417	MLL5 myeloid/lymphoid or mixed-lineage leukemia 5 (trithorax homolog, Drosophila)
IMAGE:221076	CLUL1 clusterin-like 1 (retinal)
IMAGE:1508768	C12orf3 chromosome 12 open reading frame 3
IMAGE:788558	SEMA6D sema domain, transmembrane domain (TM), and cytoplasmic domain, (semaphorin) 6D
IMAGE:358733	Homo sapiens full length insert cDNA clone ZE12B03
IMAGE:201551	KIAA1456 KIAA1456 protein
IMAGE:283301	FAM13A1 family with sequence similarity 13, member A1
IMAGE:2327512	C21orf25 chromosome 21 open reading frame 25
IMAGE:810970	FLJ10716 CLLL7 protein
IMAGE:1663168	ESTs
IMAGE:280459	ESTs, Weakly similar to hypothetical protein FLJ20378 [Homo sapiens] [H.sapiens]
IMAGE:121621	HNRPU heterogeneous nuclear ribonucleoprotein U (scaffold attachment factor A)
IMAGE:294092	Homo sapiens clone 23718 mRNA sequence
IMAGE:768453	Homo sapiens cDNA: FLJ22272 fis, clone HRC03192
IMAGE:49505	DKFZP727C091 DKFZP727C091 protein
IMAGE:282315	ESTs, Weakly similar to hypothetical protein FLJ20378 [Homo sapiens] [H.sapiens]
IMAGE:428109	TRIM33 tripartite motif-containing 33
IMAGE:812027	MAN1 integral inner nuclear membrane protein
IMAGE:858510	FLJ10466 hypothetical protein FLJ10466
IMAGE:1602099
IMAGE:197056	CD47 CD47 antigen (Rh-related antigen, integrin-associated signal transducer)
IMAGE:461690	ESTs
IMAGE:461699
IMAGE:194364	RBM6 RNA binding motif protein 6
IMAGE:2511536	RBM6 RNA binding motif protein 6
IMAGE:245585	KIAA0220 KIAA0220 protein
IMAGE:149895	CD47 CD47 antigen (Rh-related antigen, integrin-associated signal transducer)
IMAGE:768452	Homo sapiens EST from clone 491476, full insert
IMAGE:1637343	PPP1CC protein phosphatase 1, catalytic subunit, gamma isoform
IMAGE:432492	TNRC6 trinucleotide repeat containing 6
IMAGE:431597	ADNP activity-dependent neuroprotector
IMAGE:753745	Homo sapiens, clone IMAGE:4798730, mRNA
IMAGE:781454	TSPYL TSPY-like
IMAGE:731369	MGC15419 MGC15419 protein
IMAGE:595701	Homo sapiens cDNA FLJ30362 fis, clone BRACE2007767
IMAGE:127243	ESTs, Weakly similar to hypothetical protein FLJ20378 [Homo sapiens] [H.sapiens]
IMAGE:44303	**ESTs
IMAGE:20075	**ESTs, Moderately similar to PRO0478 protein [Homo sapiens] [H.sapiens]
IMAGE:897547	Homo sapiens cDNA FLJ31079 fis, clone HSYRA2001595
IMAGE:786076	GOLPH4 **golgi phosphoprotein 4
IMAGE:264938	Homo sapiens cDNA FLJ13545 fis, clone PLACE1006867
IMAGE:796323	ADD3 adducin 3 (gamma)
IMAGE:1691931	Homo sapiens cDNA: FLJ21028 fis, clone CAE07155
IMAGE:502200	Homo sapiens mRNA; cDNA DKFZp564C1563 (from clone DKFZp564C1563)
IMAGE:307362	FLJ34243 hypothetical protein FLJ34243
IMAGE:136845	Homo sapiens, clone IMAGE:3915000, mRNA
IMAGE:289891	Homo sapiens, clone IMAGE:4052238, mRNA, partial cds
IMAGE:1882598	RP42 RP42 homolog
IMAGE:1926387
IMAGE:298937	C20orf177 chromosome 20 open reading frame 177
IMAGE:587333	C20orf177 chromosome 20 open reading frame 177
IMAGE:490178	PPP3CA **protein phosphatase 3 (formerly 2B), catalytic subunit, alpha isoform (calcineurin A alpha)
IMAGE:503671	Homo sapiens mRNA, 3'UTR, up-regulated by BCG-CWS
IMAGE:950464	Homo sapiens mRNA; cDNA DKFZp564M243 (from clone DKFZp564M243)
IMAGE:145136	Homo sapiens cDNA FLJ13103 fis, clone NT2RP3002304
IMAGE:281191	Homo sapiens mRNA; cDNA DKFZp564F2072 (from clone DKFZp564F2072)
IMAGE:203544	EGLN1 egl nine homolog 1 (C. elegans)
IMAGE:112785	GLUD2 **Glutamate dehydrogenase-2
IMAGE:701112	XPC xeroderma pigmentosum, complementation group C
IMAGE:361565	GLUD1 glutamate dehydrogenase 1
IMAGE:771318	ESTs, Weakly similar to cytokine receptor-like factor 2; cytokine receptor CRL2 precusor [Homo sapiens] [H.sapiens]
IMAGE:380437	PCAF p300/CBP-associated factor
IMAGE:418004	BMI1 B lymphoma Mo-MLV insertion region (mouse)
IMAGE:277430	ESTs
IMAGE:256534	ESTs
IMAGE:470261	SMA5 SMA5
IMAGE:246703	OFD1 oral-facial-digital syndrome 1
IMAGE:2322367	RTN4 reticulon 4
IMAGE:306798	NAB1 NGFI-A binding protein 1 (EGR1 binding protein 1)
IMAGE:788445	Homo sapiens cDNA FLJ12052 fis, clone HEMBB1002042, moderately similar to CYTOCHROME P450 4C1 (EC 1.14.14.1)
IMAGE:53276	XAP135 PHD zinc finger protein XAP135
IMAGE:859586	CDC42 cell division cycle 42 (GTP binding protein, 25kDa)
IMAGE:2548606	CTBP1 C-terminal binding protein 1
IMAGE:35300	KIAA0869 KIAA0869 protein
IMAGE:395573	FLJ12895 hypothetical protein FLJ12895
IMAGE:1536013	LOC89941 hypothetical protein BC014942
IMAGE:815285	CHERP calcium homeostasis endoplasmic reticulum protein
IMAGE:248734	H2AV histone H2A.F/Z variant
IMAGE:841302	RQCD1 RCD1 required for cell differentiation1 homolog (S. pombe)
IMAGE:292212	ABCC5 ATP-binding cassette, sub-family C (CFTR/MRP), member 5
IMAGE:2548338	DGKD diacylglycerol kinase, delta 130kDa
IMAGE:1570502	Homo sapiens cDNA FLJ12936 fis, clone NT2RP2005018
IMAGE:756799	DKFZp434P0531 **hypothetical protein DKFZp434P0531
IMAGE:564514	SEMA6D **sema domain, transmembrane domain (TM), and cytoplasmic domain, (semaphorin) 6D
IMAGE:2511553	UQCRC2 ubiquinol-cytochrome c reductase core protein II
IMAGE:490471	Homo sapiens cDNA FLJ34214 fis, clone FCBBF3021807
IMAGE:725188	MDH1 malate dehydrogenase 1, NAD (soluble)
IMAGE:264640	CLTB clathrin, light polypeptide (Lcb)
IMAGE:727278	GHITM growth hormone inducible transmembrane protein
IMAGE:1941410	Human clone 295, 5cM region surrounding hepatocyte nuclear factor-1a/MODY3 mRNA
IMAGE:841140	ICMT isoprenylcysteine carboxyl methyltransferase
IMAGE:841462	ESTs, Moderately similar to hypothetical protein FLJ20489 [Homo sapiens] [H.sapiens]
IMAGE:841370	GOT2 glutamic-oxaloacetic transaminase 2, mitochondrial (aspartate aminotransferase 2)
IMAGE:2556956	GOT2 glutamic-oxaloacetic transaminase 2, mitochondrial (aspartate aminotransferase 2)
IMAGE:782233	KIAA0876 KIAA0876 protein
IMAGE:811808	FLJ13725 **hypothetical protein FLJ13725
IMAGE:760299	DKK3 dickkopf homolog 3 (Xenopus laevis)
IMAGE:1155481	N33 Putative prostate cancer tumor suppressor
IMAGE:243238	YWHAZ tyrosine 3-monooxygenase/tryptophan 5-monooxygenase activation protein, zeta polypeptide
IMAGE:50582	Homo sapiens cDNA FLJ25076 fis, clone CBL06117
IMAGE:824270	FLJ11149 hypothetical protein FLJ11149
IMAGE:23576	PDX1 Pyruvate dehydrogenase complex, lipoyl-containing component X; E3-binding protein
IMAGE:489680	NCKAP1 NCK-associated protein 1
IMAGE:267435	FLJ13456 hypothetical protein FLJ13456
IMAGE:122238	KIAA0669 KIAA0669 gene product
IMAGE:31818	Homo sapiens clone 23700 mRNA sequence
IMAGE:859082	PNMA2 paraneoplastic antigen MA2
IMAGE:786283	SSBP2 single-stranded DNA binding protein 2
IMAGE:785836	Homo sapiens, clone IMAGE:5297318, mRNA
IMAGE:786073	ESTs
IMAGE:1456118	PSMB9 proteasome (prosome, macropain) subunit, beta type, 9 (large multifunctional protease 2)
IMAGE:40026	SLC25A4 solute carrier family 25 (mitochondrial carrier; adenine nucleotide translocator), member 4
IMAGE:2546005	USP11 ubiquitin specific protease 11
IMAGE:741429	MAPK4 mitogen-activated protein kinase 4
IMAGE:669379	GLCCI1 glucocorticoid induced transcript 1
IMAGE:784772	AKAP12 A kinase (PRKA) anchor protein (gravin) 12
IMAGE:292522	Homo sapiens, clone IMAGE:3856003, mRNA
IMAGE:859648	ARHGEF7 Rho guanine nucleotide exchange factor (GEF) 7
IMAGE:270537	ZNF253 **zinc finger protein 253
IMAGE:754443	Homo sapiens cDNA FLJ13771 fis, clone PLACE4000270
IMAGE:327480	DKFZp434K0621 hypothetical protein DKFZp434K0621
IMAGE:362628	KIAA0982 KIAA0982 protein
IMAGE:509546	Homo sapiens, clone IMAGE:3604678, mRNA
IMAGE:742826	Homo sapiens cDNA FLJ34888 fis, clone NT2NE2017332
IMAGE:50781	MYRIP myosin VIIA and Rab interacting protein
IMAGE:595078	BHLHB3 basic helix-loop-helix domain containing, class B, 3
IMAGE:842871	PDE4DIP phosphodiesterase 4D interacting protein (myomegalin)
IMAGE:1118167	PDE4DIP phosphodiesterase 4D interacting protein (myomegalin)
IMAGE:265287	FLJ13305 hypothetical protein FLJ13305
IMAGE:432568	ESTs
IMAGE:826218	PER3 period homolog 3 (Drosophila)
IMAGE:665154	ESTs
IMAGE:504211	OPA1 optic atrophy 1 (autosomal dominant)
IMAGE:279269	ESTs
IMAGE:594038	FGF12 fibroblast growth factor 12
IMAGE:594037	FGF12 fibroblast growth factor 12
IMAGE:344820	KIF3A kinesin family member 3A
IMAGE:1925957	B3GALT3 UDP-Gal:betaGlcNAc beta 1,3-galactosyltransferase, polypeptide 3
IMAGE:249755	KIAA1340 KIAA1340 protein
IMAGE:45512	Homo sapiens mRNA; cDNA DKFZp686M2414 (from clone DKFZp686M2414)
IMAGE:125142	ESTs
IMAGE:2308409	KIAA1077 sulfatase FP
IMAGE:148810	HIC I-mfa domain-containing protein
IMAGE:1572724	FLJ10983 hypothetical protein FLJ10983
IMAGE:2298175	EGF epidermal growth factor (beta-urogastrone)
IMAGE:270385
IMAGE:502515	S164 S164 protein
IMAGE:36348	PTPN13 protein tyrosine phosphatase, non-receptor type 13 (APO-1/CD95 (Fas)-associated phosphatase)
IMAGE:325117	HIF1A hypoxia-inducible factor 1, alpha subunit (basic helix-loop-helix transcription factor)
IMAGE:85313	KIAA1254 KIAA1254 protein
IMAGE:1534439	VDU1 pVHL-interacting deubiquitinating enzyme 1
IMAGE:2028599	Homo sapiens clone 24627 mRNA sequence
IMAGE:1876879
IMAGE:194986	RBBP6 retinoblastoma binding protein 6
IMAGE:786291	Homo sapiens mRNA; cDNA DKFZp564I0463 (from clone DKFZp564I0463)
IMAGE:281745	Homo sapiens mRNA; cDNA DKFZp564M243 (from clone DKFZp564M243)
IMAGE:754111	KIAA0877 KIAA0877 protein
IMAGE:704697	HERC3 hect domain and RLD 3
IMAGE:320456	FLJ10300 hypothetical protein FLJ10300
IMAGE:727263	Homo sapiens cDNA FLJ10004 fis, clone HEMBA1000076
IMAGE:460280	DKFZp564B0769 SR rich protein
IMAGE:1839226	Homo sapiens mRNA full length insert cDNA clone EUROIMAGE 254679
IMAGE:1917422	Homo sapiens, clone IMAGE:4133122, mRNA
IMAGE:49356	GOLGIN-67 golgin-67
IMAGE:1588331	RUVBL2 RuvB-like 2 (E. coli)
IMAGE:815550	GOLGIN-67 golgin-67
IMAGE:281031	Homo sapiens mRNA; cDNA DKFZp566P1124 (from clone DKFZp566P1124)
IMAGE:211275	NR2C1 nuclear receptor subfamily 2, group C, member 1
IMAGE:490606	Homo sapiens cDNA FLJ33459 fis, clone BRAMY2000585
IMAGE:898070	PRPF4B PRP4 pre-mRNA processing factor 4 homolog B (yeast)
IMAGE:770452	TIA1 **TIA1 cytotoxic granule-associated RNA binding protein
IMAGE:2561977	Homo sapiens cDNA FLJ36425 fis, clone THYMU2011482
IMAGE:357970	DKFZp564B0769 SR rich protein
IMAGE:34400
IMAGE:282162	Homo sapiens cDNA FLJ33459 fis, clone BRAMY2000585
IMAGE:30459	GLCATS UDP-glucuronyltransferase-S
IMAGE:1932725	ZNF281 zinc finger protein 281
IMAGE:278630	Homo sapiens mRNA; cDNA DKFZp686N1377 (from clone DKFZp686N1377)
IMAGE:754108	FLJ21404 hypothetical protein FLJ21404
IMAGE:815108	FLJ34588 hypothetical protein FLJ34588
IMAGE:796539	MID1 **midline 1 (Opitz/BBB syndrome)
IMAGE:290235	NY-REN-60 **ubiquitin specific protease
IMAGE:173309	BTF Bcl-2-associated transcription factor
IMAGE:701711	ZNF302 zinc finger protein 302
IMAGE:284306	FBXL3A F-box and leucine-rich repeat protein 3A
IMAGE:814682	Homo sapiens cDNA FLJ20167 fis, clone COL09512
IMAGE:2562850	RANBP2L1 RAN binding protein 2-like 1
IMAGE:823691	CCNG2 cyclin G2
IMAGE:148763	Homo sapiens PRO2751 mRNA, complete cds
IMAGE:487761	TCERG1 transcription elongation regulator 1 (CA150)
IMAGE:1628142	DKFZP564O1863 DKFZP564O1863 protein
IMAGE:772410	Homo sapiens, hypothetical protein LOC51233, clone MGC:33025 IMAGE:5265935, mRNA, complete cds
IMAGE:46286	DKFZp761F0118 hypothetical protein DKFZp761F0118
IMAGE:341051	PNN pinin, desmosome associated protein
IMAGE:1913473	FLJ10330 hypothetical protein FLJ10330
IMAGE:929934	BPAG1 bullous pemphigoid antigen 1, 230/240kDa
IMAGE:396045	AASDHPPT aminoadipate-semialdehyde dehydrogenase-phosphopantetheinyl transferase
IMAGE:916498
IMAGE:220031
1239995	VIK vav-1 interacting Kruppel-like protein
IMAGE:138374	PCNP PEST-containing nuclear protein
IMAGE:272192	TCERG1 **transcription elongation regulator 1 (CA150)
IMAGE:258966	RPS6KA5 ribosomal protein S6 kinase, 90kDa, polypeptide 5
IMAGE:322240	FLJ22531 hypothetical protein FLJ22531
IMAGE:25778	FBXL3A F-box and leucine-rich repeat protein 3A
IMAGE:137211	CHD2 chromodomain helicase DNA binding protein 2
IMAGE:197195
IMAGE:310493	FACL3 fatty-acid-Coenzyme A ligase, long-chain 3
IMAGE:1894931	KIAA1377 KIAA1377 protein
IMAGE:823886	MYH10 myosin, heavy polypeptide 10, non-muscle
IMAGE:796650	MAP1LC3B microtubule-associated protein 1 light chain 3 beta
IMAGE:772888	KIAA1012 KIAA1012 protein
IMAGE:781075	KIAA0336 KIAA0336 gene product
IMAGE:1631933	KIAA1999 KIAA1999 protein
IMAGE:2014932	TNKS tankyrase, TRF1-interacting ankyrin-related ADP-ribose polymerase
IMAGE:824229	KBF2 H-2K binding factor-2
IMAGE:364194	ESTs, Moderately similar to hypothetical protein FLJ21617; erythroid differentiation-related factor 1 [Homo sapiens] [H.sapiens]
IMAGE:435443	Homo sapiens cDNA: FLJ21429 fis, clone COL04205
IMAGE:814696	KPNB2 karyopherin (importin) beta 2
IMAGE:950680	Homo sapiens mRNA; cDNA DKFZp451P0416 (from clone DKFZp451P0416)
IMAGE:489606	BCoR BCL-6 interacting corepressor
IMAGE:2488265	SEMA3F sema domain, immunoglobulin domain (Ig), short basic domain, secreted, (semaphorin) 3F
IMAGE:809526	SEMA3F sema domain, immunoglobulin domain (Ig), short basic domain, secreted, (semaphorin) 3F
IMAGE:486885	ESTs, Highly similar to A33983 pyruvate kinase (EC 2.7.1.40) isozyme M2 - human [H.sapiens]
IMAGE:436761	Homo sapiens cDNA FLJ31548 fis, clone NT2RI2001017
IMAGE:269172	ESTs
IMAGE:240938	NSG-X brain and nasopharyngeal carcinoma susceptibility protein
IMAGE:1638455
IMAGE:826109	ESTs
IMAGE:786573	FLJ10618 **hypothetical protein FLJ10618
IMAGE:898677
IMAGE:325029	KIAA1999 KIAA1999 protein
IMAGE:140000	ESTs
IMAGE:261541	PRKCN protein kinase C, nu
IMAGE:436153	FLJ20093 hypothetical protein FLJ20093
IMAGE:144977	JWA vitamin A responsive; cytoskeleton related
IMAGE:1472539	FNBP4 formin binding protein 4
IMAGE:282051	FLJ22283 hypothetical protein FLJ22283
IMAGE:341092	MLL myeloid/lymphoid or mixed-lineage leukemia (trithorax homolog, Drosophila)
IMAGE:340826	FLJ32499 hypothetical protein FLJ32499
IMAGE:280907	LOC57209 Kruppel-type zinc finger protein
IMAGE:301995	Homo sapiens cDNA FLJ37284 fis, clone BRAMY2013590
IMAGE:151240	Homo sapiens cDNA FLJ37284 fis, clone BRAMY2013590
IMAGE:149745	Homo sapiens Williams-Beuren syndrome critical region protein 19 (WBSCR19) mRNA, complete cds
IMAGE:38511	SLC13A3 solute carrier family 13 (sodium-dependent dicarboxylate transporter), member 3
IMAGE:382195	MYO7A **myosin VIIA (Usher syndrome 1B (autosomal recessive, severe))
IMAGE:375827	PTP4A3 protein tyrosine phosphatase type IVA, member 3
IMAGE:770854	PTP4A3 protein tyrosine phosphatase type IVA, member 3
IMAGE:854678	LBH likely ortholog of mouse limb-bud and heart gene
IMAGE:1569556	CHRNA3 cholinergic receptor, nicotinic, alpha polypeptide 3
IMAGE:1500147	Homo sapiens cDNA FLJ12744 fis, clone NT2RP2000715
IMAGE:813426	GS3955 GS3955 protein
IMAGE:380462	GS3955 GS3955 protein
IMAGE:53158	PFKFB2 6-phosphofructo-2-kinase/fructose-2,6-biphosphatase 2
IMAGE:360155	GS3955 GS3955 protein
IMAGE:275798	SIAT9 sialyltransferase 9 (CMP-NeuAc:lactosylceramide alpha-2,3-sialyltransferase; GM3 synthase)
IMAGE:743426	KIAA1576 KIAA1576 protein
IMAGE:1469434
IMAGE:809694	CRABP1 cellular retinoic acid binding protein 1
IMAGE:80221	CPA3 carboxypeptidase A3 (mast cell)
IMAGE:282810	ESTs
IMAGE:786536	HT017 HT017 protein
IMAGE:2545936	SIX6 sine oculis homeobox homolog 6 (Drosophila)
IMAGE:223661	FRZB frizzled-related protein
IMAGE:166652	SIAT9 sialyltransferase 9 (CMP-NeuAc:lactosylceramide alpha-2,3-sialyltransferase; GM3 synthase)
IMAGE:134270	Human hbc647 mRNA sequence
IMAGE:140071	FRZB frizzled-related protein
IMAGE:985356	Homo sapiens mRNA; cDNA DKFZp586F1222 (from clone DKFZp586F1222)
IMAGE:341310	FRZB frizzled-related protein
IMAGE:788263	FRZB frizzled-related protein
IMAGE:2504257	ABCA4 ATP-binding cassette, sub-family A (ABC1), member 4
IMAGE:380737	ABCA4 ATP-binding cassette, sub-family A (ABC1), member 4
IMAGE:32821	EST
IMAGE:375853	TRPM1 transient receptor potential cation channel, subfamily M, member 1
IMAGE:788714	E46L like mouse brain protein E46
IMAGE:796395	LOC92691 hypothetical protein BC008604
IMAGE:788641	AP1S2 adaptor-related protein complex 1, sigma 2 subunit
IMAGE:788667	FAPP2 **phosphoinositol 4-phosphate adaptor protein-2
IMAGE:272148	TRPM1 transient receptor potential cation channel, subfamily M, member 1
IMAGE:29967	DACH dachshund homolog (Drosophila)
IMAGE:251877	**ESTs
IMAGE:132899	ESTs
IMAGE:132326	DACH dachshund homolog (Drosophila)
IMAGE:447949	FLJ22761 hypothetical protein FLJ22761
IMAGE:154790	NGFR nerve growth factor receptor (TNFR superfamily, member 16)
IMAGE:629944	MYO5B myosin VB
IMAGE:1577736	EGF epidermal growth factor (beta-urogastrone)
IMAGE:203352
IMAGE:1475720	NRXN3 neurexin 3
IMAGE:2284803	SCAMP1 secretory carrier membrane protein 1
IMAGE:49336	**Homo sapiens map 17q24; 5.13cR from GATA41C05 repeat region, complete sequence
IMAGE:38141	SNAP25 **synaptosomal-associated protein, 25kDa
IMAGE:279563	ELOVL4 elongation of very long chain fatty acids (FEN1/Elo2, SUR4/Elo3, yeast)-like 4
IMAGE:39933	SV2B synaptic vesicle protein 2B homolog
IMAGE:51156	Di-Ras2 Di-Ras2
IMAGE:1927395	CADPS Ca2+-dependent activator protein for secretion
IMAGE:1618987	RLBP1 retinaldehyde binding protein 1
IMAGE:33096	GRIK1 glutamate receptor, ionotropic, kainate 1
IMAGE:396358	ESTs
IMAGE:381287	SAG S-antigen; retina and pineal gland (arrestin)
IMAGE:362830	RHO rhodopsin (opsin 2, rod pigment) (retinitis pigmentosa 4, autosomal dominant)
IMAGE:2109792	GNAT2 guanine nucleotide binding protein (G protein), alpha transducing activity polypeptide 2
IMAGE:383188	RCV1 recoverin
IMAGE:397262	CRX cone-rod homeobox
IMAGE:731379	ESTs
IMAGE:1585937	SORCS2 VPS10 domain receptor protein
IMAGE:248485	CRB1 crumbs homolog 1 (Drosophila)
IMAGE:1469381	KIAA1107 KIAA1107 protein
IMAGE:392390	PDE6H phosphodiesterase 6H, cGMP-specific, cone, gamma
IMAGE:40908	WIF1 WNT inhibitory factor 1
IMAGE:46055	PPFIA2 **protein tyrosine phosphatase, receptor type, f polypeptide (PTPRF), interacting protein (liprin), alpha 2
IMAGE:138444	KIAA1796 KIAA1796 protein
IMAGE:469969	ITGAV integrin, alpha V (vitronectin receptor, alpha polypeptide, antigen CD51)
IMAGE:758366	TRDN triadin
1292896	LOC57821 hypothetical protein LOC57821
IMAGE:382457	KCNB1 potassium voltage-gated channel, Shab-related subfamily, member 1
IMAGE:40038	Homo sapiens cDNA FLJ13937 fis, clone Y79AA1000805
IMAGE:796809	RABEX5 **putative Rab5 GDP/GTP exchange factor homologue
IMAGE:741389	RABEX5 putative Rab5 GDP/GTP exchange factor homologue
IMAGE:293057	ESTs
IMAGE:784279	OXR1 oxidation resistance 1
IMAGE:842826	Homo sapiens cDNA FLJ31988 fis, clone NT2RP7008863
IMAGE:487697	CROT carnitine O-octanoyltransferase
IMAGE:280483	Homo sapiens full length insert cDNA clone YY86H10
IMAGE:39586	DKFZP434D1335 DKFZP434D1335 protein
IMAGE:247240	DKFZP434D1335 DKFZP434D1335 protein
IMAGE:32887	KIAA1363 KIAA1363 protein
IMAGE:1690739	Homo sapiens cDNA FLJ32453 fis, clone SKMUS2001703
IMAGE:841499	Homo sapiens mRNA; cDNA DKFZp667N064 (from clone DKFZp667N064)
IMAGE:344105	Homo sapiens mRNA; cDNA DKFZp434E0626 (from clone DKFZp434E0626)
IMAGE:51909	Homo sapiens cDNA FLJ35199 fis, clone PLACE6018031
IMAGE:487141	Homo sapiens cDNA FLJ30301 fis, clone BRACE2003217
IMAGE:840600	GNB1 guanine nucleotide binding protein (G protein), beta polypeptide 1
IMAGE:768059	FLJ12619 hypothetical protein FLJ12619
IMAGE:2568642	FLJ12619 hypothetical protein FLJ12619
IMAGE:241337	**Homo sapiens cDNA: FLJ23190 fis, clone LNG12190
IMAGE:429517	OSBP2 oxysterol binding protein 2
IMAGE:1527297	FLJ22548 hypothetical protein FLJ22548 similar to gene trap PAT 12
IMAGE:379509	Homo sapiens cDNA FLJ37019 fis, clone BRACE2010669
IMAGE:712464	Homo sapiens cDNA FLJ36331 fis, clone THYMU2006048
IMAGE:416101	ESTs
IMAGE:770377	ATP6V0A1 ATPase, H+ transporting, lysosomal V0 subunit a isoform 1
IMAGE:813639	PER3 period homolog 3 (Drosophila)
IMAGE:594659	Homo sapiens mRNA; cDNA DKFZp762F0713 (from clone DKFZp762F0713)
IMAGE:137940	GSTM3 glutathione S-transferase M3 (brain)
IMAGE:33967	FLJ11220 hypothetical protein FLJ11220
IMAGE:281127	SEC22C vesicle trafficking protein
IMAGE:399577	ESTs, Highly similar to plakophilin 1; Plakophilin-1 [Homo sapiens] [H.sapiens]
IMAGE:51420	ESTs
IMAGE:501543	**ESTs
IMAGE:814225	KIAA0766 KIAA0766 gene product
IMAGE:360262	ESTs
IMAGE:360172	Homo sapiens cDNA FLJ34717 fis, clone MESAN2005371
IMAGE:2028398	ESTs
IMAGE:731376	Homo sapiens mRNA; cDNA DKFZp434M152 (from clone DKFZp434M152)
IMAGE:788526	SLC4A5 solute carrier family 4, sodium bicarbonate cotransporter, member 5
IMAGE:52080	NCOA1 nuclear receptor coactivator 1
IMAGE:838829	PLU-1 putative DNA/chromatin binding motif
IMAGE:810230	Human HeLa mRNA isolated as a false positive in a two-hybrid-screen
IMAGE:415122	HS3ST3B1 heparan sulfate (glucosamine) 3-O-sulfotransferase 3B1
IMAGE:415134	ESTs
IMAGE:436343	ZNF398 zinc finger protein 398
IMAGE:2515936	MPHOSPH9 M-phase phosphoprotein 9
IMAGE:712848	**Homo sapiens cDNA FLJ36300 fis, clone THYMU2004410
IMAGE:2516281	EZH1 enhancer of zeste homolog 1 (Drosophila)
IMAGE:327444	CNNM4 cyclin M4
IMAGE:395674	PCBP3 poly(rC) binding protein 3
IMAGE:271799	HDAC9 histone deacetylase 9
IMAGE:625764	SEC15L SEC15 (S. cerevisiae)-like
IMAGE:757143	LOC92840 hypothetical protein BC008201
IMAGE:136676	FSTL3 follistatin-like 3 (secreted glycoprotein)
IMAGE:789147	ENO2 enolase 2, (gamma, neuronal)
IMAGE:42389	Homo sapiens cDNA FLJ14353 fis, clone Y79AA1001167
IMAGE:435605	EZH1 enhancer of zeste homolog 1 (Drosophila)
IMAGE:2184814	SCML1 sex comb on midleg-like 1 (Drosophila)
IMAGE:712460	NKTR natural killer-tumor recognition sequence
IMAGE:504859	ESTs
IMAGE:147630	KIAA0308 KIAA0308 protein
IMAGE:427767	Homo sapiens clone IMAGE:119716, mRNA sequence
IMAGE:1605071	ESTs
IMAGE:245422	ADD1 adducin 1 (alpha)
IMAGE:434864	MRPS25 mitochondrial ribosomal protein S25
IMAGE:146305	ESTs
IMAGE:23095	FLJ33761 hypothetical protein FLJ33761
IMAGE:1911798	Homo sapiens squamous cell carcinoma-related protein-1 mRNA, complete cds
IMAGE:269293	FLJ12584 hypothetical protein FLJ12584
IMAGE:281892	NT5E 5'-nucleotidase, ecto (CD73)
IMAGE:22759	SEC15L SEC15 (S. cerevisiae)-like
IMAGE:752802	PSK-1 type I transmembrane receptor (seizure-related protein)
IMAGE:299737	ATP2B1 **ATPase, Ca++ transporting, plasma membrane 1
IMAGE:251936	NSF N-ethylmaleimide-sensitive factor
IMAGE:291712	PHCA **phytoceramidase, alkaline
IMAGE:340742	KIAA0802 KIAA0802 protein
IMAGE:1584797	ESTs
IMAGE:767486	MGC20460 **hypothetical protein MGC20460
IMAGE:38740	CA8 carbonic anhydrase VIII
IMAGE:753764	DKFZp586I021 hypothetical protein DKFZp586I021
IMAGE:84161	DKFZp434G2311 hypothetical protein DKFZp434G2311
IMAGE:361838	DKFZp434G2311 hypothetical protein DKFZp434G2311
IMAGE:566115	ESTs
IMAGE:381036	ESTs
IMAGE:756471	IGSF9 immunoglobulin superfamily, member 9
IMAGE:1603346
IMAGE:1602291
IMAGE:795863	ESTs, Weakly similar to hypothetical protein FLJ20489 [Homo sapiens] [H.sapiens]
IMAGE:179566
IMAGE:397620
IMAGE:1605178	SLC38A1 solute carrier family 38, member 1
IMAGE:788541	Homo sapiens cDNA FLJ14201 fis, clone NT2RP3002955
IMAGE:813787	ARHGEF9 **Cdc42 guanine nucleotide exchange factor (GEF) 9
IMAGE:2066830	KCNA5 potassium voltage-gated channel, shaker-related subfamily, member 5
IMAGE:377433	ESTs
IMAGE:392544	ESTs, Moderately similar to PRO0478 protein [Homo sapiens] [H.sapiens]
IMAGE:1655729	KIAA0182 KIAA0182 protein
IMAGE:43977	KIAA0182 KIAA0182 protein
IMAGE:1708401	ELOVL4 elongation of very long chain fatty acids (FEN1/Elo2, SUR4/Elo3, yeast)-like 4
IMAGE:1156552
IMAGE:1699346	EST, Moderately similar to ALU7_HUMAN Alu subfamily SQ sequence contamination warning entry [H.sapiens]
IMAGE:180841	CNK2 **connector enhancer of KSR2
IMAGE:2494000	C20orf36 chromosome 20 open reading frame 36
IMAGE:841146	DKFZP566G1424 hypothetical protein DKFZp566G1424
IMAGE:773265	FLJ13305 hypothetical protein FLJ13305
IMAGE:125429	SLC38A3 solute carrier family 38, member 3
IMAGE:322857	CKLiK CamKI-like protein kinase
IMAGE:1556999	Homo sapiens, clone IMAGE:4512785, mRNA
IMAGE:1883756	Homo sapiens, clone IMAGE:4512785, mRNA
IMAGE:1940257	ESTs
IMAGE:287551	Homo sapiens clone IMAGE 23915
IMAGE:826219	Homo sapiens mRNA; cDNA DKFZp434I1216 (from clone DKFZp434I1216)
IMAGE:1941810	PLCD4 phospholipase C, delta 4
IMAGE:1880189	ESTs
IMAGE:38611	ESTs
IMAGE:38517	OTOF otoferlin
IMAGE:327353	SLC24A1 solute carrier family 24 (sodium/potassium/calcium exchanger), member 1
IMAGE:626078	Homo sapiens cDNA: FLJ21532 fis, clone COL06049
IMAGE:364098	ESTs
IMAGE:1931337	Homo sapiens cDNA FLJ38701 fis, clone KIDNE2002198
IMAGE:27544	PROML1 prominin-like 1 (mouse)
IMAGE:362795	ISL1 ISL1 transcription factor, LIM/homeodomain, (islet-1)
IMAGE:190666	IMPG1 interphotoreceptor matrix proteoglycan 1
IMAGE:361807	GNAT1 guanine nucleotide binding protein (G protein), alpha transducing activity polypeptide 1
IMAGE:412911	KIAA1775 MT-protocadherin
IMAGE:382345	ESTs
IMAGE:190291	CABP5 calcium binding protein 5
IMAGE:223274	ARR3 arrestin 3, retinal (X-arrestin)
IMAGE:757235	Homo sapiens cDNA FLJ30906 fis, clone FEBRA2006055
IMAGE:1842541	PDE6A phosphodiesterase 6A, cGMP-specific, rod, alpha
IMAGE:1942830	KCNV2 potassium channel, subfamily V, member 2
IMAGE:392463	AIPL1 aryl hydrocarbon receptor interacting protein-like 1
IMAGE:361840	PDE6A phosphodiesterase 6A, cGMP-specific, rod, alpha
IMAGE:357046	CNGA1 cyclic nucleotide gated channel alpha 1
IMAGE:2508140	IGSF4 immunoglobulin superfamily, member 4
IMAGE:471682	LOC89944 hypothetical protein BC008326
IMAGE:360854	RBP3 retinol binding protein 3, interstitial
IMAGE:838389	UNC119 unc-119 homolog (C. elegans)
IMAGE:1942029	DGKZ diacylglycerol kinase, zeta 104kDa
IMAGE:731025	PPM1E protein phosphatase 1E (PP2C domain containing)
IMAGE:32381	GABRB3 gamma-aminobutyric acid (GABA) A receptor, beta 3
IMAGE:1699399
IMAGE:1701829	ESTs
IMAGE:745140	ESTs
IMAGE:454200
IMAGE:436757	ABCA7 ATP-binding cassette, sub-family A (ABC1), member 7
IMAGE:79022	FOSB FBJ murine osteosarcoma viral oncogene homolog B
IMAGE:490779	MAGI-3 membrane-associated guanylate kinase-related (MAGI-3)
IMAGE:248642	SLC39A3 solute carrier family 39 (zinc transporter), member 3
IMAGE:950355	ESTs, Weakly similar to TRHY_HUMAN Trichohyalin [H.sapiens]
IMAGE:25396	DKFZp761D221 hypothetical protein DKFZp761D221
IMAGE:40338	CNTNAP2 contactin associated protein-like 2
IMAGE:1472677	PDE6B phosphodiesterase 6B, cGMP-specific, rod, beta (congenital stationary night blindness 3, autosomal dominant)
IMAGE:223098	ROM1 retinal outer segment membrane protein 1
IMAGE:460386	EST, Weakly similar to I54347 rod outer segment membrane protein 1 - human [H.sapiens]
IMAGE:1624139	Homo sapiens cDNA FLJ11832 fis, clone HEMBA1006566
IMAGE:1908480
IMAGE:50030	RGS8 regulator of G-protein signalling 8
IMAGE:397588	RTBDN retbindin
IMAGE:1416739	Homo sapiens cDNA: FLJ22769 fis, clone KAIA1316
IMAGE:381866	GUCA1A guanylate cyclase activator 1A (retina)
IMAGE:383089	PDE6G phosphodiesterase 6G, cGMP-specific, rod, gamma
IMAGE:380878	RHO rhodopsin (opsin 2, rod pigment) (retinitis pigmentosa 4, autosomal dominant)
IMAGE:772960	ESTs
IMAGE:781401	FLJ25270 **hypothetical protein FLJ25270
IMAGE:772913	FLJ31951 hypothetical protein FLJ31951
IMAGE:1650304	GRIT Rho GTPase-activating protein
IMAGE:48530	KIAA0449 **KIAA0449 protein
IMAGE:34442	C20orf103 chromosome 20 open reading frame 103
IMAGE:39204	CNTNAP2 contactin associated protein-like 2
IMAGE:396229	KIAA0450 KIAA0450 gene product
IMAGE:399336	PDE8B phosphodiesterase 8B
IMAGE:282688	PDE8B phosphodiesterase 8B
IMAGE:812217	PDE8B phosphodiesterase 8B
IMAGE:37986	ECEL1 endothelin converting enzyme-like 1
IMAGE:276515	SLC1A7 solute carrier family 1 (glutamate transporter), member 7
IMAGE:52021	DACH dachshund homolog (Drosophila)
IMAGE:455263	Homo sapiens cDNA FLJ30247 fis, clone BRACE2002227
IMAGE:712466	ESTs, Highly similar to A49873 inositol 1,4,5-triphosphate receptor, type 3 - human [H.sapiens]
IMAGE:810263	rhophilin-2 rhophilin-2
IMAGE:141123	ESTs
IMAGE:1169393	ZNF291 zinc finger protein 291
IMAGE:43461	MDM1 nuclear protein double minute 1
IMAGE:49839	FLJ20069 hypothetical protein FLJ20069
IMAGE:815163	GRIPE **likely ortholog of mouse GAP-related interacting protein to E12
IMAGE:878767	WHSC1 Wolf-Hirschhorn syndrome candidate 1
IMAGE:950448	RAB3-GAP150 rab3 GTPase-activating protein, non-catalytic subunit (150kD)
IMAGE:1604416	ESTs
IMAGE:35626	Homo sapiens cDNA FLJ14201 fis, clone NT2RP3002955
IMAGE:795901	ESTs, Weakly similar to S26650 DNA-binding protein 5 - human [H.sapiens]
IMAGE:130616	MYO9A myosin IXA
IMAGE:276848	CDK5R2 cyclin-dependent kinase 5, regulatory subunit 2 (p39)
IMAGE:30673	SHANK2 SH3 and multiple ankyrin repeat domains 2
IMAGE:2253630	NEFH neurofilament, heavy polypeptide 200kDa
IMAGE:609052	ESTs
IMAGE:725707	RASGRP1 RAS guanyl releasing protein 1 (calcium and DAG-regulated)
IMAGE:838500	FLJ13993 hypothetical protein FLJ13993
IMAGE:969650	SCAMP5 secretory carrier membrane protein 5
IMAGE:741795	RALGPS1A Ral guanine nucleotide exchange factor RalGPS1A
IMAGE:814423	CNNM4 cyclin M4
IMAGE:1637282	HK2 hexokinase 2
IMAGE:782462	GUCA1A guanylate cyclase activator 1A (retina)
IMAGE:2299889	RDS retinal degeneration, slow (retinitis pigmentosa 7)
IMAGE:48518	ABCA5 ATP-binding cassette, sub-family A (ABC1), member 5
IMAGE:594871	KIAA0564 KIAA0564 protein
IMAGE:281904	KIAA0349 KIAA0349 protein
IMAGE:767285	CGI-145 CGI-145 protein
IMAGE:1712248	ESTs
IMAGE:770014	TRA@ T cell receptor alpha locus
IMAGE:429959	LC27 putative integral membrane transporter
IMAGE:469549	HBB hemoglobin, beta
IMAGE:416855	ESTs
IMAGE:730439	FLJ38975 hypothetical protein FLJ38975
IMAGE:293804	KIAA1042 KIAA1042 protein
IMAGE:277186	PITPNM phosphatidylinositol transfer protein, membrane-associated
IMAGE:768069	KIAA0795 KIAA0795 protein
IMAGE:1098334	FLJ12443 **hypothetical protein FLJ12443
IMAGE:201483	FLJ12443 hypothetical protein FLJ12443
IMAGE:1947289	EST
IMAGE:824851	FLJ12443 hypothetical protein FLJ12443
IMAGE:39884	IMPDH1 IMP (inosine monophosphate) dehydrogenase 1
IMAGE:1084278	APOA4 apolipoprotein A-IV
IMAGE:283080	LOC51277 Ras-associated protein Rap1
IMAGE:1845366	ESTs, Highly similar to protein kinase, interferon-inducible double stranded RNA dependent activator; protein activator of the interferon-induced protein kinase [Homo sapiens] [H.sapiens]
IMAGE:46356	NHLH1 nescient helix loop helix 1
IMAGE:2462525	ABCA5 ATP-binding cassette, sub-family A (ABC1), member 5
IMAGE:250619	Homo sapiens mRNA; cDNA DKFZp586G1924 (from clone DKFZp586G1924)
IMAGE:219961	EST
IMAGE:767171	FLJ20015 **hypothetical protein FLJ20015
IMAGE:753986	GRIT Rho GTPase-activating protein
IMAGE:51986	PRKCE protein kinase C, epsilon
IMAGE:395708	DPYSL4 dihydropyrimidinase-like 4
IMAGE:284620	KIAA1795 **KIAA1795 protein
IMAGE:124530	CERD4 cer-d4 (mouse) homolog
IMAGE:431408	Homo sapiens clone 24416 mRNA sequence
IMAGE:431331	ESTs
IMAGE:431330	ESTs
IMAGE:27404	CNTNAP2 contactin associated protein-like 2
IMAGE:1420501	THOP1 thimet oligopeptidase 1
IMAGE:1011159	FLJ20069 hypothetical protein FLJ20069
IMAGE:199237	ESTs, Moderately similar to hypothetical protein FLJ20097 [Homo sapiens] [H.sapiens]
IMAGE:1950175	CRYZL1 crystallin, zeta (quinone reductase)-like 1
IMAGE:1687681	ESTs, Moderately similar to YYY1_HUMAN Very very hypothetical protein RMSA-1 [H.sapiens]
IMAGE:279171	ESTs
IMAGE:26806	MGC10433 hypothetical protein MGC10433
IMAGE:1761715	PRKRIR protein-kinase, interferon-inducible double stranded RNA dependent inhibitor, repressor of (P58 repressor)
IMAGE:41987	Homo sapiens mRNA full length insert cDNA clone EUROIMAGE 966164
IMAGE:279354	ESTs, Weakly similar to A43932 mucin 2 precursor, intestinal - human (fragments) [H.sapiens]
IMAGE:826353	FLJ21901 hypothetical protein FLJ21901
IMAGE:276371	FLJ22548 hypothetical protein FLJ22548 similar to gene trap PAT 12
IMAGE:669471	Homo sapiens cDNA FLJ37916 fis, clone CTONG1000094, weakly similar to CYCLIN-DEPENDENT KINASE 6 INHIBITOR
IMAGE:283382	DKFZP564O1863 DKFZP564O1863 protein
IMAGE:289437	Homo sapiens cDNA FLJ37422 fis, clone BRAWH2001241
IMAGE:31343	**ESTs
IMAGE:31448	Homo sapiens mRNA; cDNA DKFZp686B1236 (from clone DKFZp686B1236)
IMAGE:124829
IMAGE:753430	ATRX alpha thalassemia/mental retardation syndrome X-linked (RAD54 homolog, S. cerevisiae)
IMAGE:147651	FLJ14281 hypothetical protein FLJ14281
IMAGE:490748	Homo sapiens cDNA FLJ30332 fis, clone BRACE2007254
IMAGE:1702779	Homo sapiens cDNA FLJ32881 fis, clone TESTI2004153
IMAGE:685045	**ESTs, Weakly similar to ubiquitously transcribed tetratricopeptide repeat gene, Y chromosome; Ubiquitously transcribed TPR gene on Y chromosome [Homo sapiens] [H.sapiens]
IMAGE:897593	EPB41L5 erythrocyte membrane protein band 4.1 like 5
IMAGE:49385	Homo sapiens mRNA; cDNA DKFZp586I1823 (from clone DKFZp586I1823)
IMAGE:357285	GDF11 growth differentiation factor 11
IMAGE:364083	HSA9761 putative dimethyladenosine transferase
IMAGE:700895	HSA9761 putative dimethyladenosine transferase
IMAGE:767310	HSA9761 putative dimethyladenosine transferase
IMAGE:212456	LOC90355 hypothetical gene supported by AF038182; BC009203
IMAGE:51851	**ESTs, Weakly similar to I78885 serine/threonine-specific protein kinase (EC 2.7.1.-) STK2 - human [H.sapiens]
IMAGE:277290	ESTs
IMAGE:786053	Homo sapiens cDNA FLJ31853 fis, clone NT2RP7000876
IMAGE:2541460	UNC13 unc-13-like (C. elegans)
IMAGE:127063	Homo sapiens cDNA FLJ40765 fis, clone TRACH2003272
IMAGE:1690115	Homo sapiens cDNA FLJ34988 fis, clone OCBBF2011021, highly similar to KILON PROTEIN PRECURSOR
IMAGE:753464	ESTs, Weakly similar to RNA binding motif protein 12; putative brain nuclearly-targeted protein [Homo sapiens] [H.sapiens]
IMAGE:51237	FLJ20156 hypothetical protein FLJ20156
[truncated: 2,874 more rows]
