# Supplementary material for: Differential gene expression in anatomical compartments of the human eye
Source: Genome Biol. 2005 Aug 17;6(9):R74. doi: 10.1186/gb-2005-6-9-r74 (PMC1242209; doi:10.1186/gb-2005-6-9-r74)
Supplement: Additional data file 5 — The list of diseases for each compartment with their mapped genetic intervals. [file gb-2005-6-9-r74-S5.xls]

## Sheet: Lens diseases
Disease	Gene (if cloned)	Compartment	Chrom1	1p/q	band1	subband1	2p/q	band2	subband2
MARSHALL SYNDROME	COL11A1	lens	1	p	21
CATARACT, ZONULAR PULVERULENT 1	GJA8	lens	1	q	21	1
CATARACT, COPPOCK-LIKE	CRYGC	lens	2	q	33		q	35
CATARACT, PUNCTATE, PROGRESSIVE JUVENILE-ONSET	CRYGD	lens	2	q	33		q	35
CATARACT, NONNUCLEAR POLYMORPHIC CONGENITAL, AUTOSOMAL DOMINANT		lens	2	q	33		q	35
Merinesco-Sjogren, congenital cataracts		lens	5	q	31
RHIZOMELIC CHONDRODYSPLASIA PUNCTATA, TYPE 1	PEX7	lens	6	q	22		q	24
ROTHMUND-THOMSON SYNDROME, juvenile cataract	RECQL4	lens	8	q	24	3
anterior segment mesenchymal dysgenesis with cataract 1	FOXE3	lens	1	p	32
ANIRIDIA, TYPE II	PAX6	lens	11	p	13
CATARACT, POSTERIOR POLAR 2	CRYAB	lens	11	q	22	3	q	23	1
CATARACT, POLYMORPHIC AND LAMELLAR	MIP	lens	12	q	13
CATARACT, ZONULAR PULVERULENT 3	GJA3	lens	13	q	11
MICROPHTHALMIA-CATARACT		lens	16	p	13	3
CATARACT, MARNER TYPE	HSF4	lens	16	q	21		q	22	1
CATARACT, ANTERIOR POLAR, 2		lens	17	p	13
CATARACT, CONGENITAL ZONULAR, WITH SUTURAL OPACITIES	CRYBA1	lens	17	q	11	1	q	12
CATARACT, CONGENITAL, CERULEAN TYPE, 1		lens	17	q	24
zonular central nuclear cataract	CRYAA	lens	21	q	22	3
CATARACT, CONGENITAL, CERULEAN TYPE, 2	CRYBB2	lens	22	q	11	2	q	12	2
CATARACT-DENTAL SYNDROME	NHS	lens	X	p	22	13
LOWE OCULOCEREBRORENAL SYNDROME	OCRL	lens	X	q	26	1
anterior segment mesenchymal dysgenesis with cataract 2	PITX3	lens	10	q	25
cataract, central saccular, with sutural opacities		lens	15	q	21		q	22
cataract, congenital, nuclear progressive		lens	2	p	12
adult blood group (I) phenotype with congenital cataracts	GCNT2	lens	6	p	23		p	24
cataract, congenital total with posterior sutural opacities		lens	X	p
cataract, AR, early onset, pulverulent		lens	19	q	13		q	22
galactokinase deficiency	GALK1	lens	17	q	24
cataract, posterior polar 3		lens	20	p	12		q	12
dementia, familial danish with cataract	ITM2B	lens	13	q	14
autosomal dominant and juvenile onset	BFSP2	lens	3	q	21		q	25
nonsyndromic hereditary hearing impairment with cataracts		lens	22	q	12	2	q	13	3
CCV, (Volkmann)		lens	1	p	ter		p	36	13
CATARACT, POSTERIOR POLAR 1		lens	1	p	ter		p	36	1
cataract, anterior polar 1	CTAA1	lens	14	q	24		q	ter

## Sheet: Cornea diseases
Disease	Gene (if cloned)	Compartment	Chrom1	1p/q	band1	subband1	2p/q	band2	subband2
Meesmann dystrophy 1	KRT3	cornea	12	q	13
Meesmann dystrophy 2	KRT12	cornea	17	q	12
stocker-holt dystrophy	KRT12	cornea	17	q	12
Granular corneal dystrophy Type I	TGFBI	cornea	5	q	31
Granular corneal dystrophy Type II(Avellino)	TGFBI	cornea	5	q	31
Granular corneal dystrophy Type III (R-Bucklers)	TGFBI	cornea	5	q	31
Lattice corneal dystrophy Type I	TGFBI	cornea	5	q	31
Lattice corneal dystrophy Type IIIA	TGFBI	cornea	5	q	31
Lattice corneal dystrophy Type IV	TGFBI	cornea	5	q	31
Thiel Behnke dystrophy, (locus 1)	TGFBI	cornea	5	q	31
Lattice corneal dystrophy Type II	GSN	cornea	9	q	34
Gelatinous droplike corneal dystrophy (lattice type III)	TACSTD2	cornea	1	p	32
Cornea verticillata	GLA	cornea	X	q	22
Cornea farinata and deep filiform dystophy	STS	cornea	X	p	22	32
Autosomal dominant keratitis	PAX6	cornea	11	p	13
Cornea plana, AD		cornea	12	q
Cornea plana, AR	KERA	cornea	12	q	22
benign hereditary intraepithelial dyskeratosis		cornea	4	q	35
CHED1		cornea	20	p	11	2	q	11	2
CHED2		cornea	20	p	`13
Fish eye disease	LCAT	cornea	16	q	22	1
Ichthyosis, X-linked	STS	cornea	X	p	22	32
Megalocornea		cornea	X	q	21	3	q	22
Macular corneal dystrophy type 1	CHST6	cornea	16	q	22
Macular corneal dystrophy type 2	CHST6	cornea	16	q	22
Schnyder central crystalline dystrophy		cornea	1	p	34	1	p	36
Posterior polymorphous corneal dystrophy	VSX1	cornea	20	p	11	2
Keratoconus, AD	VSX1	cornea	20	p	11	2
Thiel-Behnke dystrophy (locus 2)		cornea	10	q	23		q	24
Fuchs endothelial dystrophy	COL8A2	cornea	1	p	32	3	p	34	3
Fleck dystrophy		cornea	2	q	25
Corneal dermoid		cornea	X	q	24		q	ter

## Sheet: Retina diseases
Disease	Gene (if cloned)	Compartment	Chrom1	1p/q	band1	subband1	2p/q	band2	subband2
Bardet-Biedl syndrome 1		retina	3	p	12		p	13
Bardet-Biedl syndrome 2		retina	2	q	31
Chorioretinal atrophy or degeneration: Peripapillary chorioretinal degeneration, Icelandic type		retina	11	p	15
cone or cone-rod dystrophy, AD/dominant retinal cone dys. 1		retina	6	q	25		q	26
cone or cone-rod dystrophy, AR 3		retina	1	q	12		q	24
cone or cone-rod dystrophy, x-linked 1		retina	x	q	27
cone or cone-rod dystrophy, x-linked 2		retina	x	p	11	4	q	13	1
deafness alone or syndromic, AR 5		retina	3	p	23		p	24	2
leber congenital amaurosis, AR 1		retina	14	q	24
leber congenital amaurosis, AR 2		retina	6	q	11		q	16
leber congenital amaurosis, AR 3		retina	1	p	36
macular degeneration, AD/benign concentric annular		retina	6	p	12	3	q	16
macular degeneration, AD/ cystoid macular edema		retina	7	p	15		p	21
macular degeneration, AD/ N. carolina dystrophy		retina	6	q	14		q	16	2
macular degeneration, AD/bull's eye		retina	4	p	15	2	p	16	3
macular dystrophy, AD/ resembling Ncarolina		retina	5	p	13	1	p	15	33
macular dystrophy, AD/ Stargardt-like		retina	4	p
ocular-retinal developmental disease, AD, Wagner disease		retina	5	q	13		q	14
optic atrophy, AD 1		retina	18	q	12	2	q	12	3
optic atrophy, AR		retina	8	q	21		q	22
optic atrophy, x-linked 1		retina	x	p	11	4	p	11	2
retinitis pigmentosa, AD		retina	17	q	22
retinitis pigmentosa, AR 1		retina	16	p	12	3	p	12	1
retinitis pigmentosa, AR 2		retina	16	q	14		q	21
retinitis pigmentosa, AR 3		retina	2	p	11		p	15
retinitis pigmentosa, AR 4		retina	4	q	32		q	34
retinitis pigmentosa, X-linked 1		retina	x	p	21	3	p	21	2
retinitis pigmentosa, X-linked 2		retina	x	p	22
retinitis pigmentosa, X-linked 3		retina	x	q	26	x	q	27
syndromic/systemic diseases with retinopathy, AD: cone-rod dystrophy1		retina	18	q	21	1	q	21	3
syndromic/systemic diseases with retinopathy, AD: vascular retinopathy with migraine		retina	3	p	21	3	p	21	1
syndromic/systemic diseases with retinopathy, AR: posterior column ataxia with RP		retina	1	q	31		q	32
syndromic/systemic diseases with retinopathy, AR: retardation, spastisity, retinal degeneration		retina	15	q	24
syndromic/systemic diseases with retinopathy, AR: Wolfram syndrome		retina	4	q	22		q	24
usher syndrome, AR 1		retina	14	q	32
usher syndrome, AR 2		retina	21	q	21
usher syndrome, AR 3		retina	3	p	23		p	24	2
dominant central areolar choroidal dystrophy		retina	17	p
dominant familial exudative vitreoretinopathy 1		retina	11	p	12		p	13
dominant familial exudative vitreoretinopathy 2		retina	11	q	12	1	q	14	1
dominant mac dystrophy, North Carolina-like with progressive sensorineural hearing loss		retina	14	q
dominant neovascular inflammatory vitreoretinopathy, AD		retina	11	q	13
recessive rod monochromacy or achromatopsia		retina	14
recessive nonsyndromal congenital retinal nonattachment		retina	10	q	21
Åland island eye disease		retina	X	p	11	4	p	11	23
retinal dysplasia, primary		retina	X	p	11	3	p	11	23
Bardet-Biedl syndrome 3	BBS1	retina	11	q	13
Bardet-Biedl syndrome 4	BBS2	retina	16	q	21
Bardet-Biedl syndrome 5	BBS4	retina	15	q	22	3	q	23
Bardet-Biedl syndrome 6	BBS7	retina	4	q	27
Bardet-Biedl syndrome 7	MKKS	retina	20	p	12
Bardet-Biedl syndrome 8	TTC8	retina	14	q	32	1
Chorioretinal atrophy or degeneration, AD	RGR	retina	10	q	23
Cone or cone-rod dystrophy, AD 1	AIPL1	retina	17	p	13	1
Cone or cone-rod dystrophy, AD 2	CRX	retina	19	q	13	3
Cone or cone-rod dystrophy, AD 3	GUCA1A	retina	6	p	21	1
Cone or cone-rod dystrophy, AD 4	GUCY2D	retina	17	p	13	1
Cone or cone-rod dystrophy, AD 5	RIMS1	retina	6
Cone or cone-rod dystrophy, AD 6	UNC119	retina	17	q	11	2
Cone or cone-rod dystrophy, AR 1	ABCA4	retina	1	p	13		p	21
Cone or cone-rod dystrophy, AR 2	RDH5	retina	12	q	13		q	14
Cone or cone-rod dystrophy, x-linked 3	RPGR	retina	X	p	21	1
Congenital stationary night blindness, AD 1	GNAT1	retina	3	p	21
Congenital stationary night blindness, AD 2	PDE6B	retina	4	p	16	3
Congenital stationary night blindness, AD 3	RHO	retina	3	q	21	3	q	24
Congenital stationary night blindness, AR	RHOK	retina	13	q	34
Congenital stationary night blindness, X-linked 1	CACNA1F	retina	x	p	11	23
Congenital stationary night blindness, X-linked 2	NYX	retina	x	p	11	4
Congenital stationary night blindness, X-linked 3	RPGR	retina	x	p	21	1
Deafness alone or syndromic, AD	WFS1	retina	4	p	16	1
Deafness alone or syndromic, AR 1	CDH23	retina	10	q	21		q	22
Deafness alone or syndromic, AR 2	MYO7A	retina	11	q	13	5
Deafness alone or syndromic, AR 3	PCDH15	retina	10	q	21		q	22
Deafness alone or syndromic, AR 4	USH1C	retina	11	p	15	1
Leber congenital amaurosis, AD	CRX	retina	19	q	13	3
Leber congenital amaurosis, AR 1	CRB1	retina	1	q	31	1	q	32	1
Leber congenital amaurosis, AR 2	RPE65	retina	1	p	31
Leber congenital amaurosis, AR 3	RPGRIP1	retina	14	q	11
Macular degeneration, AD 1	ARMD1	retina	1	q	25		q	31
Macular degeneration, AD 2	EFEMP1	retina	2	p	16
Macular degeneration, AD 3	ELOVL4	retina	6	q	14
Macular degeneration, AD 4	RDS	retina	16	p	21	1	cen
Macular degeneration, AD 5	TIMP3	retina	22	q	12	1	q	13	2
Macular degeneration, AD 6	VMD2	retina	11	q	13
Macular degeneration, X-linked	RPGR	retina	x	p	21	1
Optic atrophy, AD 2	OPA1	retina	3	q	28		q	29
Optic atrophy, X-linked 2	TIMM8A	retina	x	q	22
Retinitis pigmentosa, AD 1	FSCN2	retina	17	q	25
Retinitis pigmentosa, AD 2	HPRP3	retina	1	q	21	2
Retinitis pigmentosa, AD 3	IMPDH1	retina	7	q	31	3	q	32
Retinitis pigmentosa, AD 4	NRL	retina	14	q	11	1	q	11	2
Retinitis pigmentosa, AD 5	PRPF8	retina	17	p	13	3
Retinitis pigmentosa, AD 6	PRPF31	retina	19	q	13	4
Retinitis pigmentosa, AD 7	ROM1	retina	11	q	13
Retinitis pigmentosa, AD 8	RP1	retina	8	q	11		q	13
Retinitis pigmentosa, AD 9	RP9	retina	7	p	14	2
Retinitis pigmentosa, AR 1	CERKL	retina	2	q	31	2	q	32	3
Retinitis pigmentosa, AR 2	CNGA1	retina	4	p	12	4	cen
Retinitis pigmentosa, AR 3	CNGB1	retina	16	q	13
Retinitis pigmentosa, AR 4	LRAT	retina	4	q	31
Retinitis pigmentosa, AR 5	MERTK	retina	2	q	14	1
Retinitis pigmentosa, AR 6	NR2E3	retina	15	q	23
Retinitis pigmentosa, AR 7	PDE6A	retina	5	q	31	2	q	34
Retinitis pigmentosa, AR 8	RLBP1	retina	15	q	26
Retinitis pigmentosa, AR 9	SAG	retina	2	q	37	1
Retinitis pigmentosa, AR 10	TULP1	retina	6	p	21	3
Retinitis pigmentosa, AR 11	USH2A	retina	1	q	41
retinitis pigmentosa, X-linked 4	RP2	retina	x	p	11	3
Other retinopathy, AD 1	OPN1SW	retina	7	q	31	3	q	32
Other retinopathy, AD 2	RB1	retina	13	q	14	1	q	14	2
Other retinopathy, AR 1	CDH3	retina	16	q	22	1
Other retinopathy, AR 2	CNGA3	retina	2	q	11
Other retinopathy, AR 3	CNGB3	retina	8	q	21		q	22
Other retinopathy, AR 4	GNAT2	retina	1	p	13
Other retinopathy, AR 5	OAT	retina	10	q	26
Other retinopathy, AR 6	PROML1	retina	4	p	12		p	16	2
Other retinopathy, AR 7	R9AP	retina	19	q	13	11
Other retinopathy, AR 8	RBP4	retina	10	q	24
Other retinopathy, AR 9	RGS9	retina	17	q	23		q	24
Other retinopathy, X-linked 1	CHM	retina	x	q	21	2
Other retinopathy, X-linked 2	DMD	retina	x	p	21	2
Other retinopathy, X-linked 3	NDP	retina	x	p	11	4
Other retinopathy, X-linked 4	OPN1LW	retina	x	q	28
Other retinopathy, X-linked 5	OPN1MW	retina	x	q	28
Other retinopathy, X-linked 6	RS1	retina	x	p	22	2	p	22	1
