# Supplementary material for: Differential gene expression in anatomical compartments of the human eye
Source: Genome Biol. 2005 Aug 17;6(9):R74. doi: 10.1186/gb-2005-6-9-r74 (PMC1242209; doi:10.1186/gb-2005-6-9-r74)
Supplement: Additional data file 6 — Results of the disease gene analysis, including the list of candidate genes for each disease. [file gb-2005-6-9-r74-S6.xls]

## Sheet: Lens disease results
Disease	Clone ID	Chromosome	Cytoband	Symbol	Name	UniGene Cluster	Cloned disease gene for disease?
CATARACT, ANTERIOR POLAR, 2	IMAGE:262804	17	p13.1	GABARAP	GABA(A) receptor-associated protein|GABA(A) receptor-associated protein	Hs.84359	Not cloned
CATARACT, ANTERIOR POLAR, 2	IMAGE:1587710	17	p13.1	PER1	period homolog 1 (Drosophila)	Hs.445534	Not cloned
CATARACT, ANTERIOR POLAR, 2	IMAGE:845771	17	p13.1	MGC49942	hypothetical protein MGC49942	Hs.206824	Not cloned
CATARACT, ANTERIOR POLAR, 2	IMAGE:435452	17	p13.1		Transcribed sequences	Hs.431109	Not cloned
CATARACT, ANTERIOR POLAR, 2	IMAGE:1584503	17	p13.1	GPS2	G protein pathway suppressor 2	Hs.438219	Not cloned
CATARACT, ANTERIOR POLAR, 2	IMAGE:136676	17	p13.1		vesicle-associated membrane protein 2 (synaptobrevin 2)|vesicle-associated membrane protein 2 (synaptobrevin 2)	Hs.25348	Not cloned
CATARACT, ANTERIOR POLAR, 2	IMAGE:823663	17	p13.1	FXR2	fragile X mental retardation, autosomal homolog 2|fragile X mental retardation, autosomal homolog 2	Hs.52788	Not cloned
CATARACT, ANTERIOR POLAR, 2	IMAGE:646657	17	p13.1	SCO1	SCO cytochrome oxidase deficient homolog 1 (yeast)|SCO cytochrome oxidase deficient homolog 1 (yeast)	Hs.14511	Not cloned
CATARACT, ANTERIOR POLAR, 2	IMAGE:325583	17	p13.1	ZBTB4	zinc finger and BTB domain containing 4|zinc finger and BTB domain containing 4	Hs.35096	Not cloned
CATARACT, ANTERIOR POLAR, 2	IMAGE:825012	17	p13.1	MGC14151	hypothetical protein MGC14151	Hs.333414	Not cloned
CATARACT, ANTERIOR POLAR, 2	IMAGE:325606	17	p13.1	TXNL5	thioredoxin-like 5|thioredoxin-like 5	Hs.408236	Not cloned
CATARACT, ANTERIOR POLAR, 2	IMAGE:81434	17	p13.1	ALOX12	arachidonate 12-lipoxygenase	Hs.1200	Not cloned
CATARACT, ANTERIOR POLAR, 2	IMAGE:137506	17	p13.1				Not cloned
CATARACT, ANTERIOR POLAR, 2	IMAGE:2448976	17	p13.1	SOX15	SRY (sex determining region Y)-box 15	Hs.95582	Not cloned
CATARACT, ANTERIOR POLAR, 2	IMAGE:1710829	17	p13.1	STX8	syntaxin 8	Hs.380938	Not cloned
CATARACT, ANTERIOR POLAR, 2	IMAGE:809595	17	p13.2	CAMTA2	calmodulin binding transcription activator 2|calmodulin binding transcription activator 2	Hs.107362	Not cloned
CATARACT, ANTERIOR POLAR, 2	IMAGE:773332	17	p13.2	ITGAE	integrin, alpha E (antigen CD103, human mucosal lymphocyte antigen 1; alpha polypeptide)|integrin, alpha E (antigen CD103, human mucosal lymphocyte antigen 1; alpha polypeptide)	Hs.389133	Not cloned
CATARACT, ANTERIOR POLAR, 2	IMAGE:755777	17	p13.2	MIS12	homolog of yeast Mis12|homolog of yeast Mis12	Hs.267194	Not cloned
CATARACT, ANTERIOR POLAR, 2	IMAGE:770884	17	p13.2	TIP-1	Tax interaction protein 1|Tax interaction protein 1	Hs.12956	Not cloned
CATARACT, ANTERIOR POLAR, 2	IMAGE:772890	17	p13.2	RABEP1	rabaptin, RAB GTPase binding effector protein 1	Hs.390163	Not cloned
CATARACT, ANTERIOR POLAR, 2	IMAGE:324653	17	p13.2		CDNA clone IMAGE:4431242, partial cds|CDNA clone IMAGE:4431242, partial cds	Hs.513876	Not cloned
CATARACT, ANTERIOR POLAR, 2	IMAGE:529861	17	p13.2	PSMB6	proteasome (prosome, macropain) subunit, beta type, 6|proteasome (prosome, macropain) subunit, beta type, 6	Hs.77060	Not cloned
CATARACT, ANTERIOR POLAR, 2	IMAGE:878413	17	p13.2	SLC25A11	solute carrier family 25 (mitochondrial carrier; oxoglutarate carrier), member 11	Hs.184877	Not cloned
CATARACT, ANTERIOR POLAR, 2	IMAGE:826173	17	p13.2	PFN1	profilin 1	Hs.408943	Not cloned
CATARACT, ANTERIOR POLAR, 2	IMAGE:531957	17	p13.2	UBE2G1	ubiquitin-conjugating enzyme E2G 1 (UBC7 homolog, C. elegans)|ubiquitin-conjugating enzyme E2G 1 (UBC7 homolog, C. elegans)	Hs.78563	Not cloned
CATARACT, ANTERIOR POLAR, 2	IMAGE:1573520	17	p13.2	DKFZP566H073	DKFZP566H073 protein	Hs.7158	Not cloned
CATARACT, ANTERIOR POLAR, 2	IMAGE:796117	17	p13.2	MGC2963	hypothetical protein MGC2963|hypothetical protein MGC2963	Hs.30011	Not cloned
CATARACT, ANTERIOR POLAR, 2	IMAGE:714472	17	p13.3	RUTBC1	RUN and TBC1 domain containing 1|RUN and TBC1 domain containing 1	Hs.273138	Not cloned
CATARACT, ANTERIOR POLAR, 2	IMAGE:809533	17	p13.3		hypothetical protein MGC14376|MRNA; cDNA DKFZp686B06150 (from clone DKFZp686B06150)	Hs.417157|Hs.512301	Not cloned
CATARACT, ANTERIOR POLAR, 2	IMAGE:80226	17	p13.3		nucleoredoxin	Hs.437447	Not cloned
CATARACT, ANTERIOR POLAR, 2	IMAGE:2016426	17	p13.3	KIAA0664	KIAA0664 protein	Hs.22616	Not cloned
CATARACT, ANTERIOR POLAR, 2	IMAGE:701402	17	p13.3		CDNA FLJ38130 fis, clone D6OST2000464|CDNA FLJ38130 fis, clone D6OST2000464	Hs.343220	Not cloned
CATARACT, ANTERIOR POLAR, 2	IMAGE:768199	17	p13.3	C17orf31	chromosome 17 open reading frame 31|chromosome 17 open reading frame 31	Hs.448342	Not cloned
CATARACT, ANTERIOR POLAR, 2	IMAGE:246541	17	p13.3	CGI-150	CGI-150 protein|CGI-150 protein	Hs.279061	Not cloned
CATARACT, ANTERIOR POLAR, 2	IMAGE:266106	17	p13.3	YWHAE	tyrosine 3-monooxygenase/tryptophan 5-monooxygenase activation protein, epsilon polypeptide|tyrosine 3-monooxygenase/tryptophan 5-monooxygenase activation protein, epsilon polypeptide	Hs.79474	Not cloned
CATARACT, ANTERIOR POLAR, 2	IMAGE:809731	17	p13.3	MNT	MAX binding protein|MAX binding protein	Hs.253552	Not cloned
CATARACT, ANTERIOR POLAR, 2	IMAGE:1554314	17	p13.3				Not cloned
CATARACT, ANTERIOR POLAR, 2	IMAGE:491764	17	p13.3	FLJ33817	hypothetical protein FLJ33817|hypothetical protein FLJ33817	Hs.234572	Not cloned
CATARACT, ANTERIOR POLAR, 2	IMAGE:230370	17	p13.3		v-crk sarcoma virus CT10 oncogene homolog (avian)	Hs.511822	Not cloned
CATARACT, ANTERIOR POLAR, 2	IMAGE:121708	17	p13.3				Not cloned
CATARACT, ANTERIOR POLAR, 2	IMAGE:878178	17	p13.3	PAFAH1B1	platelet-activating factor acetylhydrolase, isoform Ib, alpha subunit 45kDa	Hs.77318	Not cloned
cataract, AR, early onset, pulverulent	IMAGE:161195	19	q13.11				Not cloned
cataract, AR, early onset, pulverulent	IMAGE:770848	19	q13.11	ZNF507	zinc finger protein 507|zinc finger protein 507	Hs.144028	Not cloned
cataract, AR, early onset, pulverulent	IMAGE:1607482	19	q13.11	CEBPG	CCAAT/enhancer binding protein (C/EBP), gamma	Hs.2227	Not cloned
cataract, AR, early onset, pulverulent	IMAGE:247240	19	q13.11	C19orf13	chromosome 19 open reading frame 13	Hs.8258	Not cloned
cataract, AR, early onset, pulverulent	IMAGE:487921	19	q13.11	ECGP	evolutionarily conserved G-patch domain containing	Hs.55014	Not cloned
cataract, AR, early onset, pulverulent	IMAGE:39586	19	q13.11				Not cloned
cataract, AR, early onset, pulverulent	IMAGE:47518	19	q13.11	UBA2	SUMO-1 activating enzyme subunit 2	Hs.511739	Not cloned
cataract, AR, early onset, pulverulent	IMAGE:1559335	19	q13.12	THAP8	THAP domain containing 8	Hs.350209	Not cloned
cataract, AR, early onset, pulverulent	IMAGE:289645	19	q13.12	APLP1	amyloid beta (A4) precursor-like protein 1|amyloid beta (A4) precursor-like protein 1	Hs.74565	Not cloned
cataract, AR, early onset, pulverulent	IMAGE:877638	19	q13.12	CLIPR-59	CLIP-170-related protein|CLIP-170-related protein	Hs.7357	Not cloned
cataract, AR, early onset, pulverulent	IMAGE:813514	19	q13.12	FLJ32389	hypothetical protein FLJ32389|hypothetical protein FLJ32389	Hs.351558	Not cloned
cataract, AR, early onset, pulverulent	IMAGE:825323	19	q13.12	CKAP1	cytoskeleton associated protein 1|cytoskeleton associated protein 1	Hs.31053	Not cloned
cataract, AR, early onset, pulverulent	IMAGE:1584397	19	q13.12	CAPNS1	calpain, small subunit 1	Hs.388469	Not cloned
cataract, AR, early onset, pulverulent	IMAGE:298965	19	q13.12	COX6B	cytochrome c oxidase subunit VIb|cytochrome c oxidase subunit VIb	Hs.431668	Not cloned
cataract, AR, early onset, pulverulent	IMAGE:825478	19	q13.12				Not cloned
cataract, AR, early onset, pulverulent	IMAGE:1946214	19	q13.13		Transcribed sequence with moderate similarity to protein ref:NP_062553.1 (H.sapiens) hypothetical protein FLJ11267 [Homo sapiens]	Hs.373565	Not cloned
cataract, AR, early onset, pulverulent	IMAGE:1658001	19	q13.13		Transcribed sequence with moderate similarity to protein sp:P39194 (H.sapiens) ALU7_HUMAN Alu subfamily SQ sequence contamination warning entry	Hs.283316	Not cloned
cataract, AR, early onset, pulverulent	IMAGE:2466661	19	q13.2	HNRPUL1	heterogeneous nuclear ribonucleoprotein U-like 1	Hs.155218	Not cloned
cataract, AR, early onset, pulverulent	IMAGE:450912	19	q13.2	SIRT2	sirtuin (silent mating type information regulation 2 homolog) 2 (S. cerevisiae)	Hs.375214	Not cloned
cataract, AR, early onset, pulverulent	IMAGE:140951	19	q13.2	ACTN4	actinin, alpha 4	Hs.374303	Not cloned
cataract, AR, early onset, pulverulent	IMAGE:1340595	19	q13.2	HNRPL	heterogeneous nuclear ribonucleoprotein L	Hs.446623	Not cloned
cataract, AR, early onset, pulverulent	IMAGE:782782	19	q13.2	AKT2	v-akt murine thymoma viral oncogene homolog 2	Hs.326445	Not cloned
cataract, AR, early onset, pulverulent	IMAGE:279319	19	q13.2				Not cloned
cataract, AR, early onset, pulverulent	IMAGE:814378	19	q13.2	SPINT2	serine protease inhibitor, Kunitz type, 2|serine protease inhibitor, Kunitz type, 2	Hs.31439	Not cloned
cataract, AR, early onset, pulverulent	IMAGE:399390	19	q13.2	LTBP4	latent transforming growth factor beta binding protein 4	Hs.85087	Not cloned
cataract, AR, early onset, pulverulent	IMAGE:810550	19	q13.2	PSMD8	proteasome (prosome, macropain) 26S subunit, non-ATPase, 8|proteasome (prosome, macropain) 26S subunit, non-ATPase, 8	Hs.78466	Not cloned
cataract, AR, early onset, pulverulent	IMAGE:192242	19	q13.2		Transcribed sequence with weak similarity to protein pir:I52692 (H.sapiens) I52692 ribosomal protein S19, cytosolic - human	Hs.502073	Not cloned
cataract, AR, early onset, pulverulent	IMAGE:83231	19	q13.2	CYP2B6	cytochrome P450, family 2, subfamily B, polypeptide 6	Hs.1360	Not cloned
cataract, AR, early onset, pulverulent	IMAGE:855755	19	q13.2	FBL	fibrillarin	Hs.99853	Not cloned
cataract, AR, early onset, pulverulent	IMAGE:23804	19	q13.2	ZFP36	zinc finger protein 36, C3H type, homolog (mouse)	Hs.343586	Not cloned
cataract, AR, early onset, pulverulent	IMAGE:841348	19	q13.2	eIF3k	eukaryotic translation initiation factor 3 subunit k|eukaryotic translation initiation factor 3 subunit k	Hs.143773	Not cloned
cataract, AR, early onset, pulverulent	IMAGE:130153	19	q13.2		suppressor of Ty 5 homolog (S. cerevisiae)|suppressor of Ty 5 homolog (S. cerevisiae)	Hs.437056	Not cloned
cataract, AR, early onset, pulverulent	IMAGE:853151	19	q13.2	RPS16	ribosomal protein S16	Hs.397609	Not cloned
cataract, AR, early onset, pulverulent	IMAGE:26507	19	q13.2	CIC	capicua homolog (Drosophila)|capicua homolog (Drosophila)	Hs.388236	Not cloned
cataract, AR, early onset, pulverulent	IMAGE:1656293	19	q13.2	FBXO27	F-box only protein 27	Hs.187461	Not cloned
cataract, AR, early onset, pulverulent	IMAGE:2466502	19	q13.2		proteasome (prosome, macropain) 26S subunit, ATPase, 4	Hs.211594	Not cloned
cataract, AR, early onset, pulverulent	IMAGE:2007154	19	q13.2	RPS19	ribosomal protein S19|ribosomal protein S19|ribosomal protein S19	Hs.381184	Not cloned
cataract, AR, early onset, pulverulent	IMAGE:782601	19	q13.31		Transcribed sequence with strong similarity to protein ref:NP_062558.1 (H.sapiens) hypothetical protein R30953_1 [Homo sapiens]|Transcribed sequence with strong similarity to protein ref:NP_062558.1 (H.sapiens) hypothetical protein R30953_1 [Homo sapiens]	Hs.180943	Not cloned
cataract, AR, early onset, pulverulent	IMAGE:143287	19	q13.31	PSG11	pregnancy specific beta-1-glycoprotein 11	Hs.502097	Not cloned
cataract, AR, early onset, pulverulent	IMAGE:773381	19	q13.32	NAPA	N-ethylmaleimide-sensitive factor attachment protein, alpha	Hs.75932	Not cloned
cataract, AR, early onset, pulverulent	IMAGE:687054	19	q13.32	RELB	v-rel reticuloendotheliosis viral oncogene homolog B, nuclear factor of kappa light polypeptide gene enhancer in B-cells 3 (avian)|v-rel reticuloendotheliosis viral oncogene homolog B, nuclear factor of kappa light polypeptide gene enhancer in B-cells 3 (avian)	Hs.307905	Not cloned
cataract, AR, early onset, pulverulent	IMAGE:878614	19	q13.32	EML2	echinoderm microtubule associated protein like 2	Hs.24178	Not cloned
cataract, AR, early onset, pulverulent	IMAGE:429060	19	q13.32	CLPTM1	cleft lip and palate associated transmembrane protein 1	Hs.444441	Not cloned
cataract, AR, early onset, pulverulent	IMAGE:2383847	19	q13.32	PVR	poliovirus receptor	Hs.171844	Not cloned
cataract, AR, early onset, pulverulent	IMAGE:471664	19	q13.32	FBXO34L	F-box only protein 34-like|F-box only protein 34-like	Hs.128702	Not cloned
cataract, AR, early onset, pulverulent	IMAGE:291363	19	q13.32	GRLF1	glucocorticoid receptor DNA binding factor 1	Hs.102548	Not cloned
cataract, AR, early onset, pulverulent	IMAGE:788472	19	q13.33	NUCB1	nucleobindin 1|nucleobindin 1	Hs.172609	Not cloned
cataract, AR, early onset, pulverulent	IMAGE:184175	19	q13.33	KDELR1	KDEL (Lys-Asp-Glu-Leu) endoplasmic reticulum protein retention receptor 1|KDEL (Lys-Asp-Glu-Leu) endoplasmic reticulum protein retention receptor 1	Hs.78040	Not cloned
cataract, AR, early onset, pulverulent	IMAGE:1588331	19	q13.33	RUVBL2	RuvB-like 2 (E. coli)	Hs.6455	Not cloned
cataract, AR, early onset, pulverulent	IMAGE:752744	19	q13.33	FLJ20643	hypothetical protein FLJ20643|hypothetical protein FLJ20643	Hs.5245	Not cloned
cataract, AR, early onset, pulverulent	IMAGE:878545	19	q13.33	RPL18	ribosomal protein L18	Hs.409634	Not cloned
cataract, AR, early onset, pulverulent	IMAGE:1554497	19	q13.33	TRPM4	transient receptor potential cation channel, subfamily M, member 4	Hs.31608	Not cloned
cataract, AR, early onset, pulverulent	IMAGE:840658	19	q13.33	PTOV1	prostate tumor overexpressed gene 1|prostate tumor overexpressed gene 1	Hs.227429	Not cloned
cataract, AR, early onset, pulverulent	IMAGE:1892025	19	q13.33				Not cloned
cataract, AR, early onset, pulverulent	IMAGE:815276	19	q13.33		nucleoporin 62kDa	Hs.528342	Not cloned
cataract, AR, early onset, pulverulent	IMAGE:810092	19	q13.33	PSCD2	pleckstrin homology, Sec7 and coiled-coil domains 2 (cytohesin-2)|pleckstrin homology, Sec7 and coiled-coil domains 2 (cytohesin-2)	Hs.8517	Not cloned
cataract, AR, early onset, pulverulent	IMAGE:1630165	19	q13.41	LOC90321	hypothetical protein LOC90321	Hs.439662	Not cloned
cataract, AR, early onset, pulverulent	IMAGE:1010103	19	q13.41	KLK3	kallikrein 3, (prostate specific antigen)|kallikrein 3, (prostate specific antigen)	Hs.171995	Not cloned
cataract, AR, early onset, pulverulent	IMAGE:85609	19	q13.41	ETFB	electron-transfer-flavoprotein, beta polypeptide	Hs.74047	Not cloned
cataract, AR, early onset, pulverulent	IMAGE:845370	19	q13.41	ZNF600	zinc finger protein 600	Hs.166312	Not cloned
cataract, AR, early onset, pulverulent	IMAGE:1055217	19	q13.41	LIM2	lens intrinsic membrane protein 2, 19kDa	Hs.162754	Not cloned
cataract, AR, early onset, pulverulent	IMAGE:769552	19	q13.42	LENG4	leukocyte receptor cluster (LRC) member 4|leukocyte receptor cluster (LRC) member 4	Hs.78768	Not cloned
cataract, AR, early onset, pulverulent	IMAGE:841044	19	q13.42	RPL28	ribosomal protein L28|ribosomal protein L28	Hs.356371	Not cloned
cataract, AR, early onset, pulverulent	IMAGE:244911	19	q13.42	ZNF525	zinc finger protein 525	Hs.352638	Not cloned
cataract, AR, early onset, pulverulent	IMAGE:121726	19	q13.42		Transcribed sequences|Transcribed sequences	Hs.185674	Not cloned
cataract, AR, early onset, pulverulent	IMAGE:743114	19	q13.42	HSPBP1	hsp70-interacting protein|hsp70-interacting protein	Hs.53066	Not cloned
cataract, AR, early onset, pulverulent	IMAGE:489495	19	q13.42	MYADM	myeloid-associated differentiation marker	Hs.380906	Not cloned
cataract, AR, early onset, pulverulent	IMAGE:809578	19	q13.43	RPS5	ribosomal protein S5|ribosomal protein S5	Hs.378103	Not cloned
cataract, AR, early onset, pulverulent	IMAGE:785847	19	q13.43	UBE2M	ubiquitin-conjugating enzyme E2M (UBC12 homolog, yeast)	Hs.406068	Not cloned
cataract, AR, early onset, pulverulent	IMAGE:50915	19	q13.43	MGC2752	hypothetical protein MGC2752|hypothetical protein MGC2752	Hs.7845	Not cloned
cataract, AR, early onset, pulverulent	IMAGE:1750920	19	q13.43				Not cloned
cataract, AR, early onset, pulverulent	IMAGE:267725	19	q13.43	BC-2	putative breast adenocarcinoma marker (32kD)|putative breast adenocarcinoma marker (32kD)	Hs.12107	Not cloned
cataract, AR, early onset, pulverulent	IMAGE:141208	19	q13.43		CDNA FLJ44137 fis, clone THYMU2009186|CDNA FLJ44137 fis, clone THYMU2009186	Hs.445715	Not cloned
cataract, central saccular, with sutural opacities	IMAGE:502199	15	q21.1		Hypothetical gene supported by BC031266 (LOC400368), mRNA|Hypothetical gene supported by BC031266 (LOC400368), mRNA	Hs.400456	Not cloned
cataract, central saccular, with sutural opacities	IMAGE:433350	15	q21.1				Not cloned
cataract, central saccular, with sutural opacities	IMAGE:322643	15	q21.1	SQRDL	sulfide quinone reductase-like (yeast)	Hs.435468	Not cloned
cataract, central saccular, with sutural opacities	IMAGE:703550	15	q21.1	TRIP15	thyroid receptor interacting protein 15	Hs.30212	Not cloned
cataract, central saccular, with sutural opacities	IMAGE:244637	15	q21.1		CREBBP/EP300 inhibitory protein 1	Hs.381137	Not cloned
cataract, central saccular, with sutural opacities	IMAGE:251875	15	q21.1	MYEF2	myelin expression factor 2	Hs.447521	Not cloned
cataract, central saccular, with sutural opacities	IMAGE:42558	15	q21.1	GATM	glycine amidinotransferase (L-arginine:glycine amidinotransferase)|glycine amidinotransferase (L-arginine:glycine amidinotransferase)	Hs.75335	Not cloned
cataract, central saccular, with sutural opacities	IMAGE:273536	15	q21.1		CDNA FLJ33419 fis, clone BRACE2019877	Hs.293672	Not cloned
cataract, central saccular, with sutural opacities	IMAGE:1620103	15	q21.1				Not cloned
cataract, central saccular, with sutural opacities	IMAGE:825060	15	q21.1	DUT	dUTP pyrophosphatase	Hs.367676	Not cloned
cataract, central saccular, with sutural opacities	IMAGE:135713	15	q21.2	CYP19A1	cytochrome P450, family 19, subfamily A, polypeptide 1	Hs.187471	Not cloned
cataract, central saccular, with sutural opacities	IMAGE:812256	15	q21.2	TMOD2	tropomodulin 2 (neuronal)	Hs.48965	Not cloned
cataract, central saccular, with sutural opacities	IMAGE:449044	15	q21.2	TMOD3	tropomodulin 3 (ubiquitous)	Hs.22826	Not cloned
cataract, central saccular, with sutural opacities	IMAGE:50506	15	q21.2	MAPK6	mitogen-activated protein kinase 6	Hs.271980	Not cloned
cataract, central saccular, with sutural opacities	IMAGE:1882110	15	q21.2	GNB5	guanine nucleotide binding protein (G protein), beta 5	Hs.155090	Not cloned
cataract, central saccular, with sutural opacities	IMAGE:325515	15	q21.2	FLJ10980	hypothetical protein FLJ10980	Hs.308019	Not cloned
cataract, central saccular, with sutural opacities	IMAGE:71557	15	q21.2	ARPP-19	cyclic AMP phosphoprotein, 19 kD	Hs.7351	Not cloned
cataract, central saccular, with sutural opacities	IMAGE:365515	15	q21.2	FGF7	fibroblast growth factor 7 (keratinocyte growth factor)|fibroblast growth factor 7 (keratinocyte growth factor)	Hs.433252	Not cloned
cataract, central saccular, with sutural opacities	IMAGE:384567	15	q21.2		Transcribed sequence with strong similarity to protein sp:O14775 (H.sapiens) GBB5_HUMAN Guanine nucleotide-binding protein beta subunit 5	Hs.512904	Not cloned
cataract, central saccular, with sutural opacities	IMAGE:262927	15	q21.3	KIAA1164	hypothetical protein KIAA1164	Hs.40719	Not cloned
cataract, central saccular, with sutural opacities	IMAGE:2011372	15	q21.3	ADAM10	a disintegrin and metalloproteinase domain 10	Hs.172028	Not cloned
cataract, central saccular, with sutural opacities	IMAGE:1636360	15	q21.3	FLJ14957	hypothetical protein FLJ14957	Hs.10119	Not cloned
cataract, central saccular, with sutural opacities	IMAGE:843159	15	q21.3	TCF12	transcription factor 12 (HTF4, helix-loop-helix transcription factors 4)|transcription factor 12 (HTF4, helix-loop-helix transcription factors 4)	Hs.438166	Not cloned
cataract, central saccular, with sutural opacities	IMAGE:839837	15	q22.2				Not cloned
cataract, central saccular, with sutural opacities	IMAGE:73381	15	q22.2	GTF2A2	general transcription factor IIA, 2, 12kDa|general transcription factor IIA, 2, 12kDa	Hs.279528	Not cloned
cataract, central saccular, with sutural opacities	IMAGE:288796	15	q22.2	BNIP2	BCL2/adenovirus E1B 19kDa interacting protein 2	Hs.204539	Not cloned
cataract, central saccular, with sutural opacities	IMAGE:45512	15	q22.2		Hypothetical protein LOC283666, mRNA (cDNA clone IMAGE:4415549), partial cds|Hypothetical protein LOC283666, mRNA (cDNA clone IMAGE:4415549), partial cds	Hs.359394	Not cloned
cataract, central saccular, with sutural opacities	IMAGE:590338	15	q22.2	RPS27L	ribosomal protein S27-like|ribosomal protein S27-like	Hs.108957	Not cloned
cataract, central saccular, with sutural opacities	IMAGE:66535	15	q22.31	OAZ2	ornithine decarboxylase antizyme 2|ornithine decarboxylase antizyme 2	Hs.74563	Not cloned
cataract, central saccular, with sutural opacities	IMAGE:610374	15	q22.31	HSPC121	butyrate-induced transcript 1|butyrate-induced transcript 1	Hs.458288	Not cloned
cataract, central saccular, with sutural opacities	IMAGE:752547	15	q22.31	SNX1	sorting nexin 1	Hs.498154	Not cloned
cataract, central saccular, with sutural opacities	IMAGE:202915	15	q22.31	CSNK1G1	casein kinase 1, gamma 1|casein kinase 1, gamma 1	Hs.405789	Not cloned
cataract, central saccular, with sutural opacities	IMAGE:283312	15	q22.31	SNX22	sorting nexin 22|sorting nexin 22	Hs.157607	Not cloned
cataract, central saccular, with sutural opacities	IMAGE:282710	15	q22.31		MRNA; cDNA DKFZp686P23109 (from clone DKFZp686P23109)	Hs.512973	Not cloned
cataract, central saccular, with sutural opacities	IMAGE:725394	15	q22.31	CLPX	ClpX caseinolytic protease X homolog (E. coli)|ClpX caseinolytic protease X homolog (E. coli)	Hs.113823	Not cloned
cataract, central saccular, with sutural opacities	IMAGE:506514	15	q22.31		Transcribed sequence with weak similarity to protein ref:NP_071385.1 (H.sapiens) hypothetical protein FLJ20958 [Homo sapiens]	Hs.319095	Not cloned
cataract, central saccular, with sutural opacities	IMAGE:594123	15	q22.31	MAP2K1	mitogen-activated protein kinase kinase 1|mitogen-activated protein kinase kinase 1	Hs.132311	Not cloned
cataract, central saccular, with sutural opacities	IMAGE:842767	15	q22.31	FLJ10036	hypothetical protein FLJ10036|hypothetical protein FLJ10036	Hs.21331	Not cloned
cataract, central saccular, with sutural opacities	IMAGE:593520	15	q22.31	ACP33	acid cluster protein 33|acid cluster protein 33	Hs.242458	Not cloned
cataract, congenital total with posterior sutural opacities	IMAGE:272034	X	p11.21	LOC90736	hypothetical protein BC000919|hypothetical protein BC000919	Hs.415414	Not cloned
cataract, congenital total with posterior sutural opacities	IMAGE:2316397	X	p11.21	MAGED2	melanoma antigen, family D, 2	Hs.376719	Not cloned
cataract, congenital total with posterior sutural opacities	IMAGE:358736	X	p11.22	GSPT2	G1 to S phase transition 2|G1 to S phase transition 2	Hs.59523	Not cloned
cataract, congenital total with posterior sutural opacities	IMAGE:811023	X	p11.22		Transcribed sequence	Hs.460679	Not cloned
cataract, congenital total with posterior sutural opacities	IMAGE:2506458	X	p11.22	HADH2	hydroxyacyl-Coenzyme A dehydrogenase, type II	Hs.171280	Not cloned
cataract, congenital total with posterior sutural opacities	IMAGE:783681	X	p11.22	UREB1	upstream regulatory element binding protein 1|upstream regulatory element binding protein 1	Hs.407756	Not cloned
cataract, congenital total with posterior sutural opacities	IMAGE:810093	X	p11.22	FGD1	faciogenital dysplasia (Aarskog-Scott syndrome)	Hs.104349	Not cloned
cataract, congenital total with posterior sutural opacities	IMAGE:380797	X	p11.23	RBM3	RNA binding motif protein 3|RNA binding motif protein 3	Hs.301404	Not cloned
cataract, congenital total with posterior sutural opacities	IMAGE:26910	X	p11.23	T54	T54 protein|T54 protein	Hs.503666	Not cloned
cataract, congenital total with posterior sutural opacities	IMAGE:727305	X	p11.23	UXT	ubiquitously-expressed transcript|ubiquitously-expressed transcript	Hs.172791	Not cloned
cataract, congenital total with posterior sutural opacities	IMAGE:859025	X	p11.23	PQBP1	polyglutamine binding protein 1	Hs.30570	Not cloned
cataract, congenital total with posterior sutural opacities	IMAGE:2546005	X	p11.3	USP11	ubiquitin specific protease 11	Hs.171501	Not cloned
cataract, congenital total with posterior sutural opacities	IMAGE:713382	X	p11.3	PCTK1	PCTAIRE protein kinase 1	Hs.171834	Not cloned
cataract, congenital total with posterior sutural opacities	IMAGE:43933	X	p11.3	MAOA	monoamine oxidase A|monoamine oxidase A	Hs.183109	Not cloned
cataract, congenital total with posterior sutural opacities	IMAGE:898262	X	p11.3	UBE1	ubiquitin-activating enzyme E1 (A1S9T and BN75 temperature sensitivity complementing)	Hs.406693	Not cloned
cataract, congenital total with posterior sutural opacities	IMAGE:378022	X	p11.4	USP9X	ubiquitin specific protease 9, X-linked (fat facets-like, Drosophila)	Hs.77578	Not cloned
cataract, congenital total with posterior sutural opacities	IMAGE:2556648	X	p11.4	DDX3X	DEAD (Asp-Glu-Ala-Asp) box polypeptide 3, X-linked	Hs.380774	Not cloned
cataract, congenital total with posterior sutural opacities	IMAGE:309447	X	p21.1	TM4SF10	transmembrane 4 superfamily member 10	Hs.8769	Not cloned
cataract, congenital total with posterior sutural opacities	IMAGE:810237	X	p22.11	EIF2S3	eukaryotic translation initiation factor 2, subunit 3 gamma, 52kDa	Hs.480368	Not cloned
cataract, congenital total with posterior sutural opacities	IMAGE:1610304	X	p22.11		CDNA clone IMAGE:5262734, partial cds	Hs.296031	Not cloned
cataract, congenital total with posterior sutural opacities	IMAGE:1858892	X	p22.11	MGC4825	hypothetical protein MGC4825	Hs.40065	Not cloned
cataract, congenital total with posterior sutural opacities	IMAGE:795543	X	p22.11	PRDX4	peroxiredoxin 4	Hs.83383	Not cloned
cataract, congenital total with posterior sutural opacities	IMAGE:1604005	X	p22.12	SH3KBP1	SH3-domain kinase binding protein 1	Hs.153260	Not cloned
cataract, congenital total with posterior sutural opacities	IMAGE:38450	X	p22.12	MBTPS2	membrane-bound transcription factor protease, site 2|membrane-bound transcription factor protease, site 2	Hs.412014	Not cloned
cataract, congenital total with posterior sutural opacities	IMAGE:29397	X	p22.13	PPEF1	protein phosphatase, EF hand calcium-binding domain 1	Hs.211589	Not cloned
cataract, congenital total with posterior sutural opacities	IMAGE:501868	X	p22.13	RAI2	retinoic acid induced 2	Hs.446680	Not cloned
cataract, congenital total with posterior sutural opacities	IMAGE:666774	X	p22.22	MOSPD2	motile sperm domain containing 2|motile sperm domain containing 2	Hs.190043	Not cloned
cataract, congenital total with posterior sutural opacities	IMAGE:796539	X	p22.22	MID1	midline 1 (Opitz/BBB syndrome)	Hs.27695	Not cloned
cataract, congenital total with posterior sutural opacities	IMAGE:234237	X	p22.22	PIR	Pirin|Pirin	Hs.424966	Not cloned
cataract, congenital total with posterior sutural opacities	IMAGE:250667	X	p22.22				Not cloned
cataract, congenital total with posterior sutural opacities	IMAGE:755444	X	p22.22	TMSB4X	thymosin, beta 4, X-linked|thymosin, beta 4, X-linked	Hs.75968	Not cloned
cataract, congenital total with posterior sutural opacities	IMAGE:713660	X	p22.22	GPM6B	glycoprotein M6B|glycoprotein M6B	Hs.5422	Not cloned
cataract, congenital total with posterior sutural opacities	IMAGE:1895357	X	p22.22				Not cloned
cataract, congenital total with posterior sutural opacities	IMAGE:436455	X	p22.22		Transcribed sequences	Hs.186810	Not cloned
cataract, congenital total with posterior sutural opacities	IMAGE:768050	X	p22.22	MSL3L1	male-specific lethal 3-like 1 (Drosophila)	Hs.371233	Not cloned
cataract, congenital total with posterior sutural opacities	IMAGE:49591	X	p22.31		steroid sulfatase (microsomal), arylsulfatase C, isozyme S	Hs.79876	Not cloned
cataract, congenital total with posterior sutural opacities	IMAGE:703479	X	p22.31	FAM16AX	family with sequence similarity 16, member A, X-linked|family with sequence similarity 16, member A, X-linked	Hs.432580	Not cloned
CATARACT, CONGENITAL, CERULEAN TYPE, 1	IMAGE:767795	17	q24.1	GNA13	guanine nucleotide binding protein (G protein), alpha 13|guanine nucleotide binding protein (G protein), alpha 13	Hs.9691	Not cloned
CATARACT, CONGENITAL, CERULEAN TYPE, 1	IMAGE:754026	17	q24.1	SMURF2	E3 ubiquitin ligase SMURF2|E3 ubiquitin ligase SMURF2	Hs.387385	Not cloned
CATARACT, CONGENITAL, CERULEAN TYPE, 1	IMAGE:450983	17	q24.2	FALZ	fetal Alzheimer antigen	Hs.440947	Not cloned
CATARACT, CONGENITAL, CERULEAN TYPE, 1	IMAGE:854760	17	q24.2	PRKAR1A	protein kinase, cAMP-dependent, regulatory, type I, alpha (tissue specific extinguisher 1)	Hs.280342	Not cloned
CATARACT, CONGENITAL, CERULEAN TYPE, 1	IMAGE:364436	17	q24.2	PITPNC1	phosphatidylinositol transfer protein, cytoplasmic 1|phosphatidylinositol transfer protein, cytoplasmic 1	Hs.405933	Not cloned
CATARACT, CONGENITAL, CERULEAN TYPE, 1	IMAGE:130895	17	q24.2	LOC284018	hypothetical protein LOC284018	Hs.90790	Not cloned
CATARACT, CONGENITAL, CERULEAN TYPE, 1	IMAGE:767289	17	q24.2	KIAA1001	Arylsulfatase G	Hs.126464	Not cloned
CATARACT, CONGENITAL, CERULEAN TYPE, 1	IMAGE:45578	17	q24.3	MAP2K6	mitogen-activated protein kinase kinase 6|mitogen-activated protein kinase kinase 6	Hs.256924	Not cloned
cataract, congenital, nuclear progressive	IMAGE:827144	2	p12	MRPL19	mitochondrial ribosomal protein L19	Hs.44024	Not cloned
cataract, congenital, nuclear progressive	IMAGE:27270	2	p12	CTNNA2	catenin (cadherin-associated protein), alpha 2	Hs.150917	Not cloned
cataract, congenital, nuclear progressive	IMAGE:1892424	2	p12	HK2	hexokinase 2	Hs.406266	Not cloned
CATARACT, NONNUCLEAR POLYMORPHIC CONGENITAL, AUTOSOMAL DOMINANT	IMAGE:626619	2	q33.1	FLJ13448	hypothetical protein FLJ13448	Hs.288945	Not cloned
CATARACT, NONNUCLEAR POLYMORPHIC CONGENITAL, AUTOSOMAL DOMINANT	IMAGE:701496	2	q33.1	FLJ38973	hypothetical protein FLJ38973|hypothetical protein FLJ38973	Hs.40782	Not cloned
CATARACT, NONNUCLEAR POLYMORPHIC CONGENITAL, AUTOSOMAL DOMINANT	IMAGE:298122	2	q33.1	FZD7	frizzled homolog 7 (Drosophila)	Hs.173859	Not cloned
CATARACT, NONNUCLEAR POLYMORPHIC CONGENITAL, AUTOSOMAL DOMINANT	IMAGE:380263	2	q33.1		origin recognition complex, subunit 2-like (yeast)	Hs.167937	Not cloned
CATARACT, NONNUCLEAR POLYMORPHIC CONGENITAL, AUTOSOMAL DOMINANT	IMAGE:261714	2	q33.1	ALS2CR2	amyotrophic lateral sclerosis 2 (juvenile) chromosome region, candidate 2|amyotrophic lateral sclerosis 2 (juvenile) chromosome region, candidate 2	Hs.259230	Not cloned
CATARACT, NONNUCLEAR POLYMORPHIC CONGENITAL, AUTOSOMAL DOMINANT	IMAGE:826991	2	q33.1	FLJ22555	hypothetical protein FLJ22555	Hs.3592	Not cloned
CATARACT, NONNUCLEAR POLYMORPHIC CONGENITAL, AUTOSOMAL DOMINANT	IMAGE:2565316	2	q33.1	HSPD1	heat shock 60kDa protein 1 (chaperonin)	Hs.79037	Not cloned
CATARACT, NONNUCLEAR POLYMORPHIC CONGENITAL, AUTOSOMAL DOMINANT	IMAGE:2313921	2	q33.1	NDUFB3	NADH dehydrogenase (ubiquinone) 1 beta subcomplex, 3, 12kDa	Hs.109760	Not cloned
CATARACT, NONNUCLEAR POLYMORPHIC CONGENITAL, AUTOSOMAL DOMINANT	IMAGE:739247	2	q33.1	SF3B1	splicing factor 3b, subunit 1, 155kDa|splicing factor 3b, subunit 1, 155kDa	Hs.334826	Not cloned
CATARACT, NONNUCLEAR POLYMORPHIC CONGENITAL, AUTOSOMAL DOMINANT	IMAGE:768356	2	q33.2	ABI2	abl interactor 2|abl interactor 2	Hs.387906	Not cloned
CATARACT, NONNUCLEAR POLYMORPHIC CONGENITAL, AUTOSOMAL DOMINANT	IMAGE:841323	2	q33.2	RAPH1	Ras association (RalGDS/AF-6) and pleckstrin homology domains 1	Hs.170399	Not cloned
CATARACT, NONNUCLEAR POLYMORPHIC CONGENITAL, AUTOSOMAL DOMINANT	IMAGE:247872	2	q33.3		Transcribed sequence with moderate similarity to protein pir:I60307 (E. coli) I60307 beta-galactosidase, alpha peptide - Escherichia coli	Hs.445036	Not cloned
CATARACT, NONNUCLEAR POLYMORPHIC CONGENITAL, AUTOSOMAL DOMINANT	IMAGE:291657	2	q33.3		CDNA FLJ35491 fis, clone SMINT2008625, moderately similar to GLYCINE CLEAVAGE SYSTEM H PROTEIN PRECURSOR	Hs.356055	Not cloned
CATARACT, NONNUCLEAR POLYMORPHIC CONGENITAL, AUTOSOMAL DOMINANT	IMAGE:838434	2	q33.3	CRYGC	crystallin, gamma C|crystallin, gamma C	Hs.72910	Not cloned
CATARACT, NONNUCLEAR POLYMORPHIC CONGENITAL, AUTOSOMAL DOMINANT	IMAGE:843283	2	q33.3	KLF7	Kruppel-like factor 7 (ubiquitous)|Kruppel-like factor 7 (ubiquitous)	Hs.436708	Not cloned
CATARACT, NONNUCLEAR POLYMORPHIC CONGENITAL, AUTOSOMAL DOMINANT	IMAGE:1657547	2	q33.3	CRYGD	crystallin, gamma D	Hs.131057	Not cloned
CATARACT, NONNUCLEAR POLYMORPHIC CONGENITAL, AUTOSOMAL DOMINANT	IMAGE:280249	2	q33.3	KLF7	Kruppel-like factor 7 (ubiquitous)|Transcribed sequences	Hs.436708|Hs.471218	Not cloned
CATARACT, NONNUCLEAR POLYMORPHIC CONGENITAL, AUTOSOMAL DOMINANT	IMAGE:1033708	2	q34	CRYGA	crystallin, gamma A	Hs.122566	Not cloned
CATARACT, NONNUCLEAR POLYMORPHIC CONGENITAL, AUTOSOMAL DOMINANT	IMAGE:837923	2	q34	RPE	ribulose-5-phosphate-3-epimerase|ribulose-5-phosphate-3-epimerase	Hs.282260	Not cloned
CATARACT, NONNUCLEAR POLYMORPHIC CONGENITAL, AUTOSOMAL DOMINANT	IMAGE:726703	2	q34		CDNA FLJ44318 fis, clone TRACH3000780|CDNA FLJ44318 fis, clone TRACH3000780	Hs.7888	Not cloned
CATARACT, NONNUCLEAR POLYMORPHIC CONGENITAL, AUTOSOMAL DOMINANT	IMAGE:1631588	2	q35	FLJ10415	hypothetical protein FLJ10415	Hs.437647	Not cloned
CATARACT, NONNUCLEAR POLYMORPHIC CONGENITAL, AUTOSOMAL DOMINANT	IMAGE:612274	2	q35	TUBA1	tubulin, alpha 1 (testis specific)|tubulin, alpha 1 (testis specific)	Hs.75318	Not cloned
CATARACT, NONNUCLEAR POLYMORPHIC CONGENITAL, AUTOSOMAL DOMINANT	IMAGE:267427	2	q35	CGI-57	hypothetical protein CGI-57|hypothetical protein CGI-57	Hs.4973	Not cloned
CATARACT, NONNUCLEAR POLYMORPHIC CONGENITAL, AUTOSOMAL DOMINANT	IMAGE:502201	2	q35		Transcribed sequences|Transcribed sequences	Hs.203717	Not cloned
CATARACT, NONNUCLEAR POLYMORPHIC CONGENITAL, AUTOSOMAL DOMINANT	IMAGE:505575	2	q35	FLJ10116	hypothetical protein FLJ10116|hypothetical protein FLJ10116	Hs.79741	Not cloned
CATARACT, NONNUCLEAR POLYMORPHIC CONGENITAL, AUTOSOMAL DOMINANT	IMAGE:726445	2	q35	C2orf17	chromosome 2 open reading frame 17	Hs.22412	Not cloned
CATARACT, NONNUCLEAR POLYMORPHIC CONGENITAL, AUTOSOMAL DOMINANT	IMAGE:813807	2	q35	RNF25	ring finger protein 25|ring finger protein 25	Hs.97176	Not cloned
CATARACT, NONNUCLEAR POLYMORPHIC CONGENITAL, AUTOSOMAL DOMINANT	IMAGE:38816	2	q35	TUBA1	tubulin, alpha 1 (testis specific)|serine/threonine kinase 16	Hs.153003|Hs.75318	Not cloned
CATARACT, NONNUCLEAR POLYMORPHIC CONGENITAL, AUTOSOMAL DOMINANT	IMAGE:878676	2	q35	XRCC5	X-ray repair complementing defective repair in Chinese hamster cells 5 (double-strand-break rejoining; Ku autoantigen, 80kDa)	Hs.257082	Not cloned
CATARACT, NONNUCLEAR POLYMORPHIC CONGENITAL, AUTOSOMAL DOMINANT	IMAGE:162208	2	q35	ARPC2	actin related protein 2/3 complex, subunit 2, 34kDa	Hs.83583	Not cloned
CATARACT, NONNUCLEAR POLYMORPHIC CONGENITAL, AUTOSOMAL DOMINANT	IMAGE:489384	2	q35	IGFBP5	insulin-like growth factor binding protein 5	Hs.380833	Not cloned
Merinesco-Sjogren, congenital cataracts	IMAGE:1501800	5	q31.1		Transcribed sequences|Transcribed sequences|similar to CG4995 gene product	Hs.129539|Hs.412418	Not cloned
Merinesco-Sjogren, congenital cataracts	IMAGE:1636181	5	q31.1	CXCL14	chemokine (C-X-C motif) ligand 14	Hs.24395	Not cloned
Merinesco-Sjogren, congenital cataracts	IMAGE:950445	5	q31.1	PPP2CA	protein phosphatase 2 (formerly 2A), catalytic subunit, alpha isoform	Hs.91773	Not cloned
Merinesco-Sjogren, congenital cataracts	IMAGE:503555	5	q31.1	HSPA4	heat shock 70kDa protein 4	Hs.90093	Not cloned
Merinesco-Sjogren, congenital cataracts	IMAGE:1060676	5	q31.1		Clone IMAGE:3904174, mRNA	Hs.116388	Not cloned
Merinesco-Sjogren, congenital cataracts	IMAGE:490947	5	q31.1	SKP1A	S-phase kinase-associated protein 1A (p19A)|S-phase kinase-associated protein 1A (p19A)	Hs.171626	Not cloned
Merinesco-Sjogren, congenital cataracts	IMAGE:826089	5	q31.1	CAMLG	calcium modulating ligand	Hs.13572	Not cloned
Merinesco-Sjogren, congenital cataracts	IMAGE:843075	5	q31.1	H2AFY	H2A histone family, member Y|H2A histone family, member Y	Hs.75258	Not cloned
Merinesco-Sjogren, congenital cataracts	IMAGE:2510394	5	q31.1	VDAC1	voltage-dependent anion channel 1	Hs.404814	Not cloned
Merinesco-Sjogren, congenital cataracts	IMAGE:22428	5	q31.1	UBE2B	ubiquitin-conjugating enzyme E2B (RAD6 homolog)	Hs.385986	Not cloned
Merinesco-Sjogren, congenital cataracts	IMAGE:27769	5	q31.1		chemokine (C-X-C motif) ligand 14|Transcribed sequences	Hs.24395|Hs.483444	Not cloned
Merinesco-Sjogren, congenital cataracts	IMAGE:2404494	5	q31.1	SEC24A	SEC24 related gene family, member A (S. cerevisiae)	Hs.211612	Not cloned
Merinesco-Sjogren, congenital cataracts	IMAGE:897164	5	q31.2	CTNNA1	catenin (cadherin-associated protein), alpha 1, 102kDa	Hs.254321	Not cloned
Merinesco-Sjogren, congenital cataracts	IMAGE:161950	5	q31.2	JMJD1B	jumonji domain containing 1B|jumonji domain containing 1B	Hs.24125	Not cloned
Merinesco-Sjogren, congenital cataracts	IMAGE:1869512	5	q31.2		Transcribed sequences	Hs.145647	Not cloned
Merinesco-Sjogren, congenital cataracts	IMAGE:593164	5	q31.2	UBE2D2	ubiquitin-conjugating enzyme E2D 2 (UBC4/5 homolog, yeast)	Hs.108332	Not cloned
Merinesco-Sjogren, congenital cataracts	IMAGE:949934	5	q31.2	HNRPA0	heterogeneous nuclear ribonucleoprotein A0	Hs.96996	Not cloned
Merinesco-Sjogren, congenital cataracts	IMAGE:32772	5	q31.2	C5orf6	chromosome 5 open reading frame 6	Hs.54056	Not cloned
Merinesco-Sjogren, congenital cataracts	IMAGE:510170	5	q31.2	PAIP2	poly(A) binding protein interacting protein 2|poly(A) binding protein interacting protein 2	Hs.396644	Not cloned
Merinesco-Sjogren, congenital cataracts	IMAGE:2018700	5	q31.2	LOC51308	SGC32445 protein	Hs.28088	Not cloned
Merinesco-Sjogren, congenital cataracts	IMAGE:397495	5	q31.2	LRRTM2	leucine-rich repeat transmembrane neuronal 2 protein	Hs.114169	Not cloned
Merinesco-Sjogren, congenital cataracts	IMAGE:2376877	5	q31.3	IK	IK cytokine, down-regulator of HLA II	Hs.421245	Not cloned
Merinesco-Sjogren, congenital cataracts	IMAGE:261472	5	q31.3	ORF1-FL49	putative nuclear protein ORF1-FL49	Hs.323512	Not cloned
Merinesco-Sjogren, congenital cataracts	IMAGE:757173	5	q31.3	NDFIP1	Nedd4 family interacting protein 1|Nedd4 family interacting protein 1	Hs.9788	Not cloned
Merinesco-Sjogren, congenital cataracts	IMAGE:795850	5	q31.3	TAF7	TAF7 RNA polymerase II, TATA box binding protein (TBP)-associated factor, 55kDa|TAF7 RNA polymerase II, TATA box binding protein (TBP)-associated factor, 55kDa	Hs.438838	Not cloned
Merinesco-Sjogren, congenital cataracts	IMAGE:855586	5	q31.3	NR3C1	nuclear receptor subfamily 3, group C, member 1 (glucocorticoid receptor)	Hs.126608	Not cloned
Merinesco-Sjogren, congenital cataracts	IMAGE:2435497	5	q31.3	HARS	histidyl-tRNA synthetase	Hs.77798	Not cloned
Merinesco-Sjogren, congenital cataracts	IMAGE:811751	5	q31.3		CDNA clone MGC:27375 IMAGE:4688423, complete cds	Hs.293782	Not cloned
Merinesco-Sjogren, congenital cataracts	IMAGE:795882	5	q31.3	GNPDA1	glucosamine-6-phosphate deaminase 1|glucosamine-6-phosphate deaminase 1	Hs.278500	Not cloned
Merinesco-Sjogren, congenital cataracts	IMAGE:813854	5	q31.3	PURA	purine-rich element binding protein A|purine-rich element binding protein A	Hs.29117	Not cloned
Merinesco-Sjogren, congenital cataracts	IMAGE:2440172	5	q31.3	PFDN1	prefoldin 1	Hs.132881	Not cloned
Merinesco-Sjogren, congenital cataracts	IMAGE:771236	5	q31.3	PCDH1	protocadherin 1 (cadherin-like 1)|protocadherin 1 (cadherin-like 1)	Hs.79769	Not cloned
Merinesco-Sjogren, congenital cataracts	IMAGE:610883	5	q31.3	PCDHA5	protocadherin alpha 5|protocadherin alpha 5	Hs.247734	Not cloned
Merinesco-Sjogren, congenital cataracts	IMAGE:239877	5	q31.3	HDAC3	histone deacetylase 3|histone deacetylase 3	Hs.388681	Not cloned
MICROPHTHALMIA-CATARACT	IMAGE:809521	16	p13.3	ALG1	asparagine-linked glycosylation 1 homolog (yeast, beta-1,4-mannosyltransferase)|asparagine-linked glycosylation 1 homolog (yeast, beta-1,4-mannosyltransferase)	Hs.406461	Not cloned
MICROPHTHALMIA-CATARACT	IMAGE:277185	16	p13.3	PDPK1	3-phosphoinositide dependent protein kinase-1|3-phosphoinositide dependent protein kinase-1	Hs.154729	Not cloned
MICROPHTHALMIA-CATARACT	IMAGE:742030	16	p13.3		Transcribed sequence with weak similarity to protein ref:NP_115672.1 (H.sapiens) hypothetical protein DKFZp761A132 [Homo sapiens]|Transcribed sequence with weak similarity to protein ref:NP_115672.1 (H.sapiens) hypothetical protein DKFZp761A132 [Homo sapiens]	Hs.512780	Not cloned
MICROPHTHALMIA-CATARACT	IMAGE:502277	16	p13.3	Magmas	mitochondria-associated protein involved in granulocyte-macrophage colony-stimulating factor signal transduction|mitochondria-associated protein involved in granulocyte-macrophage colony-stimulating factor signal transduction	Hs.437957	Not cloned
MICROPHTHALMIA-CATARACT	IMAGE:2322039	16	p13.3	PPL	periplakin	Hs.192233	Not cloned
MICROPHTHALMIA-CATARACT	IMAGE:951216	16	p13.3	NDUFB10	NADH dehydrogenase (ubiquinone) 1 beta subcomplex, 10, 22kDa	Hs.198274	Not cloned
MICROPHTHALMIA-CATARACT	IMAGE:2503812	16	p13.3	TCEB2	transcription elongation factor B (SIII), polypeptide 2 (18kDa, elongin B)	Hs.172772	Not cloned
MICROPHTHALMIA-CATARACT	IMAGE:1636496	16	p13.3	SRRM2	serine/arginine repetitive matrix 2	Hs.433343	Not cloned
MICROPHTHALMIA-CATARACT	IMAGE:897594	16	p13.3	RNPS1	RNA binding protein S1, serine-rich domain|RNA binding protein S1, serine-rich domain	Hs.355643	Not cloned
MICROPHTHALMIA-CATARACT	IMAGE:1554549	16	p13.3	HAGH	hydroxyacylglutathione hydrolase	Hs.155482	Not cloned
MICROPHTHALMIA-CATARACT	IMAGE:771157	16	p13.3	KCTD5	potassium channel tetramerisation domain containing 5|potassium channel tetramerisation domain containing 5	Hs.61960	Not cloned
MICROPHTHALMIA-CATARACT	IMAGE:154442	16	p13.3	STUB1	STIP1 homology and U-Box containing protein 1|STIP1 homology and U-Box containing protein 1|STIP1 homology and U-Box containing protein 1|STIP1 homology and U-Box containing protein 1	Hs.414390	Not cloned
MICROPHTHALMIA-CATARACT	IMAGE:203003	16	p13.3	NME4	non-metastatic cells 4, protein expressed in	Hs.9235	Not cloned
MICROPHTHALMIA-CATARACT	IMAGE:825058	16	p13.3	MAPK8IP3	mitogen-activated protein kinase 8 interacting protein 3	Hs.511943	Not cloned
MICROPHTHALMIA-CATARACT	IMAGE:489351	16	p13.3	DKFZP566J2046	hypothetical protein DKFZp566J2046|hypothetical protein DKFZp566J2046	Hs.322482	Not cloned
MICROPHTHALMIA-CATARACT	IMAGE:2314533	16	p13.3	MGC2601	hypothetical protein MGC2601	Hs.124915	Not cloned
MICROPHTHALMIA-CATARACT	IMAGE:950989	16	p13.3	ZNF598	zinc finger protein 598	Hs.343828	Not cloned
nonsyndromic hereditary hearing impairment with cataracts	IMAGE:1455835	22	q12.2	GAL3ST1	galactose-3-O-sulfotransferase 1	Hs.17958	Not cloned
nonsyndromic hereditary hearing impairment with cataracts	IMAGE:842980	22	q12.2	DRG1	developmentally regulated GTP binding protein 1|developmentally regulated GTP binding protein 1	Hs.115242	Not cloned
nonsyndromic hereditary hearing impairment with cataracts	IMAGE:255651	22	q12.2				Not cloned
nonsyndromic hereditary hearing impairment with cataracts	IMAGE:813636	22	q12.2	HSPC051	ubiquinol-cytochrome c reductase complex (7.2 kD)|ubiquinol-cytochrome c reductase complex (7.2 kD)	Hs.284292	Not cloned
nonsyndromic hereditary hearing impairment with cataracts	IMAGE:853506	22	q12.2	PISD	phosphatidylserine decarboxylase	Hs.8128	Not cloned
nonsyndromic hereditary hearing impairment with cataracts	IMAGE:810383	22	q12.2	EWSR1	Ewing sarcoma breakpoint region 1|Ewing sarcoma breakpoint region 1	Hs.374477	Not cloned
nonsyndromic hereditary hearing impairment with cataracts	IMAGE:769796	22	q12.2	MGC17330	HGFL gene|HGFL gene	Hs.26670	Not cloned
nonsyndromic hereditary hearing impairment with cataracts	IMAGE:247331	22	q12.2	C22orf3	chromosome 22 open reading frame 3	Hs.106730	Not cloned
nonsyndromic hereditary hearing impairment with cataracts	IMAGE:289977	22	q12.2		myotubularin related protein 3	Hs.412833	Not cloned
nonsyndromic hereditary hearing impairment with cataracts	IMAGE:234468	22	q12.2		Transcribed sequence with weak similarity to protein ref:NP_114381.1 (H.sapiens) eukaryotic translation initiation factor 4H, isoform 2 [Homo sapiens]	Hs.56801	Not cloned
nonsyndromic hereditary hearing impairment with cataracts	IMAGE:1610408	22	q12.2	NIPSNAP1	nipsnap homolog 1 (C. elegans)	Hs.173878	Not cloned
nonsyndromic hereditary hearing impairment with cataracts	IMAGE:810047	22	q12.2	ASC1p100	ASC-1 complex subunit P100|ASC-1 complex subunit P100	Hs.436407	Not cloned
nonsyndromic hereditary hearing impairment with cataracts	IMAGE:347220	22	q12.2	ZCWCC1	zinc finger, CW-type with coiled-coil domain 1|zinc finger, CW-type with coiled-coil domain 1	Hs.143840	Not cloned
nonsyndromic hereditary hearing impairment with cataracts	IMAGE:451473	22	q12.2	EIF4ENIF1	eukaryotic translation initiation factor 4E nuclear import factor 1	Hs.233939	Not cloned
nonsyndromic hereditary hearing impairment with cataracts	IMAGE:247655	22	q12.2	OSBP2	oxysterol binding protein 2|oxysterol binding protein 2	Hs.7740	Not cloned
nonsyndromic hereditary hearing impairment with cataracts	IMAGE:2541394	22	q12.3	EIF3S7	eukaryotic translation initiation factor 3, subunit 7 zeta, 66/67kDa	Hs.55682	Not cloned
nonsyndromic hereditary hearing impairment with cataracts	IMAGE:489519	22	q12.3	TIMP3	tissue inhibitor of metalloproteinase 3 (Sorsby fundus dystrophy, pseudoinflammatory)	Hs.245188	Not cloned
nonsyndromic hereditary hearing impairment with cataracts	IMAGE:292996	22	q12.3	YWHAH	tyrosine 3-monooxygenase/tryptophan 5-monooxygenase activation protein, eta polypeptide|tyrosine 3-monooxygenase/tryptophan 5-monooxygenase activation protein, eta polypeptide	Hs.226755	Not cloned
nonsyndromic hereditary hearing impairment with cataracts	IMAGE:2274786	22	q12.3				Not cloned
nonsyndromic hereditary hearing impairment with cataracts	IMAGE:489079	22	q12.3	IL2RB	interleukin 2 receptor, beta|interleukin 2 receptor, beta	Hs.75596	Not cloned
nonsyndromic hereditary hearing impairment with cataracts	IMAGE:358887	22	q12.3	MCM5	MCM5 minichromosome maintenance deficient 5, cell division cycle 46 (S. cerevisiae)	Hs.77171	Not cloned
nonsyndromic hereditary hearing impairment with cataracts	IMAGE:85259	22	q12.3	HMOX1	heme oxygenase (decycling) 1|heme oxygenase (decycling) 1	Hs.202833	Not cloned
nonsyndromic hereditary hearing impairment with cataracts	IMAGE:731241	22	q12.3	MPST	mercaptopyruvate sulfurtransferase|mercaptopyruvate sulfurtransferase	Hs.248267	Not cloned
nonsyndromic hereditary hearing impairment with cataracts	IMAGE:743211	22	q13.1		CDNA clone IMAGE:6195280, partial cds|CDNA clone IMAGE:6195280, partial cds	Hs.442983	Not cloned
nonsyndromic hereditary hearing impairment with cataracts	IMAGE:814815	22	q13.1	CBX7	chromobox homolog 7|chromobox homolog 7	Hs.356416	Not cloned
nonsyndromic hereditary hearing impairment with cataracts	IMAGE:433314	22	q13.1	KIAA1093	KIAA1093 protein	Hs.117333	Not cloned
nonsyndromic hereditary hearing impairment with cataracts	IMAGE:209246	22	q13.1	EIF3S6IP	eukaryotic translation initiation factor 3, subunit 6 interacting protein|eukaryotic translation initiation factor 3, subunit 6 interacting protein	Hs.119503	Not cloned
nonsyndromic hereditary hearing impairment with cataracts	IMAGE:949971	22	q13.1	ATF4	activating transcription factor 4 (tax-responsive enhancer element B67)	Hs.181243	Not cloned
nonsyndromic hereditary hearing impairment with cataracts	IMAGE:843085	22	q13.1	DDX17	DEAD (Asp-Glu-Ala-Asp) box polypeptide 17|DEAD (Asp-Glu-Ala-Asp) box polypeptide 17	Hs.250696	Not cloned
nonsyndromic hereditary hearing impairment with cataracts	IMAGE:345645	22	q13.1	PDGFB	platelet-derived growth factor beta polypeptide (simian sarcoma viral (v-sis) oncogene homolog)|platelet-derived growth factor beta polypeptide (simian sarcoma viral (v-sis) oncogene homolog)	Hs.1976	Not cloned
nonsyndromic hereditary hearing impairment with cataracts	IMAGE:767817	22	q13.1	POLR2F	polymerase (RNA) II (DNA directed) polypeptide F|polymerase (RNA) II (DNA directed) polypeptide F	Hs.46405	Not cloned
nonsyndromic hereditary hearing impairment with cataracts	IMAGE:2461050	22	q13.1	LGALS1	lectin, galactoside-binding, soluble, 1 (galectin 1)	Hs.407909	Not cloned
nonsyndromic hereditary hearing impairment with cataracts	IMAGE:2568621	22	q13.1	C22orf5	chromosome 22 open reading frame 5	Hs.182626	Not cloned
nonsyndromic hereditary hearing impairment with cataracts	IMAGE:111120	22	q13.1	KIAA0063	KIAA0063 gene product|KIAA0063 gene product	Hs.3094	Not cloned
nonsyndromic hereditary hearing impairment with cataracts	IMAGE:813280	22	q13.1	ADSL	adenylosuccinate lyase|adenylosuccinate lyase	Hs.75527	Not cloned
nonsyndromic hereditary hearing impairment with cataracts	IMAGE:878111	22	q13.1	CSNK1E	casein kinase 1, epsilon	Hs.355669	Not cloned
nonsyndromic hereditary hearing impairment with cataracts	IMAGE:262932	22	q13.2	RPC8	RNA polymerase III subunit RPC8	Hs.202505	Not cloned
nonsyndromic hereditary hearing impairment with cataracts	IMAGE:200144	22	q13.2	RBX1	ring-box 1|ring-box 1	Hs.373992	Not cloned
nonsyndromic hereditary hearing impairment with cataracts	IMAGE:950678	22	q13.2	SREBF2	sterol regulatory element binding transcription factor 2	Hs.108689	Not cloned
nonsyndromic hereditary hearing impairment with cataracts	IMAGE:377051	22	q13.2	LOC91689	hypothetical gene supported by AL449243	Hs.306083	Not cloned
nonsyndromic hereditary hearing impairment with cataracts	IMAGE:502499	22	q13.2	PMM1	phosphomannomutase 1|phosphomannomutase 1	Hs.75835	Not cloned
nonsyndromic hereditary hearing impairment with cataracts	IMAGE:950709	22	q13.2	NHP2L1	NHP2 non-histone chromosome protein 2-like 1 (S. cerevisiae)	Hs.182255	Not cloned
nonsyndromic hereditary hearing impairment with cataracts	IMAGE:210887	22	q13.2	ST13	suppression of tumorigenicity 13 (colon carcinoma) (Hsp70 interacting protein)	Hs.377199	Not cloned
nonsyndromic hereditary hearing impairment with cataracts	IMAGE:2465074	22	q13.2	NDUFA6	NADH dehydrogenase (ubiquinone) 1 alpha subcomplex, 6, 14kDa	Hs.274416	Not cloned
nonsyndromic hereditary hearing impairment with cataracts	IMAGE:2577132	22	q13.2	G22P1	thyroid autoantigen 70kDa (Ku antigen)	Hs.169744	Not cloned
nonsyndromic hereditary hearing impairment with cataracts	IMAGE:840775	22	q13.2	TOB2	transducer of ERBB2, 2	Hs.4994	Not cloned
nonsyndromic hereditary hearing impairment with cataracts	IMAGE:506564	22	q13.2				Not cloned
nonsyndromic hereditary hearing impairment with cataracts	IMAGE:461264	22	q13.2	ATP5L2	ATP synthase, H+ transporting, mitochondrial F0 complex, subunit g, isoform 2	Hs.475033	Not cloned
RHIZOMELIC CHONDRODYSPLASIA PUNCTATA, TYPE 1	IMAGE:306813	6	q22.1	ROS1	v-ros UR2 sarcoma virus oncogene homolog 1 (avian)|v-ros UR2 sarcoma virus oncogene homolog 1 (avian)	Hs.1041	No compartment clones match but gene is on array (PEX7)
RHIZOMELIC CHONDRODYSPLASIA PUNCTATA, TYPE 1	IMAGE:839027	6	q22.1	RWDD1	RWD domain containing 1|RWD domain containing 1	Hs.22679	No compartment clones match but gene is on array (PEX7)
RHIZOMELIC CHONDRODYSPLASIA PUNCTATA, TYPE 1	IMAGE:840514	6	q22.1				No compartment clones match but gene is on array (PEX7)
RHIZOMELIC CHONDRODYSPLASIA PUNCTATA, TYPE 1	IMAGE:781454	6	q22.1	TSPYL	TSPY-like	Hs.458358	No compartment clones match but gene is on array (PEX7)
RHIZOMELIC CHONDRODYSPLASIA PUNCTATA, TYPE 1	IMAGE:811836	6	q22.1	TSPYL4	TSPY-like 4	Hs.284141	No compartment clones match but gene is on array (PEX7)
RHIZOMELIC CHONDRODYSPLASIA PUNCTATA, TYPE 1	IMAGE:782277	6	q22.1	DCBLD1	discoidin, CUB and LCCL domain containing 1	Hs.449321	No compartment clones match but gene is on array (PEX7)
RHIZOMELIC CHONDRODYSPLASIA PUNCTATA, TYPE 1	IMAGE:376995	6	q22.31				No compartment clones match but gene is on array (PEX7)
RHIZOMELIC CHONDRODYSPLASIA PUNCTATA, TYPE 1	IMAGE:840436	6	q22.31	TDE2	tumor differentially expressed 2|tumor differentially expressed 2	Hs.146668	No compartment clones match but gene is on array (PEX7)
RHIZOMELIC CHONDRODYSPLASIA PUNCTATA, TYPE 1	IMAGE:301400	6	q22.31	PLN	phospholamban|phospholamban|phospholamban|phospholamban	Hs.85050	No compartment clones match but gene is on array (PEX7)
RHIZOMELIC CHONDRODYSPLASIA PUNCTATA, TYPE 1	IMAGE:1607229	6	q22.31	TPD52L1	tumor protein D52-like 1	Hs.16611	No compartment clones match but gene is on array (PEX7)
RHIZOMELIC CHONDRODYSPLASIA PUNCTATA, TYPE 1	IMAGE:1636060	6	q22.33	RNF146	ring finger protein 146	Hs.267120	No compartment clones match but gene is on array (PEX7)
RHIZOMELIC CHONDRODYSPLASIA PUNCTATA, TYPE 1	IMAGE:471642	6	q22.33	LAMA2	laminin, alpha 2 (merosin, congenital muscular dystrophy)|laminin, alpha 2 (merosin, congenital muscular dystrophy)	Hs.445120	No compartment clones match but gene is on array (PEX7)
RHIZOMELIC CHONDRODYSPLASIA PUNCTATA, TYPE 1	IMAGE:785967	6	q23.1	EPB41L2	erythrocyte membrane protein band 4.1-like 2|erythrocyte membrane protein band 4.1-like 2	Hs.440387	No compartment clones match but gene is on array (PEX7)
RHIZOMELIC CHONDRODYSPLASIA PUNCTATA, TYPE 1	IMAGE:487513	6	q23.2	CTGF	connective tissue growth factor	Hs.410037	No compartment clones match but gene is on array (PEX7)
RHIZOMELIC CHONDRODYSPLASIA PUNCTATA, TYPE 1	IMAGE:2271240	6	q23.2	RPS12	ribosomal protein S12	Hs.380956	No compartment clones match but gene is on array (PEX7)
RHIZOMELIC CHONDRODYSPLASIA PUNCTATA, TYPE 1	IMAGE:1713096	6	q23.2	EYA4	eyes absent homolog 4 (Drosophila)	Hs.102408	No compartment clones match but gene is on array (PEX7)
RHIZOMELIC CHONDRODYSPLASIA PUNCTATA, TYPE 1	IMAGE:487809	6	q23.2		Clone 24889 mRNA sequence|Clone 24889 mRNA sequence	Hs.152335	No compartment clones match but gene is on array (PEX7)
RHIZOMELIC CHONDRODYSPLASIA PUNCTATA, TYPE 1	IMAGE:144834	6	q23.3	MAP7	microtubule-associated protein 7|microtubule-associated protein 7	Hs.254605	No compartment clones match but gene is on array (PEX7)
RHIZOMELIC CHONDRODYSPLASIA PUNCTATA, TYPE 1	IMAGE:504877	6	q23.3	MAP3K5	mitogen-activated protein kinase kinase kinase 5|mitogen-activated protein kinase kinase kinase 5	Hs.151988	No compartment clones match but gene is on array (PEX7)
RHIZOMELIC CHONDRODYSPLASIA PUNCTATA, TYPE 1	IMAGE:378365	6	q23.3	PERP	PERP, TP53 apoptosis effector	Hs.149620	No compartment clones match but gene is on array (PEX7)
RHIZOMELIC CHONDRODYSPLASIA PUNCTATA, TYPE 1	IMAGE:173309	6	q23.3	BCLAF1	BCL2-associated transcription factor 1	Hs.80338	No compartment clones match but gene is on array (PEX7)
RHIZOMELIC CHONDRODYSPLASIA PUNCTATA, TYPE 1	IMAGE:856592	6	q23.3	HBS1L	HBS1-like (S. cerevisiae)	Hs.221040	No compartment clones match but gene is on array (PEX7)
RHIZOMELIC CHONDRODYSPLASIA PUNCTATA, TYPE 1	IMAGE:770670	6	q23.3	TNFAIP3	tumor necrosis factor, alpha-induced protein 3	Hs.211600	No compartment clones match but gene is on array (PEX7)
RHIZOMELIC CHONDRODYSPLASIA PUNCTATA, TYPE 1	IMAGE:415766	6	q24.1	C6orf63	chromosome 6 open reading frame 63	Hs.170162	No compartment clones match but gene is on array (PEX7)
RHIZOMELIC CHONDRODYSPLASIA PUNCTATA, TYPE 1	IMAGE:83156	6	q24.1		heme binding protein 2	Hs.439081	No compartment clones match but gene is on array (PEX7)
RHIZOMELIC CHONDRODYSPLASIA PUNCTATA, TYPE 1	IMAGE:308026	6	q24.2	C6orf55	chromosome 6 open reading frame 55|chromosome 6 open reading frame 55	Hs.267288	No compartment clones match but gene is on array (PEX7)
RHIZOMELIC CHONDRODYSPLASIA PUNCTATA, TYPE 1	IMAGE:341083	6	q24.2	C6orf56	chromosome 6 open reading frame 56|chromosome 6 open reading frame 56	Hs.102471	No compartment clones match but gene is on array (PEX7)
RHIZOMELIC CHONDRODYSPLASIA PUNCTATA, TYPE 1	IMAGE:50604	6	q24.2		androgen-induced 1|Transcribed sequence with moderate similarity to protein ref:NP_061092.2 (H.sapiens) presenilins associated rhomboid-like protein; hypothetical protein PRO2207 [Homo sapiens]	Hs.390662|Hs.405746	No compartment clones match but gene is on array (PEX7)
RHIZOMELIC CHONDRODYSPLASIA PUNCTATA, TYPE 1	IMAGE:124405	6	q24.2	AIG1	androgen-induced 1|androgen-induced 1	Hs.390662	No compartment clones match but gene is on array (PEX7)
RHIZOMELIC CHONDRODYSPLASIA PUNCTATA, TYPE 1	IMAGE:856599	6	q24.2				No compartment clones match but gene is on array (PEX7)
RHIZOMELIC CHONDRODYSPLASIA PUNCTATA, TYPE 1	IMAGE:738941	6	q24.3	EPM2A	epilepsy, progressive myoclonus type 2A, Lafora disease (laforin)	Hs.458373	No compartment clones match but gene is on array (PEX7)
RHIZOMELIC CHONDRODYSPLASIA PUNCTATA, TYPE 1	IMAGE:376435	6	q24.3		Transcribed sequences|Transcribed sequences	Hs.110406	No compartment clones match but gene is on array (PEX7)
RHIZOMELIC CHONDRODYSPLASIA PUNCTATA, TYPE 1	1292551	6	q24.3				No compartment clones match but gene is on array (PEX7)
CATARACT-DENTAL SYNDROME	IMAGE:29397	X	p22.13	PPEF1	protein phosphatase, EF hand calcium-binding domain 1	Hs.211589	No compartment clones match but gene is on array (NHS)
CATARACT-DENTAL SYNDROME	IMAGE:501868	X	p22.13	RAI2	retinoic acid induced 2	Hs.446680	No compartment clones match but gene is on array (NHS)
galactokinase deficiency	IMAGE:767795	17	q24.1	GNA13	guanine nucleotide binding protein (G protein), alpha 13|guanine nucleotide binding protein (G protein), alpha 13	Hs.9691	No compartment clones match but gene is on array (GALK1)
galactokinase deficiency	IMAGE:754026	17	q24.1	SMURF2	E3 ubiquitin ligase SMURF2|E3 ubiquitin ligase SMURF2	Hs.387385	No compartment clones match but gene is on array (GALK1)
galactokinase deficiency	IMAGE:450983	17	q24.2	FALZ	fetal Alzheimer antigen	Hs.440947	No compartment clones match but gene is on array (GALK1)
galactokinase deficiency	IMAGE:854760	17	q24.2	PRKAR1A	protein kinase, cAMP-dependent, regulatory, type I, alpha (tissue specific extinguisher 1)	Hs.280342	No compartment clones match but gene is on array (GALK1)
galactokinase deficiency	IMAGE:364436	17	q24.2	PITPNC1	phosphatidylinositol transfer protein, cytoplasmic 1|phosphatidylinositol transfer protein, cytoplasmic 1	Hs.405933	No compartment clones match but gene is on array (GALK1)
galactokinase deficiency	IMAGE:130895	17	q24.2	LOC284018	hypothetical protein LOC284018	Hs.90790	No compartment clones match but gene is on array (GALK1)
galactokinase deficiency	IMAGE:767289	17	q24.2	KIAA1001	Arylsulfatase G	Hs.126464	No compartment clones match but gene is on array (GALK1)
galactokinase deficiency	IMAGE:45578	17	q24.3	MAP2K6	mitogen-activated protein kinase kinase 6|mitogen-activated protein kinase kinase 6	Hs.256924	No compartment clones match but gene is on array (GALK1)
anterior segment mesenchymal dysgenesis with cataract 1	IMAGE:726035	1	p32.1	JUN	v-jun sarcoma virus 17 oncogene homolog (avian)|v-jun sarcoma virus 17 oncogene homolog (avian)	Hs.78465	No compartment clones match but gene is on array (FOXE3)
anterior segment mesenchymal dysgenesis with cataract 1	IMAGE:1868423	1	p32.2		MRNA; cDNA DKFZp686O04253 (from clone DKFZp686O04253)|MRNA; cDNA DKFZp686O04253 (from clone DKFZp686O04253)|MRNA; cDNA DKFZp686O04253 (from clone DKFZp686O04253)	Hs.437655	No compartment clones match but gene is on array (FOXE3)
anterior segment mesenchymal dysgenesis with cataract 1	IMAGE:838048	1	p32.2		CDNA clone IMAGE:5288757, partial cds|CDNA clone IMAGE:5288757, partial cds	Hs.437039	No compartment clones match but gene is on array (FOXE3)
anterior segment mesenchymal dysgenesis with cataract 1	IMAGE:855395	1	p32.3	SCP2	sterol carrier protein 2	Hs.75760	No compartment clones match but gene is on array (FOXE3)
anterior segment mesenchymal dysgenesis with cataract 1	IMAGE:267435	1	p32.3	FLJ13456	hypothetical protein FLJ13456	Hs.370232	No compartment clones match but gene is on array (FOXE3)
anterior segment mesenchymal dysgenesis with cataract 1	IMAGE:240637	1	p32.3	MGC8974	hypothetical protein MGC8974|hypothetical protein MGC8974	Hs.40094	No compartment clones match but gene is on array (FOXE3)
anterior segment mesenchymal dysgenesis with cataract 1	IMAGE:841091	1	p32.3	FAF1	Fas (TNFRSF6) associated factor 1|Fas (TNFRSF6) associated factor 1	Hs.12899	No compartment clones match but gene is on array (FOXE3)
anterior segment mesenchymal dysgenesis with cataract 1	IMAGE:772925	1	p32.3	LOC51668	HSPCO34 protein|HSPCO34 protein	Hs.439171	No compartment clones match but gene is on array (FOXE3)
anterior segment mesenchymal dysgenesis with cataract 1	IMAGE:1554439	1	p32.3		Transcribed sequences|Transcribed sequences|Transcribed sequences	Hs.126835	No compartment clones match but gene is on array (FOXE3)
anterior segment mesenchymal dysgenesis with cataract 1	IMAGE:2019378	1	p32.3	FLJ20580	hypothetical protein FLJ20580	Hs.146861	No compartment clones match but gene is on array (FOXE3)
anterior segment mesenchymal dysgenesis with cataract 1	IMAGE:843263	1	p32.3	MRPL37	mitochondrial ribosomal protein L37|mitochondrial ribosomal protein L37	Hs.4209	No compartment clones match but gene is on array (FOXE3)
anterior segment mesenchymal dysgenesis with cataract 1	IMAGE:855872	1	p32.3	NRD1	nardilysin (N-arginine dibasic convertase)	Hs.4099	No compartment clones match but gene is on array (FOXE3)
anterior segment mesenchymal dysgenesis with cataract 1	IMAGE:897730	1	p32.3				No compartment clones match but gene is on array (FOXE3)
anterior segment mesenchymal dysgenesis with cataract 1	IMAGE:825822	1	p32.3	DJ167A19.1	hypothetical protein DJ167A19.1|hypothetical protein DJ167A19.1	Hs.11923	No compartment clones match but gene is on array (FOXE3)
MARSHALL SYNDROME	IMAGE:270742	1	p21.2	MGC14816	hypothetical protein MGC14816|hypothetical protein MGC14816	Hs.44277	No compartment clones match but gene is on array (COL11A1)
MARSHALL SYNDROME	IMAGE:221898	1	p21.2	FLJ10287	hypothetical protein FLJ10287|Transcribed sequences	Hs.40337|Hs.440360	No compartment clones match but gene is on array (COL11A1)
MARSHALL SYNDROME	IMAGE:26418	1	p21.2	EDG1	endothelial differentiation, sphingolipid G-protein-coupled receptor, 1|endothelial differentiation, sphingolipid G-protein-coupled receptor, 1	Hs.154210	No compartment clones match but gene is on array (COL11A1)
MARSHALL SYNDROME	IMAGE:1896738	1	p21.2				No compartment clones match but gene is on array (COL11A1)
MARSHALL SYNDROME	IMAGE:289919	1	p21.3	PTBP2	polypyrimidine tract binding protein 2|polypyrimidine tract binding protein 2	Hs.34956	No compartment clones match but gene is on array (COL11A1)
MARSHALL SYNDROME	IMAGE:2545705	1	p21.3	CNN3	calponin 3, acidic	Hs.194662	No compartment clones match but gene is on array (COL11A1)
MARSHALL SYNDROME	IMAGE:162211	1	p21.3	ABCD3	ATP-binding cassette, sub-family D (ALD), member 3|ATP-binding cassette, sub-family D (ALD), member 3	Hs.76781	No compartment clones match but gene is on array (COL11A1)
ROTHMUND-THOMSON SYNDROME, juvenile cataract	IMAGE:854696	8	q24.3	SIAHBP1	fuse-binding protein-interacting repressor	Hs.74562	No compartment clones match and gene is NOT on array (RECQL4 )
ROTHMUND-THOMSON SYNDROME, juvenile cataract	IMAGE:857249	8	q24.3	PLEC1	plectin 1, intermediate filament binding protein 500kDa	Hs.79706	No compartment clones match and gene is NOT on array (RECQL4 )
ROTHMUND-THOMSON SYNDROME, juvenile cataract	IMAGE:810120	8	q24.3	VPS28	vacuolar protein sorting 28 (yeast)	Hs.418175	No compartment clones match and gene is NOT on array (RECQL4 )
ROTHMUND-THOMSON SYNDROME, juvenile cataract	IMAGE:259627	8	q24.3	KIAA1126	KIAA1126 protein|KIAA1126 protein	Hs.415592	No compartment clones match and gene is NOT on array (RECQL4 )
ROTHMUND-THOMSON SYNDROME, juvenile cataract	IMAGE:1636266	8	q24.3	SLC39A4	solute carrier family 39 (zinc transporter), member 4|solute carrier family 39 (zinc transporter), member 4|Transcribed sequences	Hs.411274|Hs.493202	No compartment clones match and gene is NOT on array (RECQL4 )
ROTHMUND-THOMSON SYNDROME, juvenile cataract	IMAGE:2449841	8	q24.3	LY6D	lymphocyte antigen 6 complex, locus D	Hs.415762	No compartment clones match and gene is NOT on array (RECQL4 )
ROTHMUND-THOMSON SYNDROME, juvenile cataract	IMAGE:343079	8	q24.3	LYNX1	Ly-6 neurotoxin-like protein 1|Ly-6 neurotoxin-like protein 1	Hs.158665	No compartment clones match and gene is NOT on array (RECQL4 )
ROTHMUND-THOMSON SYNDROME, juvenile cataract	IMAGE:813830	8	q24.3	CYC1	cytochrome c-1|cytochrome c-1	Hs.289271	No compartment clones match and gene is NOT on array (RECQL4 )
ROTHMUND-THOMSON SYNDROME, juvenile cataract	IMAGE:307843	8	q24.3	EIF2C2	eukaryotic translation initiation factor 2C, 2|eukaryotic translation initiation factor 2C, 2	Hs.449415	No compartment clones match and gene is NOT on array (RECQL4 )
ROTHMUND-THOMSON SYNDROME, juvenile cataract	IMAGE:739126	8	q24.3	TSTA3	tissue specific transplantation antigen P35B|tissue specific transplantation antigen P35B	Hs.404119	No compartment clones match and gene is NOT on array (RECQL4 )
ROTHMUND-THOMSON SYNDROME, juvenile cataract	IMAGE:855864	8	q24.3	PTK2	PTK2 protein tyrosine kinase 2	Hs.434281	No compartment clones match and gene is NOT on array (RECQL4 )
ROTHMUND-THOMSON SYNDROME, juvenile cataract	IMAGE:897727	8	q24.3	MAF1	homolog of yeast MAF1	Hs.19673	No compartment clones match and gene is NOT on array (RECQL4 )
ROTHMUND-THOMSON SYNDROME, juvenile cataract	IMAGE:810038	8	q24.3	GRINA	glutamate receptor, ionotropic, N-methyl D-asparate-associated protein 1 (glutamate binding)|glutamate receptor, ionotropic, N-methyl D-asparate-associated protein 1 (glutamate binding)|glutamate receptor, ionotropic, N-methyl D-asparate-associated protein 1 (glutamate binding)|glutamate receptor, ionotropic, N-methyl D-asparate-associated protein 1 (glutamate binding)	Hs.339697	No compartment clones match and gene is NOT on array (RECQL4 )
ROTHMUND-THOMSON SYNDROME, juvenile cataract	IMAGE:810059	8	q24.3	GPAA1	GPAA1P anchor attachment protein 1 homolog (yeast)	Hs.4742	No compartment clones match and gene is NOT on array (RECQL4 )
ROTHMUND-THOMSON SYNDROME, juvenile cataract	IMAGE:45564	8	q24.3	ZNF7	zinc finger protein 7 (KOX 4, clone HF.16)	Hs.2076	No compartment clones match and gene is NOT on array (RECQL4 )
anterior segment mesenchymal dysgenesis with cataract 2	IMAGE:795191	10	q25.1	XPNPEP1	X-prolyl aminopeptidase (aminopeptidase P) 1, soluble|X-prolyl aminopeptidase (aminopeptidase P) 1, soluble	Hs.390623	No compartment clones match and gene is NOT on array (PITX3)
anterior segment mesenchymal dysgenesis with cataract 2	IMAGE:742611	10	q25.2	MXI1	MAX interacting protein 1	Hs.118630	No compartment clones match and gene is NOT on array (PITX3)
anterior segment mesenchymal dysgenesis with cataract 2	IMAGE:472103	10	q25.2	SHOC2	soc-2 suppressor of clear homolog (C. elegans)|soc-2 suppressor of clear homolog (C. elegans)	Hs.104315	No compartment clones match and gene is NOT on array (PITX3)
anterior segment mesenchymal dysgenesis with cataract 2	IMAGE:2516036	10	q25.3	ABLIM1	actin binding LIM protein 1	Hs.442540	No compartment clones match and gene is NOT on array (PITX3)
anterior segment mesenchymal dysgenesis with cataract 2	IMAGE:1709928	10	q25.3		Transcribed sequence with weak similarity to protein pdb:2RMA (H.sapiens) S Chain S, Cyclophilin A	Hs.27278	No compartment clones match and gene is NOT on array (PITX3)
anterior segment mesenchymal dysgenesis with cataract 2	IMAGE:1554430	10	q25.3		MRNA; cDNA DKFZp686J0156 (from clone DKFZp686J0156)	Hs.388347	No compartment clones match and gene is NOT on array (PITX3)
anterior segment mesenchymal dysgenesis with cataract 2	IMAGE:72778	10	q25.3	CASP7	caspase 7, apoptosis-related cysteine protease|caspase 7, apoptosis-related cysteine protease	Hs.9216	No compartment clones match and gene is NOT on array (PITX3)
LOWE OCULOCEREBRORENAL SYNDROME	IMAGE:1520292	X	q26.1	PDCD8	programmed cell death 8 (apoptosis-inducing factor)|programmed cell death 8 (apoptosis-inducing factor)|programmed cell death 8 (apoptosis-inducing factor)	Hs.18720	No compartment clones match and gene is NOT on array (OCRL)
CATARACT, POLYMORPHIC AND LAMELLAR	IMAGE:247081	12	q13.11	HDAC7A	histone deacetylase 7A|histone deacetylase 7A	Hs.200063	No compartment clones match and gene is NOT on array (MIP)
CATARACT, POLYMORPHIC AND LAMELLAR	IMAGE:549349	12	q13.11	SLC38A2	solute carrier family 38, member 2|solute carrier family 38, member 2	Hs.298275	No compartment clones match and gene is NOT on array (MIP)
CATARACT, POLYMORPHIC AND LAMELLAR	IMAGE:433225	12	q13.12	DDX23	DEAD (Asp-Glu-Ala-Asp) box polypeptide 23	Hs.130098	No compartment clones match and gene is NOT on array (MIP)
CATARACT, POLYMORPHIC AND LAMELLAR	IMAGE:755881	12	q13.12	AQP5	aquaporin 5	Hs.298023	No compartment clones match and gene is NOT on array (MIP)
CATARACT, POLYMORPHIC AND LAMELLAR	IMAGE:1459964	12	q13.12	TUBA3	tubulin, alpha 3|tubulin, alpha 3	Hs.433394	No compartment clones match and gene is NOT on array (MIP)
CATARACT, POLYMORPHIC AND LAMELLAR	IMAGE:949947	12	q13.12	PRKAG1	protein kinase, AMP-activated, gamma 1 non-catalytic subunit	Hs.3136	No compartment clones match and gene is NOT on array (MIP)
CATARACT, POLYMORPHIC AND LAMELLAR	IMAGE:362532	12	q13.12		chromosome 12 open reading frame 22|Clone 23965 mRNA sequence	Hs.18879|Hs.524425	No compartment clones match and gene is NOT on array (MIP)
CATARACT, POLYMORPHIC AND LAMELLAR	IMAGE:118152	12	q13.12		Transcribed sequences|Transcribed sequences	Hs.193969	No compartment clones match and gene is NOT on array (MIP)
CATARACT, POLYMORPHIC AND LAMELLAR	IMAGE:37367	12	q13.12	FAIM2	Fas apoptotic inhibitory molecule 2|Fas apoptotic inhibitory molecule 2	Hs.182859	No compartment clones match and gene is NOT on array (MIP)
CATARACT, POLYMORPHIC AND LAMELLAR	IMAGE:897561	12	q13.12	HYPC	Huntingtin interacting protein C|formin-like 3	Hs.179838|Hs.33104	No compartment clones match and gene is NOT on array (MIP)
CATARACT, POLYMORPHIC AND LAMELLAR	IMAGE:203184	12	q13.12	ATF1	activating transcription factor 1|activating transcription factor 1	Hs.36908	No compartment clones match and gene is NOT on array (MIP)
CATARACT, POLYMORPHIC AND LAMELLAR	IMAGE:884766	12	q13.12	TEGT	testis enhanced gene transcript (BAX inhibitor 1)	Hs.35052	No compartment clones match and gene is NOT on array (MIP)
CATARACT, POLYMORPHIC AND LAMELLAR	IMAGE:2578894	12	q13.13	KRT5	keratin 5 (epidermolysis bullosa simplex, Dowling-Meara/Kobner/Weber-Cockayne types)	Hs.433845	No compartment clones match and gene is NOT on array (MIP)
CATARACT, POLYMORPHIC AND LAMELLAR	IMAGE:809876	12	q13.13	ATP5G2	ATP synthase, H+ transporting, mitochondrial F0 complex, subunit c (subunit 9), isoform 2|ATP synthase, H+ transporting, mitochondrial F0 complex, subunit c (subunit 9), isoform 2	Hs.89399	No compartment clones match and gene is NOT on array (MIP)
CATARACT, POLYMORPHIC AND LAMELLAR	IMAGE:897547	12	q13.13		Clone IMAGE:5288883, mRNA	Hs.349283	No compartment clones match and gene is NOT on array (MIP)
CATARACT, POLYMORPHIC AND LAMELLAR	IMAGE:950778	12	q13.13	ZNF385	zinc finger protein 385	Hs.278422	No compartment clones match and gene is NOT on array (MIP)
CATARACT, POLYMORPHIC AND LAMELLAR	IMAGE:377827	12	q13.13	K5B	keratin 5b	Hs.121824	No compartment clones match and gene is NOT on array (MIP)
CATARACT, POLYMORPHIC AND LAMELLAR	IMAGE:592111	12	q13.13				No compartment clones match and gene is NOT on array (MIP)
CATARACT, POLYMORPHIC AND LAMELLAR	IMAGE:1915149	12	q13.13				No compartment clones match and gene is NOT on array (MIP)
CATARACT, POLYMORPHIC AND LAMELLAR	IMAGE:73550	12	q13.13	FLJ11773	hypothetical protein FLJ11773|hypothetical protein FLJ11773	Hs.9911	No compartment clones match and gene is NOT on array (MIP)
CATARACT, POLYMORPHIC AND LAMELLAR	IMAGE:1635350	12	q13.13	DKFZP564J157	DKFZp564J157 protein	Hs.426359	No compartment clones match and gene is NOT on array (MIP)
CATARACT, POLYMORPHIC AND LAMELLAR	IMAGE:781050	12	q13.13	PFDN5	prefoldin 5|prefoldin 5	Hs.288856	No compartment clones match and gene is NOT on array (MIP)
CATARACT, POLYMORPHIC AND LAMELLAR	IMAGE:510521	12	q13.13	PCBP2	poly(rC) binding protein 2|poly(rC) binding protein 2	Hs.132977	No compartment clones match and gene is NOT on array (MIP)
CATARACT, POLYMORPHIC AND LAMELLAR	IMAGE:842813	12	q13.13	COPZ1	coatomer protein complex, subunit zeta 1|coatomer protein complex, subunit zeta 1	Hs.181271	No compartment clones match and gene is NOT on array (MIP)
CATARACT, POLYMORPHIC AND LAMELLAR	IMAGE:1472753	12	q13.13	EIF4B	eukaryotic translation initiation factor 4B	Hs.93379	No compartment clones match and gene is NOT on array (MIP)
CATARACT, POLYMORPHIC AND LAMELLAR	IMAGE:742565	12	q13.13	C12orf10	chromosome 12 open reading frame 10|chromosome 12 open reading frame 10	Hs.400801	No compartment clones match and gene is NOT on array (MIP)
CATARACT, POLYMORPHIC AND LAMELLAR	IMAGE:842973	12	q13.2	PA2G4	proliferation-associated 2G4, 38kDa	Hs.374491	No compartment clones match and gene is NOT on array (MIP)
CATARACT, POLYMORPHIC AND LAMELLAR	IMAGE:809685	12	q13.2	MBC2	likely ortholog of mouse membrane bound C2 domain containing protein|likely ortholog of mouse membrane bound C2 domain containing protein	Hs.8309	No compartment clones match and gene is NOT on array (MIP)
CATARACT, POLYMORPHIC AND LAMELLAR	IMAGE:2544123	12	q13.2	MYL6	myosin, light polypeptide 6, alkali, smooth muscle and non-muscle	Hs.77385	No compartment clones match and gene is NOT on array (MIP)
CATARACT, POLYMORPHIC AND LAMELLAR	IMAGE:230218	12	q13.2	GCN5L1	GCN5 general control of amino-acid synthesis 5-like 1 (yeast)|GCN5 general control of amino-acid synthesis 5-like 1 (yeast)	Hs.94672	No compartment clones match and gene is NOT on array (MIP)
CATARACT, POLYMORPHIC AND LAMELLAR	IMAGE:68103	12	q13.2	MLC1SA	myosin light chain 1 slow a|myosin light chain 1 slow a	Hs.90318	No compartment clones match and gene is NOT on array (MIP)
CATARACT, POLYMORPHIC AND LAMELLAR	IMAGE:796663	12	q13.2	DNAJC14	DnaJ (Hsp40) homolog, subfamily C, member 14|DnaJ (Hsp40) homolog, subfamily C, member 14	Hs.375025	No compartment clones match and gene is NOT on array (MIP)
CATARACT, POLYMORPHIC AND LAMELLAR	IMAGE:126455	12	q13.2				No compartment clones match and gene is NOT on array (MIP)
CATARACT, POLYMORPHIC AND LAMELLAR	IMAGE:884822	12	q13.3	TEBP	unactive progesterone receptor, 23 kD	Hs.355693	No compartment clones match and gene is NOT on array (MIP)
CATARACT, POLYMORPHIC AND LAMELLAR	IMAGE:392622	12	q13.3	ATP5B	ATP synthase, H+ transporting, mitochondrial F1 complex, beta polypeptide	Hs.406510	No compartment clones match and gene is NOT on array (MIP)
CATARACT, POLYMORPHIC AND LAMELLAR	IMAGE:415814	12	q13.3	LOC56901	NADH:ubiquinone oxidoreductase MLRQ subunit homolog|NADH:ubiquinone oxidoreductase MLRQ subunit homolog	Hs.221447	No compartment clones match and gene is NOT on array (MIP)
CATARACT, POLYMORPHIC AND LAMELLAR	IMAGE:809829	12	q13.3	GLS2	hypothetical protein LOC283377|glutaminase 2 (liver, mitochondrial)	Hs.128676|Hs.212606	No compartment clones match and gene is NOT on array (MIP)
CATARACT, POLYMORPHIC AND LAMELLAR	IMAGE:855620	12	q13.3	NACA	nascent-polypeptide-associated complex alpha polypeptide	Hs.32916	No compartment clones match and gene is NOT on array (MIP)
CATARACT, POLYMORPHIC AND LAMELLAR	IMAGE:1884054	12	q13.3				No compartment clones match and gene is NOT on array (MIP)
CATARACT, POLYMORPHIC AND LAMELLAR	IMAGE:823682	12	q13.3	USP52	transmembrane protein 4|ubiquitin specific protease 52	Hs.273397|Hs.8752	No compartment clones match and gene is NOT on array (MIP)
CATARACT, POLYMORPHIC AND LAMELLAR	IMAGE:361456	12	q13.3		DNA-damage-inducible transcript 3 mRNA, complete cds	Hs.392171	No compartment clones match and gene is NOT on array (MIP)
CATARACT, POLYMORPHIC AND LAMELLAR	IMAGE:725335	12	q13.3	DCTN2	dynactin 2 (p50)|dynactin 2 (p50)	Hs.289123	No compartment clones match and gene is NOT on array (MIP)
CATARACT, MARNER TYPE	IMAGE:2556956	16	q21	GOT2	glutamic-oxaloacetic transaminase 2, mitochondrial (aspartate aminotransferase 2)	Hs.314658	No compartment clones match and gene is NOT on array (HSF4)
CATARACT, MARNER TYPE	IMAGE:773183	16	q21	GTL3	likely ortholog of mouse gene trap locus 3|likely ortholog of mouse gene trap locus 3	Hs.279818	No compartment clones match and gene is NOT on array (HSF4)
CATARACT, MARNER TYPE	IMAGE:795499	16	q21	NDRG4	NDRG family member 4|NDRG family member 4	Hs.322430	No compartment clones match and gene is NOT on array (HSF4)
CATARACT, MARNER TYPE	IMAGE:299388	16	q22.1	NUTF2	nuclear transport factor 2	Hs.356630	No compartment clones match and gene is NOT on array (HSF4)
CATARACT, MARNER TYPE	IMAGE:840967	16	q22.1	CKLFSF3	chemokine-like factor super family 3|chemokine-like factor super family 3	Hs.298198	No compartment clones match and gene is NOT on array (HSF4)
CATARACT, MARNER TYPE	IMAGE:502161	16	q22.1	APPBP1	amyloid beta precursor protein binding protein 1, 59kDa|amyloid beta precursor protein binding protein 1, 59kDa	Hs.418162	No compartment clones match and gene is NOT on array (HSF4)
CATARACT, MARNER TYPE	IMAGE:1916839	16	q22.1	DDX19	DEAD (Asp-Glu-Ala-As) box polypeptide 19	Hs.289097	No compartment clones match and gene is NOT on array (HSF4)
CATARACT, MARNER TYPE	IMAGE:248535	16	q22.1	SNTB2	syntrophin, beta 2 (dystrophin-associated protein A1, 59kDa, basic component 2)	Hs.42219	No compartment clones match and gene is NOT on array (HSF4)
CATARACT, MARNER TYPE	IMAGE:2509616	16	q22.1	CES2	carboxylesterase 2 (intestine, liver)	Hs.282975	No compartment clones match and gene is NOT on array (HSF4)
CATARACT, MARNER TYPE	IMAGE:346299	16	q22.1	VPS4A	Transcribed sequence with weak similarity to protein pir:T43453 (H.sapiens) T43453 hypothetical protein DKFZp434E0418.1 - human|vacuolar protein sorting 4A (yeast)	Hs.234839|Hs.511993	No compartment clones match and gene is NOT on array (HSF4)
CATARACT, MARNER TYPE	IMAGE:345693	16	q22.1	LYPLA3	lysophospholipase 3 (lysosomal phospholipase A2)|lysophospholipase 3 (lysosomal phospholipase A2)	Hs.435050	No compartment clones match and gene is NOT on array (HSF4)
CATARACT, MARNER TYPE	IMAGE:727192	16	q22.1	NFATC3	nuclear factor of activated T-cells, cytoplasmic, calcineurin-dependent 3|nuclear factor of activated T-cells, cytoplasmic, calcineurin-dependent 3	Hs.172674	No compartment clones match and gene is NOT on array (HSF4)
CATARACT, MARNER TYPE	IMAGE:1568114	16	q22.1	DNCLI2	dynein, cytoplasmic, light intermediate polypeptide 2	Hs.369068	No compartment clones match and gene is NOT on array (HSF4)
CATARACT, MARNER TYPE	IMAGE:489805	16	q22.1		F-box and leucine-rich repeat protein 8|Transcribed sequence with weak similarity to protein ref:NP_001529.1 (H.sapiens) heat shock transcription factor 4 [Homo sapiens]	Hs.512156|Hs.75486	No compartment clones match and gene is NOT on array (HSF4)
CATARACT, MARNER TYPE	IMAGE:588829	16	q22.1	AARS	alanyl-tRNA synthetase|alanyl-tRNA synthetase	Hs.315137	No compartment clones match and gene is NOT on array (HSF4)
CATARACT, MARNER TYPE	IMAGE:273540	16	q22.1		zinc finger protein 90 homolog (mouse)	Hs.434928	No compartment clones match and gene is NOT on array (HSF4)
CATARACT, MARNER TYPE	IMAGE:1567688	16	q22.1	CIRH1A	cirrhosis, autosomal recessive 1A (cirhin)|cirrhosis, autosomal recessive 1A (cirhin)|cirrhosis, autosomal recessive 1A (cirhin)	Hs.151001	No compartment clones match and gene is NOT on array (HSF4)
CATARACT, MARNER TYPE	IMAGE:74882	16	q22.1	FLJ20399	hypothetical protein FLJ20399|hypothetical protein FLJ20399|hypothetical protein FLJ20399	Hs.155049	No compartment clones match and gene is NOT on array (HSF4)
CATARACT, MARNER TYPE	IMAGE:235056	16	q22.1	24432	hypothetical protein 24432|hypothetical protein 24432	Hs.78019	No compartment clones match and gene is NOT on array (HSF4)
CATARACT, MARNER TYPE	IMAGE:796123	16	q22.1		protein arginine N-methyltransferase 7|Transcribed sequence with strong similarity to protein ref:NP_078979.1 (H.sapiens) hypothetical protein FLJ22593 [Homo sapiens]	Hs.458379|Hs.91753	No compartment clones match and gene is NOT on array (HSF4)
CATARACT, MARNER TYPE	IMAGE:1010089	16	q22.1		Transcribed sequence with moderate similarity to protein ref:NP_060265.1 (H.sapiens) hypothetical protein FLJ20378 [Homo sapiens]|Transcribed sequence with moderate similarity to protein ref:NP_060265.1 (H.sapiens) hypothetical protein FLJ20378 [Homo sapiens]	Hs.514434	No compartment clones match and gene is NOT on array (HSF4)
CATARACT, MARNER TYPE	IMAGE:824510	16	q22.1	CGI-128	CGI-128 protein|CGI-128 protein	Hs.9825	No compartment clones match and gene is NOT on array (HSF4)
CATARACT, MARNER TYPE	IMAGE:486179	16	q22.1	NFAT5	nuclear factor of activated T-cells 5, tonicity-responsive|nuclear factor of activated T-cells 5, tonicity-responsive	Hs.86998	No compartment clones match and gene is NOT on array (HSF4)
CATARACT, ZONULAR PULVERULENT 1	IMAGE:262865	1	q21.1	SEC22L1	SEC22 vesicle trafficking protein-like 1 (S. cerevisiae)	Hs.218329	No compartment clones match and gene is NOT on array (GJA8)
CATARACT, ZONULAR PULVERULENT 1	IMAGE:951303	1	q21.1				No compartment clones match and gene is NOT on array (GJA8)
CATARACT, ZONULAR PULVERULENT 1	IMAGE:40075	1	q21.1		Transcribed sequences	Hs.470291	No compartment clones match and gene is NOT on array (GJA8)
CATARACT, ZONULAR PULVERULENT 1	IMAGE:898298	1	q21.1	PRKAB2	protein kinase, AMP-activated, beta 2 non-catalytic subunit	Hs.50732	No compartment clones match and gene is NOT on array (GJA8)
CATARACT, ZONULAR PULVERULENT 1	IMAGE:1690915	1	q21.1				No compartment clones match and gene is NOT on array (GJA8)
CATARACT, ZONULAR PULVERULENT 1	1292734	1	q21.1		Transcribed sequences	Hs.445246	No compartment clones match and gene is NOT on array (GJA8)
CATARACT, ZONULAR PULVERULENT 1	IMAGE:292015	1	q21.1		MRNA; cDNA DKFZp586I1823 (from clone DKFZp586I1823)|MRNA; cDNA DKFZp586I1823 (from clone DKFZp586I1823)	Hs.487862	No compartment clones match and gene is NOT on array (GJA8)
adult blood group (I) phenotype with congenital cataracts	IMAGE:626848	6	p23	NOL7	nucleolar protein 7, 27kDa	Hs.106346	No compartment clones match and gene is NOT on array (GCNT2)
adult blood group (I) phenotype with congenital cataracts	IMAGE:364942	6	p23	NOL7	nucleolar protein 7, 27kDa|RAN binding protein 9	Hs.106346|Hs.306242	No compartment clones match and gene is NOT on array (GCNT2)
adult blood group (I) phenotype with congenital cataracts	IMAGE:758037	6	p24.1	HIVEP1	human immunodeficiency virus type I enhancer binding protein 1	Hs.405564	No compartment clones match and gene is NOT on array (GCNT2)
adult blood group (I) phenotype with congenital cataracts	IMAGE:588561	6	p24.3	TXNDC5	thioredoxin domain containing 5	Hs.430169	No compartment clones match and gene is NOT on array (GCNT2)
adult blood group (I) phenotype with congenital cataracts	IMAGE:785616	6	p24.3	SSR1	signal sequence receptor, alpha (translocon-associated protein alpha)|signal sequence receptor, alpha (translocon-associated protein alpha)	Hs.250773	No compartment clones match and gene is NOT on array (GCNT2)
adult blood group (I) phenotype with congenital cataracts	IMAGE:366114	6	p24.3	C6orf151	chromosome 6 open reading frame 151	Hs.13366	No compartment clones match and gene is NOT on array (GCNT2)
CATARACT, CONGENITAL, CERULEAN TYPE, 2	IMAGE:1552804	22	q11.21	LOC128977	hypothetical protein LOC128977	Hs.433195	No compartment clones match and gene is NOT on array (CRYBB2)
CATARACT, CONGENITAL, CERULEAN TYPE, 2	IMAGE:897107	22	q11.21	SLC25A1	solute carrier family 25 (mitochondrial carrier; citrate transporter), member 1	Hs.111024	No compartment clones match and gene is NOT on array (CRYBB2)
CATARACT, CONGENITAL, CERULEAN TYPE, 2	IMAGE:471266	22	q11.21	DGCR6L	DiGeorge syndrome critical region gene 6-like	Hs.347285	No compartment clones match and gene is NOT on array (CRYBB2)
CATARACT, CONGENITAL, CERULEAN TYPE, 2	IMAGE:384851	22	q11.21	CLTCL1	clathrin, heavy polypeptide-like 1	Hs.184916	No compartment clones match and gene is NOT on array (CRYBB2)
CATARACT, CONGENITAL, CERULEAN TYPE, 2	IMAGE:52327	22	q11.21	HIRA	HIR histone cell cycle regulation defective homolog A (S. cerevisiae)|HIR histone cell cycle regulation defective homolog A (S. cerevisiae)	Hs.415735	No compartment clones match and gene is NOT on array (CRYBB2)
CATARACT, CONGENITAL, CERULEAN TYPE, 2	IMAGE:841188	22	q11.21	UBE2L3	ubiquitin-conjugating enzyme E2L 3|ubiquitin-conjugating enzyme E2L 3	Hs.108104	No compartment clones match and gene is NOT on array (CRYBB2)
CATARACT, CONGENITAL, CERULEAN TYPE, 2	IMAGE:50413	22	q11.21	ARVCF	armadillo repeat gene deletes in velocardiofacial syndrome	Hs.326730	No compartment clones match and gene is NOT on array (CRYBB2)
CATARACT, CONGENITAL, CERULEAN TYPE, 2	IMAGE:878525	22	q11.21	MRPL40	mitochondrial ribosomal protein L40	Hs.431307	No compartment clones match and gene is NOT on array (CRYBB2)
CATARACT, CONGENITAL, CERULEAN TYPE, 2	IMAGE:80616	22	q11.21		BCL2-like 13 (apoptosis facilitator)	Hs.310922	No compartment clones match and gene is NOT on array (CRYBB2)
CATARACT, CONGENITAL, CERULEAN TYPE, 2	IMAGE:80708	22	q11.21	UFD1L	ubiquitin fusion degradation 1-like|ubiquitin fusion degradation 1-like	Hs.404525	No compartment clones match and gene is NOT on array (CRYBB2)
CATARACT, CONGENITAL, CERULEAN TYPE, 2	IMAGE:1635272	22	q11.21	CRKL	v-crk sarcoma virus CT10 oncogene homolog (avian)-like	Hs.5613	No compartment clones match and gene is NOT on array (CRYBB2)
CATARACT, CONGENITAL, CERULEAN TYPE, 2	IMAGE:2562895	22	q11.21	ATP6V1E1	ATPase, H+ transporting, lysosomal 31kDa, V1 subunit E isoform 1	Hs.77805	No compartment clones match and gene is NOT on array (CRYBB2)
CATARACT, CONGENITAL, CERULEAN TYPE, 2	IMAGE:970590	22	q11.21	MAPK1	mitogen-activated protein kinase 1	Hs.324473	No compartment clones match and gene is NOT on array (CRYBB2)
CATARACT, CONGENITAL, CERULEAN TYPE, 2	IMAGE:504774	22	q11.23	GGTLA1	gamma-glutamyltransferase-like activity 1|gamma-glutamyltransferase-like activity 1	Hs.437156	No compartment clones match and gene is NOT on array (CRYBB2)
CATARACT, CONGENITAL, CERULEAN TYPE, 2	IMAGE:809585	22	q11.23	ADRBK2	adrenergic, beta, receptor kinase 2	Hs.13944	No compartment clones match and gene is NOT on array (CRYBB2)
CATARACT, CONGENITAL, CERULEAN TYPE, 2	IMAGE:1009824	22	q11.23	DDT	D-dopachrome tautomerase	Hs.433902	No compartment clones match and gene is NOT on array (CRYBB2)
CATARACT, CONGENITAL, CERULEAN TYPE, 2	IMAGE:281489	22	q11.23	RAB36	RAB36, member RAS oncogene family|RAB36, member RAS oncogene family	Hs.369557	No compartment clones match and gene is NOT on array (CRYBB2)
CATARACT, CONGENITAL, CERULEAN TYPE, 2	IMAGE:756163	22	q11.23	BCR	breakpoint cluster region	Hs.446394	No compartment clones match and gene is NOT on array (CRYBB2)
CATARACT, CONGENITAL, CERULEAN TYPE, 2	IMAGE:781018	22	q11.23	SMARCB1	SWI/SNF related, matrix associated, actin dependent regulator of chromatin, subfamily b, member 1|SWI/SNF related, matrix associated, actin dependent regulator of chromatin, subfamily b, member 1	Hs.512700	No compartment clones match and gene is NOT on array (CRYBB2)
CATARACT, CONGENITAL, CERULEAN TYPE, 2	IMAGE:725503	22	q11.23		D-dopachrome tautomerase mRNA, complete cds|D-dopachrome tautomerase	Hs.252474|Hs.433902	No compartment clones match and gene is NOT on array (CRYBB2)
CATARACT, CONGENITAL, CERULEAN TYPE, 2	IMAGE:32472	22	q11.23	KIAA0376	KIAA0376 protein|KIAA0376 protein	Hs.4791	No compartment clones match and gene is NOT on array (CRYBB2)
CATARACT, CONGENITAL, CERULEAN TYPE, 2	IMAGE:810937	22	q12.1	TPST2	tyrosylprotein sulfotransferase 2|tyrosylprotein sulfotransferase 2	Hs.438649	No compartment clones match and gene is NOT on array (CRYBB2)
CATARACT, CONGENITAL, CERULEAN TYPE, 2	IMAGE:1947705	22	q12.1	CRYBB1	crystallin, beta B1	Hs.37135	No compartment clones match and gene is NOT on array (CRYBB2)
CATARACT, CONGENITAL, CERULEAN TYPE, 2	IMAGE:417867	22	q12.1	XBP1	X-box binding protein 1|X-box binding protein 1	Hs.437638	No compartment clones match and gene is NOT on array (CRYBB2)
CATARACT, CONGENITAL, CERULEAN TYPE, 2	IMAGE:788764	22	q12.1	CRYBA4	crystallin, beta A4|crystallin, beta A4	Hs.57690	No compartment clones match and gene is NOT on array (CRYBB2)
CATARACT, CONGENITAL, CERULEAN TYPE, 2	IMAGE:294089	22	q12.1	HPS4	Hermansky-Pudlak syndrome 4|Hermansky-Pudlak syndrome 4	Hs.441481	No compartment clones match and gene is NOT on array (CRYBB2)
CATARACT, CONGENITAL, CERULEAN TYPE, 2	IMAGE:1455835	22	q12.2	GAL3ST1	galactose-3-O-sulfotransferase 1	Hs.17958	No compartment clones match and gene is NOT on array (CRYBB2)
CATARACT, CONGENITAL, CERULEAN TYPE, 2	IMAGE:842980	22	q12.2	DRG1	developmentally regulated GTP binding protein 1|developmentally regulated GTP binding protein 1	Hs.115242	No compartment clones match and gene is NOT on array (CRYBB2)
CATARACT, CONGENITAL, CERULEAN TYPE, 2	IMAGE:255651	22	q12.2				No compartment clones match and gene is NOT on array (CRYBB2)
CATARACT, CONGENITAL, CERULEAN TYPE, 2	IMAGE:813636	22	q12.2	HSPC051	ubiquinol-cytochrome c reductase complex (7.2 kD)|ubiquinol-cytochrome c reductase complex (7.2 kD)	Hs.284292	No compartment clones match and gene is NOT on array (CRYBB2)
CATARACT, CONGENITAL, CERULEAN TYPE, 2	IMAGE:853506	22	q12.2	PISD	phosphatidylserine decarboxylase	Hs.8128	No compartment clones match and gene is NOT on array (CRYBB2)
CATARACT, CONGENITAL, CERULEAN TYPE, 2	IMAGE:810383	22	q12.2	EWSR1	Ewing sarcoma breakpoint region 1|Ewing sarcoma breakpoint region 1	Hs.374477	No compartment clones match and gene is NOT on array (CRYBB2)
CATARACT, CONGENITAL, CERULEAN TYPE, 2	IMAGE:769796	22	q12.2	MGC17330	HGFL gene|HGFL gene	Hs.26670	No compartment clones match and gene is NOT on array (CRYBB2)
CATARACT, CONGENITAL, CERULEAN TYPE, 2	IMAGE:247331	22	q12.2	C22orf3	chromosome 22 open reading frame 3	Hs.106730	No compartment clones match and gene is NOT on array (CRYBB2)
CATARACT, CONGENITAL, CERULEAN TYPE, 2	IMAGE:289977	22	q12.2		myotubularin related protein 3	Hs.412833	No compartment clones match and gene is NOT on array (CRYBB2)
CATARACT, CONGENITAL, CERULEAN TYPE, 2	IMAGE:234468	22	q12.2		Transcribed sequence with weak similarity to protein ref:NP_114381.1 (H.sapiens) eukaryotic translation initiation factor 4H, isoform 2 [Homo sapiens]	Hs.56801	No compartment clones match and gene is NOT on array (CRYBB2)
CATARACT, CONGENITAL, CERULEAN TYPE, 2	IMAGE:1610408	22	q12.2	NIPSNAP1	nipsnap homolog 1 (C. elegans)	Hs.173878	No compartment clones match and gene is NOT on array (CRYBB2)
CATARACT, CONGENITAL, CERULEAN TYPE, 2	IMAGE:810047	22	q12.2	ASC1p100	ASC-1 complex subunit P100|ASC-1 complex subunit P100	Hs.436407	No compartment clones match and gene is NOT on array (CRYBB2)
CATARACT, CONGENITAL, CERULEAN TYPE, 2	IMAGE:347220	22	q12.2	ZCWCC1	zinc finger, CW-type with coiled-coil domain 1|zinc finger, CW-type with coiled-coil domain 1	Hs.143840	No compartment clones match and gene is NOT on array (CRYBB2)
CATARACT, CONGENITAL, CERULEAN TYPE, 2	IMAGE:451473	22	q12.2	EIF4ENIF1	eukaryotic translation initiation factor 4E nuclear import factor 1	Hs.233939	No compartment clones match and gene is NOT on array (CRYBB2)
CATARACT, CONGENITAL, CERULEAN TYPE, 2	IMAGE:247655	22	q12.2	OSBP2	oxysterol binding protein 2|oxysterol binding protein 2	Hs.7740	No compartment clones match and gene is NOT on array (CRYBB2)
ANIRIDIA, TYPE II	IMAGE:49524	11	p13	FLJ21924	hypothetical protein FLJ21924|hypothetical protein FLJ21924	Hs.143509	In compartment list (PAX6)
ANIRIDIA, TYPE II	IMAGE:758318	11	p13	FBXO3	F-box only protein 3|F-box only protein 3	Hs.406787	In compartment list (PAX6)
ANIRIDIA, TYPE II	IMAGE:230882	11	p13	PAX6	paired box gene 6 (aniridia, keratitis)|paired box gene 6 (aniridia, keratitis)	Hs.89506	In compartment list (PAX6)
ANIRIDIA, TYPE II	IMAGE:795828	11	p13	TRIM44	tripartite motif-containing 44|tripartite motif-containing 44	Hs.14512	In compartment list (PAX6)
ANIRIDIA, TYPE II	IMAGE:208001	11	p13	CD59	CD59 antigen p18-20 (antigen identified by monoclonal antibodies 16.3A5, EJ16, EJ30, EL32 and G344)|CD59 antigen p18-20 (antigen identified by monoclonal antibodies 16.3A5, EJ16, EJ30, EL32 and G344)	Hs.278573	In compartment list (PAX6)
ANIRIDIA, TYPE II	IMAGE:884662	11	p13	LOC143458	hypothetical protein LOC143458	Hs.205865	In compartment list (PAX6)
ANIRIDIA, TYPE II	IMAGE:704690	11	p13	HIPK3	homeodomain interacting protein kinase 3	Hs.30148	In compartment list (PAX6)
dementia, familial danish with cataract	IMAGE:726911	13	q14.11	TSC22	transforming growth factor beta-stimulated protein TSC-22|transforming growth factor beta-stimulated protein TSC-22	Hs.114360	In compartment list (ITM2B)
dementia, familial danish with cataract	IMAGE:461403	13	q14.11		CDNA FLJ41218 fis, clone BRALZ2018492	Hs.377972	In compartment list (ITM2B)
dementia, familial danish with cataract	IMAGE:384018	13	q14.11	WBP4	WW domain binding protein 4 (formin binding protein 21)	Hs.411300	In compartment list (ITM2B)
dementia, familial danish with cataract	IMAGE:39313	13	q14.11	MRPS31	mitochondrial ribosomal protein S31	Hs.154655	In compartment list (ITM2B)
dementia, familial danish with cataract	IMAGE:767075	13	q14.11	FLJ38725	hypothetical protein FLJ38725|hypothetical protein FLJ38725	Hs.210586	In compartment list (ITM2B)
dementia, familial danish with cataract	IMAGE:258659	13	q14.11				In compartment list (ITM2B)
dementia, familial danish with cataract	IMAGE:289599	13	q14.13	KIAA0853	KIAA0853|KIAA0853	Hs.136102	In compartment list (ITM2B)
dementia, familial danish with cataract	IMAGE:212772	13	q14.13	C13orf18	chromosome 13 open reading frame 18|chromosome 13 open reading frame 18	Hs.413071	In compartment list (ITM2B)
dementia, familial danish with cataract	IMAGE:267334	13	q14.2	FLJ12577	hypothetical protein FLJ12577	Hs.87159	In compartment list (ITM2B)
dementia, familial danish with cataract	IMAGE:416240	13	q14.2	EBRP	emopamil binding related protein, delta8-delta7 sterol isomerase related protein	Hs.433278	In compartment list (ITM2B)
dementia, familial danish with cataract	IMAGE:852829	13	q14.2	KPNA3	karyopherin alpha 3 (importin alpha 4)	Hs.407765	In compartment list (ITM2B)
dementia, familial danish with cataract	IMAGE:487777	13	q14.2				In compartment list (ITM2B)
dementia, familial danish with cataract	IMAGE:795282	13	q14.2	VDRIP	vitamin D receptor interacting protein|vitamin D receptor interacting protein	Hs.181112	In compartment list (ITM2B)
dementia, familial danish with cataract	IMAGE:795375	13	q14.2	ITM2B	integral membrane protein 2B	Hs.446450	In compartment list (ITM2B)
dementia, familial danish with cataract	IMAGE:1049336	13	q14.3		Transcribed sequences	Hs.492280	In compartment list (ITM2B)
CATARACT, PUNCTATE, PROGRESSIVE JUVENILE-ONSET	IMAGE:626619	2	q33.1	FLJ13448	hypothetical protein FLJ13448	Hs.288945	In compartment list (CRYGD)
CATARACT, PUNCTATE, PROGRESSIVE JUVENILE-ONSET	IMAGE:701496	2	q33.1	FLJ38973	hypothetical protein FLJ38973|hypothetical protein FLJ38973	Hs.40782	In compartment list (CRYGD)
CATARACT, PUNCTATE, PROGRESSIVE JUVENILE-ONSET	IMAGE:298122	2	q33.1	FZD7	frizzled homolog 7 (Drosophila)	Hs.173859	In compartment list (CRYGD)
CATARACT, PUNCTATE, PROGRESSIVE JUVENILE-ONSET	IMAGE:380263	2	q33.1		origin recognition complex, subunit 2-like (yeast)	Hs.167937	In compartment list (CRYGD)
CATARACT, PUNCTATE, PROGRESSIVE JUVENILE-ONSET	IMAGE:261714	2	q33.1	ALS2CR2	amyotrophic lateral sclerosis 2 (juvenile) chromosome region, candidate 2|amyotrophic lateral sclerosis 2 (juvenile) chromosome region, candidate 2	Hs.259230	In compartment list (CRYGD)
CATARACT, PUNCTATE, PROGRESSIVE JUVENILE-ONSET	IMAGE:826991	2	q33.1	FLJ22555	hypothetical protein FLJ22555	Hs.3592	In compartment list (CRYGD)
CATARACT, PUNCTATE, PROGRESSIVE JUVENILE-ONSET	IMAGE:2565316	2	q33.1	HSPD1	heat shock 60kDa protein 1 (chaperonin)	Hs.79037	In compartment list (CRYGD)
CATARACT, PUNCTATE, PROGRESSIVE JUVENILE-ONSET	IMAGE:2313921	2	q33.1	NDUFB3	NADH dehydrogenase (ubiquinone) 1 beta subcomplex, 3, 12kDa	Hs.109760	In compartment list (CRYGD)
CATARACT, PUNCTATE, PROGRESSIVE JUVENILE-ONSET	IMAGE:739247	2	q33.1	SF3B1	splicing factor 3b, subunit 1, 155kDa|splicing factor 3b, subunit 1, 155kDa	Hs.334826	In compartment list (CRYGD)
CATARACT, PUNCTATE, PROGRESSIVE JUVENILE-ONSET	IMAGE:768356	2	q33.2	ABI2	abl interactor 2|abl interactor 2	Hs.387906	In compartment list (CRYGD)
CATARACT, PUNCTATE, PROGRESSIVE JUVENILE-ONSET	IMAGE:841323	2	q33.2	RAPH1	Ras association (RalGDS/AF-6) and pleckstrin homology domains 1	Hs.170399	In compartment list (CRYGD)
CATARACT, PUNCTATE, PROGRESSIVE JUVENILE-ONSET	IMAGE:247872	2	q33.3		Transcribed sequence with moderate similarity to protein pir:I60307 (E. coli) I60307 beta-galactosidase, alpha peptide - Escherichia coli	Hs.445036	In compartment list (CRYGD)
CATARACT, PUNCTATE, PROGRESSIVE JUVENILE-ONSET	IMAGE:291657	2	q33.3		CDNA FLJ35491 fis, clone SMINT2008625, moderately similar to GLYCINE CLEAVAGE SYSTEM H PROTEIN PRECURSOR	Hs.356055	In compartment list (CRYGD)
CATARACT, PUNCTATE, PROGRESSIVE JUVENILE-ONSET	IMAGE:838434	2	q33.3	CRYGC	crystallin, gamma C|crystallin, gamma C	Hs.72910	In compartment list (CRYGD)
CATARACT, PUNCTATE, PROGRESSIVE JUVENILE-ONSET	IMAGE:843283	2	q33.3	KLF7	Kruppel-like factor 7 (ubiquitous)|Kruppel-like factor 7 (ubiquitous)	Hs.436708	In compartment list (CRYGD)
CATARACT, PUNCTATE, PROGRESSIVE JUVENILE-ONSET	IMAGE:1657547	2	q33.3	CRYGD	crystallin, gamma D	Hs.131057	In compartment list (CRYGD)
CATARACT, PUNCTATE, PROGRESSIVE JUVENILE-ONSET	IMAGE:280249	2	q33.3	KLF7	Kruppel-like factor 7 (ubiquitous)|Transcribed sequences	Hs.436708|Hs.471218	In compartment list (CRYGD)
CATARACT, PUNCTATE, PROGRESSIVE JUVENILE-ONSET	IMAGE:1033708	2	q34	CRYGA	crystallin, gamma A	Hs.122566	In compartment list (CRYGD)
CATARACT, PUNCTATE, PROGRESSIVE JUVENILE-ONSET	IMAGE:837923	2	q34	RPE	ribulose-5-phosphate-3-epimerase|ribulose-5-phosphate-3-epimerase	Hs.282260	In compartment list (CRYGD)
CATARACT, PUNCTATE, PROGRESSIVE JUVENILE-ONSET	IMAGE:726703	2	q34		CDNA FLJ44318 fis, clone TRACH3000780|CDNA FLJ44318 fis, clone TRACH3000780	Hs.7888	In compartment list (CRYGD)
CATARACT, PUNCTATE, PROGRESSIVE JUVENILE-ONSET	IMAGE:1631588	2	q35	FLJ10415	hypothetical protein FLJ10415	Hs.437647	In compartment list (CRYGD)
CATARACT, PUNCTATE, PROGRESSIVE JUVENILE-ONSET	IMAGE:612274	2	q35	TUBA1	tubulin, alpha 1 (testis specific)|tubulin, alpha 1 (testis specific)	Hs.75318	In compartment list (CRYGD)
CATARACT, PUNCTATE, PROGRESSIVE JUVENILE-ONSET	IMAGE:267427	2	q35	CGI-57	hypothetical protein CGI-57|hypothetical protein CGI-57	Hs.4973	In compartment list (CRYGD)
CATARACT, PUNCTATE, PROGRESSIVE JUVENILE-ONSET	IMAGE:502201	2	q35		Transcribed sequences|Transcribed sequences	Hs.203717	In compartment list (CRYGD)
CATARACT, PUNCTATE, PROGRESSIVE JUVENILE-ONSET	IMAGE:505575	2	q35	FLJ10116	hypothetical protein FLJ10116|hypothetical protein FLJ10116	Hs.79741	In compartment list (CRYGD)
CATARACT, PUNCTATE, PROGRESSIVE JUVENILE-ONSET	IMAGE:726445	2	q35	C2orf17	chromosome 2 open reading frame 17	Hs.22412	In compartment list (CRYGD)
CATARACT, PUNCTATE, PROGRESSIVE JUVENILE-ONSET	IMAGE:813807	2	q35	RNF25	ring finger protein 25|ring finger protein 25	Hs.97176	In compartment list (CRYGD)
CATARACT, PUNCTATE, PROGRESSIVE JUVENILE-ONSET	IMAGE:38816	2	q35	TUBA1	tubulin, alpha 1 (testis specific)|serine/threonine kinase 16	Hs.153003|Hs.75318	In compartment list (CRYGD)
CATARACT, PUNCTATE, PROGRESSIVE JUVENILE-ONSET	IMAGE:878676	2	q35	XRCC5	X-ray repair complementing defective repair in Chinese hamster cells 5 (double-strand-break rejoining; Ku autoantigen, 80kDa)	Hs.257082	In compartment list (CRYGD)
CATARACT, PUNCTATE, PROGRESSIVE JUVENILE-ONSET	IMAGE:162208	2	q35	ARPC2	actin related protein 2/3 complex, subunit 2, 34kDa	Hs.83583	In compartment list (CRYGD)
CATARACT, PUNCTATE, PROGRESSIVE JUVENILE-ONSET	IMAGE:489384	2	q35	IGFBP5	insulin-like growth factor binding protein 5	Hs.380833	In compartment list (CRYGD)
CATARACT, COPPOCK-LIKE	IMAGE:626619	2	q33.1	FLJ13448	hypothetical protein FLJ13448	Hs.288945	In compartment list (CRYGC)
CATARACT, COPPOCK-LIKE	IMAGE:701496	2	q33.1	FLJ38973	hypothetical protein FLJ38973|hypothetical protein FLJ38973	Hs.40782	In compartment list (CRYGC)
CATARACT, COPPOCK-LIKE	IMAGE:298122	2	q33.1	FZD7	frizzled homolog 7 (Drosophila)	Hs.173859	In compartment list (CRYGC)
CATARACT, COPPOCK-LIKE	IMAGE:380263	2	q33.1		origin recognition complex, subunit 2-like (yeast)	Hs.167937	In compartment list (CRYGC)
CATARACT, COPPOCK-LIKE	IMAGE:261714	2	q33.1	ALS2CR2	amyotrophic lateral sclerosis 2 (juvenile) chromosome region, candidate 2|amyotrophic lateral sclerosis 2 (juvenile) chromosome region, candidate 2	Hs.259230	In compartment list (CRYGC)
CATARACT, COPPOCK-LIKE	IMAGE:826991	2	q33.1	FLJ22555	hypothetical protein FLJ22555	Hs.3592	In compartment list (CRYGC)
CATARACT, COPPOCK-LIKE	IMAGE:2565316	2	q33.1	HSPD1	heat shock 60kDa protein 1 (chaperonin)	Hs.79037	In compartment list (CRYGC)
CATARACT, COPPOCK-LIKE	IMAGE:2313921	2	q33.1	NDUFB3	NADH dehydrogenase (ubiquinone) 1 beta subcomplex, 3, 12kDa	Hs.109760	In compartment list (CRYGC)
CATARACT, COPPOCK-LIKE	IMAGE:739247	2	q33.1	SF3B1	splicing factor 3b, subunit 1, 155kDa|splicing factor 3b, subunit 1, 155kDa	Hs.334826	In compartment list (CRYGC)
CATARACT, COPPOCK-LIKE	IMAGE:768356	2	q33.2	ABI2	abl interactor 2|abl interactor 2	Hs.387906	In compartment list (CRYGC)
CATARACT, COPPOCK-LIKE	IMAGE:841323	2	q33.2	RAPH1	Ras association (RalGDS/AF-6) and pleckstrin homology domains 1	Hs.170399	In compartment list (CRYGC)
CATARACT, COPPOCK-LIKE	IMAGE:247872	2	q33.3		Transcribed sequence with moderate similarity to protein pir:I60307 (E. coli) I60307 beta-galactosidase, alpha peptide - Escherichia coli	Hs.445036	In compartment list (CRYGC)
CATARACT, COPPOCK-LIKE	IMAGE:291657	2	q33.3		CDNA FLJ35491 fis, clone SMINT2008625, moderately similar to GLYCINE CLEAVAGE SYSTEM H PROTEIN PRECURSOR	Hs.356055	In compartment list (CRYGC)
CATARACT, COPPOCK-LIKE	IMAGE:838434	2	q33.3	CRYGC	crystallin, gamma C|crystallin, gamma C	Hs.72910	In compartment list (CRYGC)
CATARACT, COPPOCK-LIKE	IMAGE:843283	2	q33.3	KLF7	Kruppel-like factor 7 (ubiquitous)|Kruppel-like factor 7 (ubiquitous)	Hs.436708	In compartment list (CRYGC)
CATARACT, COPPOCK-LIKE	IMAGE:1657547	2	q33.3	CRYGD	crystallin, gamma D	Hs.131057	In compartment list (CRYGC)
CATARACT, COPPOCK-LIKE	IMAGE:280249	2	q33.3	KLF7	Kruppel-like factor 7 (ubiquitous)|Transcribed sequences	Hs.436708|Hs.471218	In compartment list (CRYGC)
CATARACT, COPPOCK-LIKE	IMAGE:1033708	2	q34	CRYGA	crystallin, gamma A	Hs.122566	In compartment list (CRYGC)
CATARACT, COPPOCK-LIKE	IMAGE:837923	2	q34	RPE	ribulose-5-phosphate-3-epimerase|ribulose-5-phosphate-3-epimerase	Hs.282260	In compartment list (CRYGC)
CATARACT, COPPOCK-LIKE	IMAGE:726703	2	q34		CDNA FLJ44318 fis, clone TRACH3000780|CDNA FLJ44318 fis, clone TRACH3000780	Hs.7888	In compartment list (CRYGC)
CATARACT, COPPOCK-LIKE	IMAGE:1631588	2	q35	FLJ10415	hypothetical protein FLJ10415	Hs.437647	In compartment list (CRYGC)
CATARACT, COPPOCK-LIKE	IMAGE:612274	2	q35	TUBA1	tubulin, alpha 1 (testis specific)|tubulin, alpha 1 (testis specific)	Hs.75318	In compartment list (CRYGC)
CATARACT, COPPOCK-LIKE	IMAGE:267427	2	q35	CGI-57	hypothetical protein CGI-57|hypothetical protein CGI-57	Hs.4973	In compartment list (CRYGC)
CATARACT, COPPOCK-LIKE	IMAGE:502201	2	q35		Transcribed sequences|Transcribed sequences	Hs.203717	In compartment list (CRYGC)
CATARACT, COPPOCK-LIKE	IMAGE:505575	2	q35	FLJ10116	hypothetical protein FLJ10116|hypothetical protein FLJ10116	Hs.79741	In compartment list (CRYGC)
CATARACT, COPPOCK-LIKE	IMAGE:726445	2	q35	C2orf17	chromosome 2 open reading frame 17	Hs.22412	In compartment list (CRYGC)
CATARACT, COPPOCK-LIKE	IMAGE:813807	2	q35	RNF25	ring finger protein 25|ring finger protein 25	Hs.97176	In compartment list (CRYGC)
CATARACT, COPPOCK-LIKE	IMAGE:38816	2	q35	TUBA1	tubulin, alpha 1 (testis specific)|serine/threonine kinase 16	Hs.153003|Hs.75318	In compartment list (CRYGC)
CATARACT, COPPOCK-LIKE	IMAGE:878676	2	q35	XRCC5	X-ray repair complementing defective repair in Chinese hamster cells 5 (double-strand-break rejoining; Ku autoantigen, 80kDa)	Hs.257082	In compartment list (CRYGC)
CATARACT, COPPOCK-LIKE	IMAGE:162208	2	q35	ARPC2	actin related protein 2/3 complex, subunit 2, 34kDa	Hs.83583	In compartment list (CRYGC)
CATARACT, COPPOCK-LIKE	IMAGE:489384	2	q35	IGFBP5	insulin-like growth factor binding protein 5	Hs.380833	In compartment list (CRYGC)
CATARACT, CONGENITAL ZONULAR, WITH SUTURAL OPACITIES	IMAGE:140921	17	q11.1		WD repeat and SOCS box-containing 1	Hs.315379	In compartment list (CRYBA1)
CATARACT, CONGENITAL ZONULAR, WITH SUTURAL OPACITIES	IMAGE:1869415	17	q11.2	LOC201229	hypothetical protein LOC201229	Hs.434386	In compartment list (CRYBA1)
CATARACT, CONGENITAL ZONULAR, WITH SUTURAL OPACITIES	IMAGE:838389	17	q11.2	UNC119	unc-119 homolog (C. elegans)|unc-119 homolog (C. elegans)	Hs.410455	In compartment list (CRYBA1)
CATARACT, CONGENITAL ZONULAR, WITH SUTURAL OPACITIES	IMAGE:781222	17	q11.2	MYO18A	myosin XVIIIA|myosin XVIIIA	Hs.354085	In compartment list (CRYBA1)
CATARACT, CONGENITAL ZONULAR, WITH SUTURAL OPACITIES	IMAGE:770102	17	q11.2	CENTA2	centaurin, alpha 2	Hs.415471	In compartment list (CRYBA1)
CATARACT, CONGENITAL ZONULAR, WITH SUTURAL OPACITIES	IMAGE:839094	17	q11.2	CRYBA1	crystallin, beta A1|crystallin, beta A1	Hs.46275	In compartment list (CRYBA1)
CATARACT, CONGENITAL ZONULAR, WITH SUTURAL OPACITIES	IMAGE:2321318	17	q11.2	RHOT1	ras homolog gene family, member T1	Hs.14202	In compartment list (CRYBA1)
CATARACT, CONGENITAL ZONULAR, WITH SUTURAL OPACITIES	IMAGE:566474	17	q11.2	PSMD11	proteasome (prosome, macropain) 26S subunit, non-ATPase, 11|proteasome (prosome, macropain) 26S subunit, non-ATPase, 11	Hs.443379	In compartment list (CRYBA1)
CATARACT, CONGENITAL ZONULAR, WITH SUTURAL OPACITIES	IMAGE:254694	17	q11.2		Transcribed sequence with weak similarity to protein sp:P39188 (H.sapiens) ALU1_HUMAN Alu subfamily J sequence contamination warning entry	Hs.514791	In compartment list (CRYBA1)
CATARACT, CONGENITAL ZONULAR, WITH SUTURAL OPACITIES	IMAGE:2548367	17	q11.2	ALDOC	aldolase C, fructose-bisphosphate	Hs.155247	In compartment list (CRYBA1)
CATARACT, CONGENITAL ZONULAR, WITH SUTURAL OPACITIES	IMAGE:280821	17	q11.2	OMG	oligodendrocyte myelin glycoprotein	Hs.445237	In compartment list (CRYBA1)
CATARACT, CONGENITAL ZONULAR, WITH SUTURAL OPACITIES	IMAGE:246869	17	q11.2	ZNF207	zinc finger protein 207	Hs.97128	In compartment list (CRYBA1)
CATARACT, CONGENITAL ZONULAR, WITH SUTURAL OPACITIES	IMAGE:322219	17	q11.2	182-FIP	82-kD FMRP Interacting Protein	Hs.355608	In compartment list (CRYBA1)
CATARACT, CONGENITAL ZONULAR, WITH SUTURAL OPACITIES	IMAGE:156386	17	q11.2	FLOT2	flotillin 2	Hs.18799	In compartment list (CRYBA1)
CATARACT, CONGENITAL ZONULAR, WITH SUTURAL OPACITIES	IMAGE:767293	17	q11.2	FLJ10700	hypothetical protein FLJ10700|hypothetical protein FLJ10700	Hs.295909	In compartment list (CRYBA1)
CATARACT, CONGENITAL ZONULAR, WITH SUTURAL OPACITIES	IMAGE:416095	17	q11.2				In compartment list (CRYBA1)
CATARACT, CONGENITAL ZONULAR, WITH SUTURAL OPACITIES	IMAGE:130276	17	q11.2		Clone IMAGE:5259584, mRNA|Clone IMAGE:5259584, mRNA	Hs.18016	In compartment list (CRYBA1)
CATARACT, CONGENITAL ZONULAR, WITH SUTURAL OPACITIES	IMAGE:1910040	17	q11.2	NLK	nemo like kinase	Hs.3532	In compartment list (CRYBA1)
CATARACT, CONGENITAL ZONULAR, WITH SUTURAL OPACITIES	IMAGE:288948	17	q12	LOC117584	fring|fring	Hs.446705	In compartment list (CRYBA1)
CATARACT, CONGENITAL ZONULAR, WITH SUTURAL OPACITIES	IMAGE:1606893	17	q12		Transcribed sequences|Transcribed sequences	Hs.500098	In compartment list (CRYBA1)
CATARACT, CONGENITAL ZONULAR, WITH SUTURAL OPACITIES	IMAGE:2072912	17	q12	AATF	apoptosis antagonizing transcription factor	Hs.311079	In compartment list (CRYBA1)
CATARACT, CONGENITAL ZONULAR, WITH SUTURAL OPACITIES	IMAGE:47142	17	q12	PEX12	peroxisomal biogenesis factor 12|peroxisomal biogenesis factor 12	Hs.270532	In compartment list (CRYBA1)
CATARACT, CONGENITAL ZONULAR, WITH SUTURAL OPACITIES	IMAGE:1553025	17	q12	FLJ20291	hypothetical protein FLJ20291	Hs.406223	In compartment list (CRYBA1)
CATARACT, CONGENITAL ZONULAR, WITH SUTURAL OPACITIES	IMAGE:825577	17	q12	STARD3	START domain containing 3|START domain containing 3	Hs.77628	In compartment list (CRYBA1)
CATARACT, CONGENITAL ZONULAR, WITH SUTURAL OPACITIES	IMAGE:768460	17	q12	ZNF403	zinc finger protein 403|zinc finger protein 403	Hs.149055	In compartment list (CRYBA1)
CATARACT, CONGENITAL ZONULAR, WITH SUTURAL OPACITIES	IMAGE:193570	17	q12	TADA2L	transcriptional adaptor 2 (ADA2 homolog, yeast)-like|transcriptional adaptor 2 (ADA2 homolog, yeast)-like	Hs.125156	In compartment list (CRYBA1)
CATARACT, CONGENITAL ZONULAR, WITH SUTURAL OPACITIES	IMAGE:810571	17	q12	ACACA	acetyl-Coenzyme A carboxylase alpha|acetyl-Coenzyme A carboxylase alpha	Hs.449863	In compartment list (CRYBA1)
CATARACT, CONGENITAL ZONULAR, WITH SUTURAL OPACITIES	IMAGE:362829	17	q12	AP1GBP1	AP1 gamma subunit binding protein 1	Hs.404215	In compartment list (CRYBA1)
CATARACT, CONGENITAL ZONULAR, WITH SUTURAL OPACITIES	IMAGE:239724	17	q12	FLJ34922	hypothetical protein FLJ34922|hypothetical protein FLJ34922	Hs.235709	In compartment list (CRYBA1)
CATARACT, CONGENITAL ZONULAR, WITH SUTURAL OPACITIES	IMAGE:77539	17	q12	CCL16	chemokine (C-C motif) ligand 16|chemokine (C-C motif) ligand 16	Hs.10458	In compartment list (CRYBA1)
CATARACT, CONGENITAL ZONULAR, WITH SUTURAL OPACITIES	IMAGE:783729	17	q12	ERBB2	v-erb-b2 erythroblastic leukemia viral oncogene homolog 2, neuro/glioblastoma derived oncogene homolog (avian)|v-erb-b2 erythroblastic leukemia viral oncogene homolog 2, neuro/glioblastoma derived oncogene homolog (avian)	Hs.446352	In compartment list (CRYBA1)
CATARACT, POSTERIOR POLAR 2	IMAGE:2544999	11	q22.3	DDX10	DEAD (Asp-Glu-Ala-Asp) box polypeptide 10	Hs.41706	In compartment list (CRYAB)
CATARACT, POSTERIOR POLAR 2	IMAGE:265625	11	q22.3	FDX1	ferredoxin 1	Hs.744	In compartment list (CRYAB)
CATARACT, POSTERIOR POLAR 2	IMAGE:628295	11	q22.3	SLN	sarcolipin	Hs.334629	In compartment list (CRYAB)
CATARACT, POSTERIOR POLAR 2	IMAGE:1475120	11	q22.3	CUL5	cullin 5	Hs.440320	In compartment list (CRYAB)
CATARACT, POSTERIOR POLAR 2	IMAGE:785537	11	q22.3	DKFZp547C176	hypothetical protein DKFZp547C176|hypothetical protein DKFZp547C176	Hs.495779	In compartment list (CRYAB)
CATARACT, POSTERIOR POLAR 2	IMAGE:2292807	11	q22.3	ACAT1	acetyl-Coenzyme A acetyltransferase 1 (acetoacetyl Coenzyme A thiolase)	Hs.37	In compartment list (CRYAB)
CATARACT, POSTERIOR POLAR 2	IMAGE:324494	11	q23.1	HSPB2	heat shock 27kDa protein 2	Hs.78846	In compartment list (CRYAB)
CATARACT, POSTERIOR POLAR 2	IMAGE:839736	11	q23.1	CRYAB	crystallin, alpha B|crystallin, alpha B	Hs.408767	In compartment list (CRYAB)
CATARACT, POSTERIOR POLAR 2	IMAGE:812283	11	q23.1	DIXDC1	DIX domain containing 1	Hs.116796	In compartment list (CRYAB)
CATARACT, POSTERIOR POLAR 2	IMAGE:365157	11	q23.1	FLJ10726	hypothetical protein FLJ10726|hypothetical protein FLJ10726	Hs.195060	In compartment list (CRYAB)
CATARACT, POSTERIOR POLAR 2	IMAGE:746119	11	q23.1	SIK2	salt-inducible serine/threonine kinase 2|salt-inducible serine/threonine kinase 2	Hs.306864	In compartment list (CRYAB)
CATARACT, POSTERIOR POLAR 2	IMAGE:1160558	11	q23.1	PTS	6-pyruvoyltetrahydropterin synthase	Hs.415877	In compartment list (CRYAB)
zonular central nuclear cataract	IMAGE:186682	21	q22.3	TFF1	trefoil factor 1 (breast cancer, estrogen-inducible sequence expressed in)	Hs.350470	In compartment list (CRYAA)
zonular central nuclear cataract	IMAGE:220285	21	q22.3	CRYAA	crystallin, alpha A	Hs.184085	In compartment list (CRYAA)
zonular central nuclear cataract	IMAGE:1608772	21	q22.3				In compartment list (CRYAA)
zonular central nuclear cataract	IMAGE:358609	21	q22.3	NDUFV3	NADH dehydrogenase (ubiquinone) flavoprotein 3, 10kDa|NADH dehydrogenase (ubiquinone) flavoprotein 3, 10kDa	Hs.199471	In compartment list (CRYAA)
zonular central nuclear cataract	IMAGE:2509615	21	q22.3	HRMT1L1	HMT1 hnRNP methyltransferase-like 1 (S. cerevisiae)	Hs.154163	In compartment list (CRYAA)
zonular central nuclear cataract	IMAGE:759948	21	q22.3	S100B	S100 calcium binding protein, beta (neural)|S100 calcium binding protein, beta (neural)	Hs.422181	In compartment list (CRYAA)
zonular central nuclear cataract	IMAGE:1586495	21	q22.3				In compartment list (CRYAA)
zonular central nuclear cataract	IMAGE:1582559	21	q22.3	PRDM15	PR domain containing 15	Hs.314683	In compartment list (CRYAA)
zonular central nuclear cataract	IMAGE:770355	21	q22.3	LSS	lanosterol synthase (2,3-oxidosqualene-lanosterol cyclase)|lanosterol synthase (2,3-oxidosqualene-lanosterol cyclase)	Hs.442223	In compartment list (CRYAA)
zonular central nuclear cataract	IMAGE:51814	21	q22.3		Transcribed sequence with weak similarity to protein ref:NP_060265.1 (H.sapiens) hypothetical protein FLJ20378 [Homo sapiens]	Hs.444893	In compartment list (CRYAA)
zonular central nuclear cataract	IMAGE:2327512	21	q22.3	C21orf25	chromosome 21 open reading frame 25	Hs.16007	In compartment list (CRYAA)
zonular central nuclear cataract	IMAGE:1472719	21	q22.3	SMT3H1	SMT3 suppressor of mif two 3 homolog 1 (yeast)	Hs.85119	In compartment list (CRYAA)
autosomal dominant and juvenile onset	IMAGE:268812	3	q21.1	DIRC2	disrupted in renal carcinoma 2|disrupted in renal carcinoma 2	Hs.11360	In compartment list (BFSP2)
autosomal dominant and juvenile onset	IMAGE:66815	3	q21.1	KIAA1268	KIAA1268 protein	Hs.152925	In compartment list (BFSP2)
autosomal dominant and juvenile onset	IMAGE:840524	3	q21.1	GOLGB1	golgi autoantigen, golgin subfamily b, macrogolgin (with transmembrane signal), 1|golgi autoantigen, golgin subfamily b, macrogolgin (with transmembrane signal), 1	Hs.445083	In compartment list (BFSP2)
autosomal dominant and juvenile onset	IMAGE:746245	3	q21.1	PTPLB	protein tyrosine phosphatase-like (proline instead of catalytic arginine), member b	Hs.5957	In compartment list (BFSP2)
autosomal dominant and juvenile onset	IMAGE:841308	3	q21.1	MYLK	myosin, light polypeptide kinase	Hs.386078	In compartment list (BFSP2)
autosomal dominant and juvenile onset	IMAGE:269381	3	q21.2	ZNF148	zinc finger protein 148 (pHZ-52)	Hs.442787	In compartment list (BFSP2)
autosomal dominant and juvenile onset	IMAGE:130572	3	q21.2		oxysterol binding protein-like 11|oxysterol binding protein-like 11	Hs.61260	In compartment list (BFSP2)
autosomal dominant and juvenile onset	IMAGE:2421421	3	q21.2	SNX4	sorting nexin 4	Hs.267812	In compartment list (BFSP2)
autosomal dominant and juvenile onset	IMAGE:486233	3	q21.3	RAB7	RAB7, member RAS oncogene family|RAB7, member RAS oncogene family	Hs.356386	In compartment list (BFSP2)
autosomal dominant and juvenile onset	IMAGE:745503	3	q21.3	ZNF9	zinc finger protein 9 (a cellular retroviral nucleic acid binding protein)	Hs.2110	In compartment list (BFSP2)
autosomal dominant and juvenile onset	IMAGE:841327	3	q21.3	MGC11349	hypothetical protein MGC11349|hypothetical protein MGC11349	Hs.288697	In compartment list (BFSP2)
autosomal dominant and juvenile onset	IMAGE:81394	3	q21.3	MGLL	monoglyceride lipase|monoglyceride lipase	Hs.409826	In compartment list (BFSP2)
autosomal dominant and juvenile onset	IMAGE:502690	3	q21.3	RPN1	ribophorin I|ribophorin I	Hs.2280	In compartment list (BFSP2)
autosomal dominant and juvenile onset	IMAGE:724895	3	q21.3	DC12	DC12 protein|DC12 protein	Hs.458320	In compartment list (BFSP2)
autosomal dominant and juvenile onset	IMAGE:452914	3	q22.1	DNAJC13	DnaJ (Hsp40) homolog, subfamily C, member 13	Hs.12707	In compartment list (BFSP2)
autosomal dominant and juvenile onset	IMAGE:262920	3	q22.1	H41	hypothetical protein H41	Hs.283690	In compartment list (BFSP2)
autosomal dominant and juvenile onset	IMAGE:2304329	3	q22.1	BFSP2	beaded filament structural protein 2, phakinin	Hs.435710	In compartment list (BFSP2)
autosomal dominant and juvenile onset	IMAGE:1499860	3	q22.1	KIAA0779	KIAA0779 protein	Hs.362996	In compartment list (BFSP2)
autosomal dominant and juvenile onset	IMAGE:1569429	3	q22.1	MGC3040	hypothetical protein MGC3040|hypothetical protein MGC3040|hypothetical protein MGC3040	Hs.280740	In compartment list (BFSP2)
autosomal dominant and juvenile onset	IMAGE:289288	3	q22.1	ATP2C1	ATPase, Ca++ transporting, type 2C, member 1	Hs.106778	In compartment list (BFSP2)
autosomal dominant and juvenile onset	IMAGE:198904	3	q22.1	SRPRB	signal recognition particle receptor, B subunit|signal recognition particle receptor, B subunit	Hs.12152	In compartment list (BFSP2)
autosomal dominant and juvenile onset	IMAGE:795525	3	q22.1	HT001	HT001 protein|HT001 protein	Hs.254124	In compartment list (BFSP2)
autosomal dominant and juvenile onset	IMAGE:108815	3	q22.2	RYK	RYK receptor-like tyrosine kinase|RYK receptor-like tyrosine kinase	Hs.285346	In compartment list (BFSP2)
autosomal dominant and juvenile onset	IMAGE:506009	3	q22.3	PIK3CB	phosphoinositide-3-kinase, catalytic, beta polypeptide	Hs.239818	In compartment list (BFSP2)
autosomal dominant and juvenile onset	IMAGE:786537	3	q22.3	PPP2R3A	protein phosphatase 2 (formerly 2A), regulatory subunit B'', alpha	Hs.133234	In compartment list (BFSP2)
autosomal dominant and juvenile onset	IMAGE:1912786	3	q22.3	MRAS	muscle RAS oncogene homolog	Hs.349227	In compartment list (BFSP2)
autosomal dominant and juvenile onset	IMAGE:1698924	3	q23	COPB2	coatomer protein complex, subunit beta 2 (beta prime)	Hs.75724	In compartment list (BFSP2)
autosomal dominant and juvenile onset	IMAGE:1613940	3	q23		Transcribed sequence with strong similarity to protein ref:NP_055060.1 (H.sapiens) ring finger protein 7; sensitive to apoptosis gene [Homo sapiens]	Hs.134623	In compartment list (BFSP2)
autosomal dominant and juvenile onset	IMAGE:266732	3	q23	TFDP2	transcription factor Dp-2 (E2F dimerization partner 2)|transcription factor Dp-2 (E2F dimerization partner 2)	Hs.379018	In compartment list (BFSP2)
autosomal dominant and juvenile onset	IMAGE:50920	3	q23	FLJ35036	hypothetical protein FLJ35036|hypothetical protein FLJ35036	Hs.23853	In compartment list (BFSP2)
autosomal dominant and juvenile onset	IMAGE:1502566	3	q23	NMNAT3	nicotinamide nucleotide adenylyltransferase 3	Hs.14600	In compartment list (BFSP2)
autosomal dominant and juvenile onset	IMAGE:278687	3	q23	MRPS22	coatomer protein complex, subunit beta 2 (beta prime)|mitochondrial ribosomal protein S22	Hs.512649|Hs.75724	In compartment list (BFSP2)
autosomal dominant and juvenile onset	IMAGE:436094	3	q23	RBP1	retinol binding protein 1, cellular	Hs.101850	In compartment list (BFSP2)
autosomal dominant and juvenile onset	IMAGE:136722	3	q23	ATP1B3	ATPase, Na+/K+ transporting, beta 3 polypeptide|ATPase, Na+/K+ transporting, beta 3 polypeptide	Hs.76941	In compartment list (BFSP2)
autosomal dominant and juvenile onset	IMAGE:753602	3	q23	FLJ10618	hypothetical protein FLJ10618|hypothetical protein FLJ10618	Hs.144130	In compartment list (BFSP2)
autosomal dominant and juvenile onset	IMAGE:2563015	3	q24	GYG	glycogenin	Hs.174071	In compartment list (BFSP2)
autosomal dominant and juvenile onset	IMAGE:2063284	3	q24	CPB1	carboxypeptidase B1 (tissue)	Hs.437028	In compartment list (BFSP2)
autosomal dominant and juvenile onset	IMAGE:753092	3	q25.1	SELT	selenoprotein T|selenoprotein T	Hs.8148	In compartment list (BFSP2)
autosomal dominant and juvenile onset	IMAGE:785886	3	q25.1	RNF13	ring finger protein 13|ring finger protein 13	Hs.6900	In compartment list (BFSP2)
autosomal dominant and juvenile onset	IMAGE:1870808	3	q25.1	PFN2	profilin 2	Hs.91747	In compartment list (BFSP2)
autosomal dominant and juvenile onset	IMAGE:840567	3	q25.1	TM4SF1	transmembrane 4 superfamily member 1|transmembrane 4 superfamily member 1	Hs.351316	In compartment list (BFSP2)
autosomal dominant and juvenile onset	IMAGE:280782	3	q25.1	CP	ceruloplasmin (ferroxidase)|ceruloplasmin (ferroxidase)	Hs.282557	In compartment list (BFSP2)
autosomal dominant and juvenile onset	IMAGE:122238	3	q25.1	KIAA0669	KIAA0669 gene product|KIAA0669 gene product	Hs.52526	In compartment list (BFSP2)
autosomal dominant and juvenile onset	IMAGE:784255	3	q25.1	eIF2A	eukaryotic translation initiation factor (eIF) 2A	Hs.378808	In compartment list (BFSP2)
autosomal dominant and juvenile onset	IMAGE:253507	3	q25.1	TRALPUSH	TRALPUSH|TRALPUSH	Hs.126817	In compartment list (BFSP2)
autosomal dominant and juvenile onset	IMAGE:781109	3	q25.2	DHX36	DEAH (Asp-Glu-Ala-His) box polypeptide 36	Hs.9414	In compartment list (BFSP2)
autosomal dominant and juvenile onset	IMAGE:360213	3	q25.31	KCNAB1	potassium voltage-gated channel, shaker-related subfamily, beta member 1|potassium voltage-gated channel, shaker-related subfamily, beta member 1	Hs.157818	In compartment list (BFSP2)
autosomal dominant and juvenile onset	IMAGE:359723	3	q25.32	EFG1	mitochondrial elongation factor G1|mitochondrial elongation factor G1	Hs.274543	In compartment list (BFSP2)
autosomal dominant and juvenile onset	IMAGE:1606790	3	q25.33	KPNA4	karyopherin alpha 4 (importin alpha 3)	Hs.288193	In compartment list (BFSP2)
autosomal dominant and juvenile onset	IMAGE:506143	3	q25.33	SCHIP1	schwannomin interacting protein 1	Hs.61490	In compartment list (BFSP2)
autosomal dominant and juvenile onset	IMAGE:142676	3	q25.33		CDNA clone IMAGE:6503168, partial cds	Hs.467866	In compartment list (BFSP2)

## Sheet: Cornea disease results
Disease	Clone ID	Chromosome	Cytoband	Symbol	Name	UniGene Cluster	Cloned disease gene for disease?
benign hereditary intraepithelial dyskeratosis	IMAGE:212394	4	q35.1	DCTD	dCMP deaminase	Hs.76894	Not cloned
benign hereditary intraepithelial dyskeratosis	IMAGE:136301	4	q35.1		hypothetical protein MGC10198	Hs.133337	Not cloned
benign hereditary intraepithelial dyskeratosis	IMAGE:1585904	4	q35.1	FLJ11200	hypothetical protein FLJ11200	Hs.368022	Not cloned
benign hereditary intraepithelial dyskeratosis	IMAGE:2014138	4	q35.1	ACSL1	acyl-CoA synthetase long-chain family member 1	Hs.406678	Not cloned
benign hereditary intraepithelial dyskeratosis	IMAGE:40026	4	q35.1	SLC25A4	solute carrier family 25 (mitochondrial carrier; adenine nucleotide translocator), member 4	Hs.2043	Not cloned
benign hereditary intraepithelial dyskeratosis	IMAGE:50671	4	q35.1	FLJ12716	FLJ12716 protein	Hs.443240	Not cloned
benign hereditary intraepithelial dyskeratosis	IMAGE:1475965	4	q35.1		Transcribed sequences	Hs.126224	Not cloned
benign hereditary intraepithelial dyskeratosis	IMAGE:417884	4	q35.2	LOC285440	hypothetical protein LOC285440|hypothetical protein LOC285440	Hs.237642	Not cloned
Cornea plana, AD	IMAGE:362853	12	q12	PTK9	PTK9 protein tyrosine kinase 9	Hs.189075	Not cloned
Cornea plana, AD	IMAGE:28498	12	q12		Transcribed sequences|Transcribed sequences	Hs.21363|Hs.505325	Not cloned
Cornea plana, AD	IMAGE:234562	12	q12	SFRS2IP	splicing factor, arginine/serine-rich 2, interacting protein	Hs.210367	Not cloned
Cornea plana, AD	IMAGE:247081	12	q13.11	HDAC7A	histone deacetylase 7A|histone deacetylase 7A	Hs.200063	Not cloned
Cornea plana, AD	IMAGE:505466	12	q13.11		MRNA; cDNA DKFZp313O1211 (from clone DKFZp313O1211)|MRNA; cDNA DKFZp313O1211 (from clone DKFZp313O1211)	Hs.92308	Not cloned
Cornea plana, AD	IMAGE:549349	12	q13.11	SLC38A2	solute carrier family 38, member 2|solute carrier family 38, member 2	Hs.298275	Not cloned
Cornea plana, AD	IMAGE:489626	12	q13.11	PFKM	phosphofructokinase, muscle|phosphofructokinase, muscle	Hs.75160	Not cloned
Cornea plana, AD	IMAGE:253884	12	q13.11	AMIGO2	amphoterin induced gene 2	Hs.121520	Not cloned
Cornea plana, AD	IMAGE:450938	12	q13.12	DKFZP586A0522	DKFZP586A0522 protein	Hs.288771	Not cloned
Cornea plana, AD	IMAGE:433225	12	q13.12	DDX23	DEAD (Asp-Glu-Ala-Asp) box polypeptide 23	Hs.130098	Not cloned
Cornea plana, AD	IMAGE:755881	12	q13.12	AQP5	aquaporin 5	Hs.298023	Not cloned
Cornea plana, AD	IMAGE:1459964	12	q13.12	TUBA3	tubulin, alpha 3|tubulin, alpha 3	Hs.433394	Not cloned
Cornea plana, AD	IMAGE:1635062	12	q13.12	HCCR1	cervical cancer 1 protooncogene	Hs.370457	Not cloned
Cornea plana, AD	IMAGE:841415	12	q13.12		epithelial protein lost in neoplasm beta	Hs.10706	Not cloned
Cornea plana, AD	IMAGE:203184	12	q13.12	ATF1	activating transcription factor 1|activating transcription factor 1	Hs.36908	Not cloned
Cornea plana, AD	IMAGE:884766	12	q13.12	TEGT	testis enhanced gene transcript (BAX inhibitor 1)	Hs.35052	Not cloned
Cornea plana, AD	IMAGE:2578894	12	q13.13	KRT5	keratin 5 (epidermolysis bullosa simplex, Dowling-Meara/Kobner/Weber-Cockayne types)	Hs.433845	Not cloned
Cornea plana, AD	IMAGE:813603	12	q13.13	TENC1	tensin like C1 domain containing phosphatase|tensin like C1 domain containing phosphatase	Hs.6147	Not cloned
Cornea plana, AD	IMAGE:531036	12	q13.13	KRT18	keratin 18|Transcribed sequence with moderate similarity to protein sp:P05783 (H.sapiens) K1CR_HUMAN Keratin, type I cytoskeletal 18	Hs.406013|Hs.452750	Not cloned
Cornea plana, AD	IMAGE:1569551	12	q13.13	CSAD	cysteine sulfinic acid decarboxylase	Hs.279815	Not cloned
Cornea plana, AD	IMAGE:897547	12	q13.13		Clone IMAGE:5288883, mRNA	Hs.349283	Not cloned
Cornea plana, AD	IMAGE:309893	12	q13.13	NR4A1	nuclear receptor subfamily 4, group A, member 1|nuclear receptor subfamily 4, group A, member 1	Hs.1119	Not cloned
Cornea plana, AD	IMAGE:897781	12	q13.13	KRT8	keratin 8	Hs.356123	Not cloned
Cornea plana, AD	IMAGE:1635350	12	q13.13	DKFZP564J157	DKFZp564J157 protein	Hs.426359	Not cloned
Cornea plana, AD	IMAGE:842813	12	q13.13	COPZ1	coatomer protein complex, subunit zeta 1|coatomer protein complex, subunit zeta 1	Hs.181271	Not cloned
Cornea plana, AD	IMAGE:842973	12	q13.2	PA2G4	proliferation-associated 2G4, 38kDa	Hs.374491	Not cloned
Cornea plana, AD	IMAGE:809685	12	q13.2	MBC2	likely ortholog of mouse membrane bound C2 domain containing protein|likely ortholog of mouse membrane bound C2 domain containing protein	Hs.8309	Not cloned
Cornea plana, AD	IMAGE:2544123	12	q13.2	MYL6	myosin, light polypeptide 6, alkali, smooth muscle and non-muscle	Hs.77385	Not cloned
Cornea plana, AD	IMAGE:377671	12	q13.2	ITGA7	integrin, alpha 7|integrin, alpha 7	Hs.74369	Not cloned
Cornea plana, AD	IMAGE:609228	12	q13.2	NEUROD4	neurogenic differentiation 4	Hs.302013	Not cloned
Cornea plana, AD	IMAGE:68103	12	q13.2	MLC1SA	myosin light chain 1 slow a|myosin light chain 1 slow a	Hs.90318	Not cloned
Cornea plana, AD	IMAGE:796663	12	q13.2	DNAJC14	DnaJ (Hsp40) homolog, subfamily C, member 14|DnaJ (Hsp40) homolog, subfamily C, member 14	Hs.375025	Not cloned
Cornea plana, AD	IMAGE:486828	12	q13.2	ERBB3	v-erb-b2 erythroblastic leukemia viral oncogene homolog 3 (avian)	Hs.306251	Not cloned
Cornea plana, AD	IMAGE:366944	12	q13.2	DGKA	diacylglycerol kinase, alpha 80kDa	Hs.172690	Not cloned
Cornea plana, AD	IMAGE:126455	12	q13.2				Not cloned
Cornea plana, AD	IMAGE:417509	12	q13.3	BAZ2A	bromodomain adjacent to zinc finger domain, 2A|bromodomain adjacent to zinc finger domain, 2A	Hs.150707	Not cloned
Cornea plana, AD	IMAGE:839641	12	q13.3	KIF5A	kinesin family member 5A|kinesin family member 5A	Hs.436325	Not cloned
Cornea plana, AD	IMAGE:85541	12	q13.3	STAT6	signal transducer and activator of transcription 6, interleukin-4 induced	Hs.437475	Not cloned
Cornea plana, AD	IMAGE:884822	12	q13.3	TEBP	unactive progesterone receptor, 23 kD	Hs.355693	Not cloned
Cornea plana, AD	IMAGE:770868	12	q13.3	STAT6	NGFI-A binding protein 2 (EGR1 binding protein 2)|signal transducer and activator of transcription 6, interleukin-4 induced	Hs.159223|Hs.437475	Not cloned
Cornea plana, AD	IMAGE:392622	12	q13.3	ATP5B	ATP synthase, H+ transporting, mitochondrial F1 complex, beta polypeptide	Hs.406510	Not cloned
Cornea plana, AD	IMAGE:810551	12	q13.3	LRP1	low density lipoprotein-related protein 1 (alpha-2-macroglobulin receptor)|low density lipoprotein-related protein 1 (alpha-2-macroglobulin receptor)	Hs.162757	Not cloned
Cornea plana, AD	IMAGE:823682	12	q13.3	USP52	transmembrane protein 4|ubiquitin specific protease 52	Hs.273397|Hs.8752	Not cloned
Cornea plana, AD	IMAGE:361456	12	q13.3		DNA-damage-inducible transcript 3 mRNA, complete cds	Hs.392171	Not cloned
Cornea plana, AD	IMAGE:725335	12	q13.3	DCTN2	dynactin 2 (p50)|dynactin 2 (p50)	Hs.289123	Not cloned
Cornea plana, AD	IMAGE:1591941	12	q13.3	STAT2	signal transducer and activator of transcription 2, 113kDa	Hs.72988	Not cloned
Cornea plana, AD	IMAGE:2488760	12	q13.3	CS	citrate synthase	Hs.430606	Not cloned
Cornea plana, AD	IMAGE:2543919	12	q13.3	NACA	nascent-polypeptide-associated complex alpha polypeptide	Hs.32916	Not cloned
Cornea plana, AD	IMAGE:768018	12	q13.3	IL23A	interleukin 23, alpha subunit p19|interleukin 23, alpha subunit p19	Hs.98309	Not cloned
Cornea plana, AD	IMAGE:758365	12	q14.1	CTDSP2	CTD (carboxy-terminal domain, RNA polymerase II, polypeptide A) small phosphatase 2|CTD (carboxy-terminal domain, RNA polymerase II, polypeptide A) small phosphatase 2	Hs.355816	Not cloned
Cornea plana, AD	IMAGE:324618	12	q14.1	TSFM	Ts translation elongation factor, mitochondrial|Ts translation elongation factor, mitochondrial	Hs.340959	Not cloned
Cornea plana, AD	IMAGE:491313	12	q14.1	DKFZP586D0919	hepatocellularcarcinoma-associated antigen HCA557a|hepatocellularcarcinoma-associated antigen HCA557a	Hs.528351	Not cloned
Cornea plana, AD	IMAGE:502413	12	q14.2	FLJ32949	hypothetical protein FLJ32949|Transcribed sequences	Hs.484250|Hs.505856	Not cloned
Cornea plana, AD	IMAGE:340840	12	q14.3	GNS	glucosamine (N-acetyl)-6-sulfatase (Sanfilippo disease IIID)|glucosamine (N-acetyl)-6-sulfatase (Sanfilippo disease IIID)	Hs.334534	Not cloned
Cornea plana, AD	IMAGE:812977	12	q14.3		Mesenchymal stem cell protein DSC96 mRNA, partial cds	Hs.61426	Not cloned
Cornea plana, AD	IMAGE:306513	12	q14.3	LOC253827	hypothetical protein LOC253827|hypothetical protein LOC253827	Hs.339024	Not cloned
Cornea plana, AD	IMAGE:743749	12	q14.3	CGI-119	CGI-119 protein	Hs.126372	Not cloned
Cornea plana, AD	IMAGE:40908	12	q14.3	WIF1	WNT inhibitory factor 1|WNT inhibitory factor 1	Hs.284122	Not cloned
Cornea plana, AD	IMAGE:812027	12	q14.3				Not cloned
Cornea plana, AD	IMAGE:309486	12	q15	SLC35E3	solute carrier family 35, member E3	Hs.445043	Not cloned
Cornea plana, AD	IMAGE:1931393	12	q15	RAP1B	RAP1B, member of RAS oncogene family	Hs.374418	Not cloned
Cornea plana, AD	IMAGE:257955	12	q15	NUP107	nucleoporin 107kDa	Hs.355598	Not cloned
Cornea plana, AD	IMAGE:33690	12	q15	CPSF6	cleavage and polyadenylation specific factor 6, 68kDa|cleavage and polyadenylation specific factor 6, 68kDa	Hs.64542	Not cloned
Cornea plana, AD	IMAGE:770789	12	q21.1	TMEM19	transmembrane protein 19|transmembrane protein 19	Hs.7337	Not cloned
Cornea plana, AD	IMAGE:322128	12	q21.1	RAB21	RAB21, member RAS oncogene family	Hs.202225	Not cloned
Cornea plana, AD	IMAGE:784163	12	q21.1	MGC23401	hypothetical protein MGC23401|hypothetical protein MGC23401	Hs.435048	Not cloned
Cornea plana, AD	IMAGE:684661	12	q21.1	HRB2	HIV-1 rev binding protein 2|GLI pathogenesis-related 1 (glioma)	Hs.269857|Hs.511765	Not cloned
Cornea plana, AD	IMAGE:275871	12	q21.2	NAP1L1	nucleosome assembly protein 1-like 1|nucleosome assembly protein 1-like 1	Hs.419776	Not cloned
Cornea plana, AD	IMAGE:971399	12	q21.2	SYT1	synaptotagmin I	Hs.154679	Not cloned
Cornea plana, AD	IMAGE:796328	12	q21.31				Not cloned
Cornea plana, AD	IMAGE:767261	12	q21.32	FLJ90492	hypothetical protein FLJ90492	Hs.197687	Not cloned
Cornea plana, AD	IMAGE:471855	12	q21.33	LUM	lumican	Hs.406475	Not cloned
Cornea plana, AD	IMAGE:814818	12	q21.33				Not cloned
Cornea plana, AD	IMAGE:1623054	12	q21.33				Not cloned
Cornea plana, AD	IMAGE:854899	12	q21.33	DUSP6	dual specificity phosphatase 6	Hs.298654	Not cloned
Cornea plana, AD	IMAGE:298268	12	q21.33	BTG1	B-cell translocation gene 1, anti-proliferative|B-cell translocation gene 1, anti-proliferative	Hs.255935	Not cloned
Cornea plana, AD	IMAGE:840647	12	q21.33		Transcribed sequence with strong similarity to protein sp:P00722 (E. coli) BGAL_ECOLI Beta-galactosidase|Transcribed sequence with strong similarity to protein sp:P00722 (E. coli) BGAL_ECOLI Beta-galactosidase|Transcribed sequence with strong similarity to protein sp:P00722 (E. coli) BGAL_ECOLI Beta-galactosidase|Transcribed sequence with strong similarity to protein sp:P00722 (E. coli) BGAL_ECOL…	Hs.105676	Not cloned
Cornea plana, AD	IMAGE:377250	12	q21.33	DCN	decorin	Hs.156316	Not cloned
Cornea plana, AD	IMAGE:1337808	12	q21.33				Not cloned
Cornea plana, AD	IMAGE:841691	12	q22	METAP2	methionyl aminopeptidase 2|methionyl aminopeptidase 2	Hs.144906	Not cloned
Cornea plana, AD	IMAGE:143661	12	q22	NTN4	netrin 4|netrin 4	Hs.102541	Not cloned
Cornea plana, AD	IMAGE:724609	12	q22		Transcribed sequences|Transcribed sequences	Hs.104643|Hs.506355	Not cloned
Cornea plana, AD	IMAGE:1635110	12	q22	DAP13	13kDa differentiation-associated protein	Hs.44163	Not cloned
Cornea plana, AD	IMAGE:141406	12	q22		Transcribed sequences|Transcribed sequences	Hs.433083	Not cloned
Cornea plana, AD	IMAGE:700500	12	q23.1				Not cloned
Cornea plana, AD	IMAGE:486102	12	q23.1	ELK3	ELK3, ETS-domain protein (SRF accessory protein 2)|ELK3, ETS-domain protein (SRF accessory protein 2)	Hs.288555	Not cloned
Cornea plana, AD	IMAGE:283034	12	q23.2	ARL1	ADP-ribosylation factor-like 1	Hs.372616	Not cloned
Cornea plana, AD	IMAGE:774082	12	q23.2	ASCL1	achaete-scute complex-like 1 (Drosophila)|achaete-scute complex-like 1 (Drosophila)	Hs.1619	Not cloned
Cornea plana, AD	IMAGE:67440	12	q23.2	CHPT1	choline phosphotransferase 1|synaptonemal complex protein 3	Hs.225567|Hs.445025	Not cloned
Cornea plana, AD	IMAGE:144808	12	q23.3	DIP13B	DIP13 beta	Hs.370019	Not cloned
Cornea plana, AD	IMAGE:843069	12	q23.3	PWP1	nuclear phosphoprotein similar to S. cerevisiae PWP1|nuclear phosphoprotein similar to S. cerevisiae PWP1	Hs.172589	Not cloned
Cornea plana, AD	IMAGE:824923	12	q23.3	SART3	squamous cell carcinoma antigen recognised by T cells 3|squamous cell carcinoma antigen recognised by T cells 3	Hs.408238	Not cloned
Cornea plana, AD	IMAGE:855707	12	q23.3	LOC387882	hypothetical protein	Hs.301711	Not cloned
Cornea plana, AD	IMAGE:73531	12	q23.3	NIFU	nitrogen fixation cluster-like	Hs.350702	Not cloned
Cornea plana, AD	IMAGE:754192	12	q23.3	MGC17943	hypothetical protein MGC17943|hypothetical protein MGC17943	Hs.191981	Not cloned
Cornea plana, AD	IMAGE:138149	12	q23.3	KIAA1033	KIAA1033 protein|KIAA1033 protein	Hs.12144	Not cloned
Cornea plana, AD	IMAGE:1602018	12	q24.11				Not cloned
Cornea plana, AD	IMAGE:222181	12	q24.11	ATP2A2	ATPase, Ca++ transporting, cardiac muscle, slow twitch 2	Hs.374535	Not cloned
Cornea plana, AD	IMAGE:813490	12	q24.11	CORO1C	coronin, actin binding protein, 1C|coronin, actin binding protein, 1C	Hs.17377	Not cloned
Cornea plana, AD	IMAGE:45600	12	q24.11	MVK	mevalonate kinase (mevalonic aciduria)|mevalonate kinase (mevalonic aciduria)	Hs.130607	Not cloned
Cornea plana, AD	IMAGE:232826	12	q24.11	ARPC3	actin related protein 2/3 complex, subunit 3, 21kDa	Hs.439511	Not cloned
Cornea plana, AD	IMAGE:813821	12	q24.11	SSH1	slingshot 1|slingshot 1	Hs.60377	Not cloned
Cornea plana, AD	IMAGE:1947827	12	q24.11		Transcribed sequence	Hs.524731	Not cloned
Cornea plana, AD	IMAGE:1635307	12	q24.11	ACACB	acetyl-Coenzyme A carboxylase beta	Hs.234898	Not cloned
Cornea plana, AD	IMAGE:1637343	12	q24.11	PPP1CC	protein phosphatase 1, catalytic subunit, gamma isoform	Hs.79081	Not cloned
Cornea plana, AD	IMAGE:469232	12	q24.12	ALDH2	aldehyde dehydrogenase 2 family (mitochondrial)|aldehyde dehydrogenase 2 family (mitochondrial)	Hs.331141	Not cloned
Cornea plana, AD	IMAGE:2442397	12	q24.12		HMGI-C...ALDH 2 {junction region} [human, uterine leiomyoma, mRNA Partial Mutant, 3 genes, 410 nt]	Hs.436437	Not cloned
Cornea plana, AD	IMAGE:264895	12	q24.13	FLN29	FLN29 gene product|FLN29 gene product	Hs.5148	Not cloned
Cornea plana, AD	IMAGE:795825	12	q24.13	NCKX6	solute carrier family 24 (sodium/potassium/calcium exchanger), member 6	Hs.286194	Not cloned
Cornea plana, AD	IMAGE:588911	12	q24.13	OAS1	2',5'-oligoadenylate synthetase 1, 40/46kDa|2',5'-oligoadenylate synthetase 1, 40/46kDa	Hs.442936	Not cloned
Cornea plana, AD	IMAGE:884546	12	q24.13	RPL6	ribosomal protein L6	Hs.528668	Not cloned
Cornea plana, AD	IMAGE:814776	12	q24.13	PTPN11	protein tyrosine phosphatase, non-receptor type 11 (Noonan syndrome 1)|protein tyrosine phosphatase, non-receptor type 11 (Noonan syndrome 1)	Hs.83572	Not cloned
Cornea plana, AD	IMAGE:785710	12	q24.21	THRAP2	thyroid hormone receptor associated protein 2|thyroid hormone receptor associated protein 2	Hs.435249	Not cloned
Cornea plana, AD	IMAGE:770080	12	q24.23	PXN	paxillin|paxillin	Hs.446336	Not cloned
Cornea plana, AD	IMAGE:1605407	12	q24.23	WSB2	WD repeat and SOCS box-containing 2	Hs.459470	Not cloned
Cornea plana, AD	IMAGE:299559	12	q24.23	RAB35	RAB35, member RAS oncogene family|RAB35, member RAS oncogene family	Hs.94308	Not cloned
Cornea plana, AD	IMAGE:40567	12	q24.23	GCN1L1	GCN1 general control of amino-acid synthesis 1-like 1 (yeast)	Hs.298716	Not cloned
Cornea plana, AD	IMAGE:823954	12	q24.31	ANAPC5	anaphase promoting complex subunit 5|anaphase promoting complex subunit 5	Hs.7101	Not cloned
Cornea plana, AD	IMAGE:1516938	12	q24.31	HM74a	G protein-coupled receptor HM74a	Hs.137555	Not cloned
Cornea plana, AD	IMAGE:283723	12	q24.31	FLJ11021	similar to splicing factor, arginine/serine-rich 4	Hs.432996	Not cloned
Cornea plana, AD	IMAGE:811581	12	q24.31	LOC144347	hypothetical protein LOC144347	Hs.432901	Not cloned
Cornea plana, AD	IMAGE:1635570	12	q24.31	COX6A1	cytochrome c oxidase subunit VIa polypeptide 1	Hs.180714	Not cloned
Cornea plana, AD	IMAGE:144932	12	q24.31	CDK2AP1	CDK2-associated protein 1|CDK2-associated protein 1	Hs.433201	Not cloned
Cornea plana, AD	IMAGE:214448	12	q24.31	RNF10	ring finger protein 10|ring finger protein 10	Hs.528722	Not cloned
Cornea plana, AD	IMAGE:591143	12	q24.31	ARL6IP4	ADP-ribosylation-like factor 6 interacting protein 4	Hs.103561	Not cloned
Cornea plana, AD	IMAGE:824041	12	q24.31	SFRS9	splicing factor, arginine/serine-rich 9|splicing factor, arginine/serine-rich 9	Hs.77608	Not cloned
Cornea plana, AD	IMAGE:566440	12	q24.31	NCOR2	nuclear receptor co-repressor 2	Hs.287994	Not cloned
Cornea plana, AD	IMAGE:293729	12	q24.31	SPPL3	signal peptide peptidase 3|signal peptide peptidase 3	Hs.21143	Not cloned
Cornea plana, AD	IMAGE:731039	12	q24.31	SET8	PR/SET domain containing protein 8|PR/SET domain containing protein 8	Hs.287493	Not cloned
Cornea plana, AD	IMAGE:758662	12	q24.31	PSMD9	proteasome (prosome, macropain) 26S subunit, non-ATPase, 9|proteasome (prosome, macropain) 26S subunit, non-ATPase, 9	Hs.131151	Not cloned
Cornea plana, AD	IMAGE:840620	12	q24.31	KIAA0152	KIAA0152 gene product|KIAA0152 gene product	Hs.181418	Not cloned
Cornea plana, AD	IMAGE:277561	12	q24.31		Transcribed sequence with weak similarity to protein sp:P39194 (H.sapiens) ALU7_HUMAN Alu subfamily SQ sequence contamination warning entry|Transcribed sequence with weak similarity to protein sp:P39194 (H.sapiens) ALU7_HUMAN Alu subfamily SQ sequence contamination warning entry	Hs.437153	Not cloned
Cornea plana, AD	IMAGE:123666	12	q24.31	HM74	putative chemokine receptor|putative chemokine receptor	Hs.458425	Not cloned
Cornea plana, AD	IMAGE:1837161	12	q24.31	RNP24	coated vesicle membrane protein	Hs.75914	Not cloned
Cornea plana, AD	IMAGE:153830	12	q24.31	AACS	acetoacetyl-CoA synthetase	Hs.239758	Not cloned
Cornea plana, AD	IMAGE:853938	12	q24.31	DNCL1	dynein, cytoplasmic, light polypeptide 1	Hs.5120	Not cloned
Cornea plana, AD	IMAGE:809416	12	q24.31	FLJ22471	limkain beta 2	Hs.387266	Not cloned
Cornea plana, AD	IMAGE:770000	12	q24.33	EP400	E1A binding protein p400	Hs.306094	Not cloned
Cornea plana, AD	IMAGE:809727	12	q24.33	ULK1	unc-51-like kinase 1 (C. elegans)|unc-51-like kinase 1 (C. elegans)	Hs.47061	Not cloned
Cornea plana, AD	IMAGE:447167	12	q24.33	SFRS8	splicing factor, arginine/serine-rich 8 (suppressor-of-white-apricot homolog, Drosophila)	Hs.213739	Not cloned
Cornea plana, AD	IMAGE:811956	12	q24.33	RAN	RAN, member RAS oncogene family|RAN, member RAS oncogene family	Hs.10842	Not cloned
Megalocornea	IMAGE:251826	X	q22.1	LOC51186	pp21 homolog	Hs.15984	Not cloned
Megalocornea	IMAGE:2014888	X	q22.1	SRPUL	sushi-repeat protein	Hs.306339	Not cloned
Megalocornea	IMAGE:859654	X	q22.1	ALEX1	ALEX1 protein	Hs.9728	Not cloned
Megalocornea	IMAGE:251452	X	q22.1	ALEX3	ALEX3 protein	Hs.172788	Not cloned
Megalocornea	IMAGE:785684	X	q22.1	FLJ12969	hypothetical protein FLJ12969|hypothetical protein FLJ12969	Hs.119699	Not cloned
Megalocornea	IMAGE:786607	X	q22.2	TCEAL1	transcription elongation factor A (SII)-like 1	Hs.95243	Not cloned
Megalocornea	IMAGE:969593	X	q22.2				Not cloned
Megalocornea	IMAGE:2578251	X	q22.2	MORF4L2	mortality factor 4 like 2	Hs.411358	Not cloned
Megalocornea	IMAGE:2322038	X	q22.3	COL4A6	collagen, type IV, alpha 6	Hs.408	Not cloned
Megalocornea	IMAGE:824111	X	q22.3	DSIPI	delta sleep inducing peptide, immunoreactor	Hs.420569	Not cloned
Schnyder central crystalline dystrophy	IMAGE:1521459	1	p34.1	LOC126661	hypothetical protein LOC126661	Hs.461300	Not cloned
Schnyder central crystalline dystrophy	IMAGE:878259	1	p34.1	PRDX1	peroxiredoxin 1	Hs.180909	Not cloned
Schnyder central crystalline dystrophy	IMAGE:971367	1	p34.1	RPS8	ribosomal protein S8	Hs.512675	Not cloned
Schnyder central crystalline dystrophy	IMAGE:812240	1	p34.1	LOC51249	hypothetical protein LOC51249	Hs.184456	Not cloned
Schnyder central crystalline dystrophy	IMAGE:2576914	1	p34.1	AKR1A1	aldo-keto reductase family 1, member A1 (aldehyde reductase)	Hs.372170	Not cloned
Schnyder central crystalline dystrophy	IMAGE:810725	1	p34.1	ATP6V0B	ATPase, H+ transporting, lysosomal 21kDa, V0 subunit c''|ATPase, H+ transporting, lysosomal 21kDa, V0 subunit c''	Hs.7476	Not cloned
Schnyder central crystalline dystrophy	IMAGE:25389	1	p34.2	SLC2A1	solute carrier family 2 (facilitated glucose transporter), member 1|solute carrier family 2 (facilitated glucose transporter), member 1	Hs.169902	Not cloned
Schnyder central crystalline dystrophy	IMAGE:951091	1	p34.2	JMJD2A	jumonji domain containing 2A	Hs.155983	Not cloned
Schnyder central crystalline dystrophy	IMAGE:949932	1	p34.2		Transcribed sequence with moderate similarity to protein pir:PS0015 (H.sapiens) PS0015 DNA-binding protein B - human	Hs.512451	Not cloned
Schnyder central crystalline dystrophy	IMAGE:1917837	1	p34.2	FLJ20972	hypothetical protein FLJ20972	Hs.244220	Not cloned
Schnyder central crystalline dystrophy	IMAGE:2549794	1	p34.2	CAP1	CAP, adenylate cyclase-associated protein 1 (yeast)	Hs.104125	Not cloned
Schnyder central crystalline dystrophy	IMAGE:290081	1	p34.2				Not cloned
Schnyder central crystalline dystrophy	IMAGE:491405	1	p34.3	PKD1-like	RAB14, member RAS oncogene family|polycystic kidney disease 1-like	Hs.456507|Hs.5807	Not cloned
Schnyder central crystalline dystrophy	IMAGE:1055301	1	p34.3	PABPC4	poly(A) binding protein, cytoplasmic 4 (inducible form)	Hs.169900	Not cloned
Schnyder central crystalline dystrophy	IMAGE:197913	1	p34.3	SFPQ	splicing factor proline/glutamine rich (polypyrimidine tract binding protein associated)|splicing factor proline/glutamine rich (polypyrimidine tract binding protein associated)	Hs.180610	Not cloned
Schnyder central crystalline dystrophy	IMAGE:510794	1	p34.3	MYCBP	c-myc binding protein|c-myc binding protein	Hs.78221	Not cloned
Schnyder central crystalline dystrophy	IMAGE:768217	1	p34.3	LOC113444	hypothetical protein BC011880	Hs.27160	Not cloned
Schnyder central crystalline dystrophy	IMAGE:770983	1	p34.3	FLJ11730	hypothetical protein FLJ11730|hypothetical protein FLJ11730	Hs.17118	Not cloned
Schnyder central crystalline dystrophy	IMAGE:430179	1	p34.3	THRAP3	thyroid hormone receptor associated protein 3|thyroid hormone receptor associated protein 3	Hs.250113	Not cloned
Schnyder central crystalline dystrophy	IMAGE:770380	1	p34.3	FLJ38984	hypothetical protein FLJ38984|hypothetical protein FLJ38984	Hs.112023	Not cloned
Schnyder central crystalline dystrophy	IMAGE:784112	1	p34.3	FLJ12666	hypothetical protein FLJ12666	Hs.23767	Not cloned
Schnyder central crystalline dystrophy	IMAGE:122241	1	p34.3	PSMB2	proteasome (prosome, macropain) subunit, beta type, 2|proteasome (prosome, macropain) subunit, beta type, 2	Hs.432607	Not cloned
Schnyder central crystalline dystrophy	IMAGE:121637	1	p34.3	FLJ23231	hypothetical protein FLJ23231|hypothetical protein FLJ23231	Hs.288300	Not cloned
Schnyder central crystalline dystrophy	IMAGE:867606	1	p34.3	COL8A2	collagen, type VIII, alpha 2	Hs.353001	Not cloned
Schnyder central crystalline dystrophy	IMAGE:841070	1	p35.1	YARS	tyrosyl-tRNA synthetase|tyrosyl-tRNA synthetase	Hs.322735	Not cloned
Schnyder central crystalline dystrophy	IMAGE:773599	1	p35.1	SYNCOILIN	retinoblastoma binding protein 4|intermediate filament protein syncoilin	Hs.16003|Hs.348415	Not cloned
Schnyder central crystalline dystrophy	IMAGE:343654	1	p35.1	FLJ10276	hypothetical protein FLJ10276|hypothetical protein FLJ10276	Hs.353454	Not cloned
Schnyder central crystalline dystrophy	IMAGE:810446	1	p35.1	KIAA1522	KIAA1522 protein	Hs.528659	Not cloned
Schnyder central crystalline dystrophy	IMAGE:898328	1	p35.1	PHC2	polyhomeotic-like 2 (Drosophila)	Hs.165263	Not cloned
Schnyder central crystalline dystrophy	IMAGE:842826	1	p35.1	SYNCOILIN	intermediate filament protein syncoilin|intermediate filament protein syncoilin	Hs.348415	Not cloned
Schnyder central crystalline dystrophy	IMAGE:1606780	1	p35.2	KHDRBS1	KH domain containing, RNA binding, signal transduction associated 1	Hs.119537	Not cloned
Schnyder central crystalline dystrophy	IMAGE:488258	1	p35.2	COL16A1	collagen, type XVI, alpha 1	Hs.26208	Not cloned
Schnyder central crystalline dystrophy	IMAGE:770866	1	p35.2	TDE2L	tumor differentially expressed 2-like|tumor differentially expressed 2-like	Hs.443695	Not cloned
Schnyder central crystalline dystrophy	IMAGE:2020460	1	p35.2	DKFZp451J0118	taxilin	Hs.121150	Not cloned
Schnyder central crystalline dystrophy	IMAGE:825442	1	p35.2				Not cloned
Schnyder central crystalline dystrophy	IMAGE:298409	1	p35.2	FABP3	fatty acid binding protein 3, muscle and heart (mammary-derived growth inhibitor)|fatty acid binding protein 3, muscle and heart (mammary-derived growth inhibitor)	Hs.112669	Not cloned
Schnyder central crystalline dystrophy	IMAGE:595593	1	p35.2	SDC3	syndecan 3 (N-syndecan)|syndecan 3 (N-syndecan)	Hs.158287	Not cloned
Schnyder central crystalline dystrophy	IMAGE:730953	1	p35.3	FLJ13171	hypothetical protein FLJ13171|hypothetical protein FLJ13171	Hs.225641	Not cloned
Schnyder central crystalline dystrophy	IMAGE:278650	1	p35.3	PPP1R8	protein phosphatase 1, regulatory (inhibitor) subunit 8|protein phosphatase 1, regulatory (inhibitor) subunit 8	Hs.356590	Not cloned
Schnyder central crystalline dystrophy	IMAGE:744800	1	p35.3	PTPRU	protein tyrosine phosphatase, receptor type, U	Hs.19718	Not cloned
Schnyder central crystalline dystrophy	IMAGE:259017	1	p35.3		Transcribed sequence with weak similarity to protein ref:NP_071385.1 (H.sapiens) hypothetical protein FLJ20958 [Homo sapiens]	Hs.77542	Not cloned
Schnyder central crystalline dystrophy	IMAGE:809879	1	p35.3	FLJ10307	hypothetical protein FLJ10307|hypothetical protein FLJ10307	Hs.55024	Not cloned
Schnyder central crystalline dystrophy	IMAGE:299085	1	p35.3	HGRG8	high-glucose-regulated protein 8	Hs.20993	Not cloned
Schnyder central crystalline dystrophy	IMAGE:2027515	1	p36.11	SFN	stratifin	Hs.184510	Not cloned
Schnyder central crystalline dystrophy	IMAGE:132395	1	p36.11	SRRM1	serine/arginine repetitive matrix 1	Hs.18192	Not cloned
Schnyder central crystalline dystrophy	IMAGE:770785	1	p36.11	MAN1C1	mannosidase, alpha, class 1C, member 1|mannosidase, alpha, class 1C, member 1	Hs.8910	Not cloned
Schnyder central crystalline dystrophy	IMAGE:741379	1	p36.11				Not cloned
Schnyder central crystalline dystrophy	IMAGE:788511	1	p36.11	RPS6KA1	ribosomal protein S6 kinase, 90kDa, polypeptide 1|ribosomal protein S6 kinase, 90kDa, polypeptide 1	Hs.149957	Not cloned
Schnyder central crystalline dystrophy	IMAGE:1187808	1	p36.11				Not cloned
Schnyder central crystalline dystrophy	IMAGE:238886	1	p36.11	SH3BGRL3	SH3 domain binding glutamic acid-rich protein like 3|SH3 domain binding glutamic acid-rich protein like 3	Hs.109051	Not cloned
Schnyder central crystalline dystrophy	IMAGE:781459	1	p36.11	WASF2	WAS protein family, member 2|WAS protein family, member 2	Hs.446403	Not cloned
Schnyder central crystalline dystrophy	IMAGE:526657	1	p36.11	TCEB3	transcription elongation factor B (SIII), polypeptide 3 (110kDa, elongin A)|transcription elongation factor B (SIII), polypeptide 3 (110kDa, elongin A)	Hs.15535	Not cloned
Schnyder central crystalline dystrophy	IMAGE:308437	1	p36.11	FUCA1	fucosidase, alpha-L- 1, tissue	Hs.576	Not cloned
Schnyder central crystalline dystrophy	IMAGE:545138	1	p36.11				Not cloned
Schnyder central crystalline dystrophy	IMAGE:74283	1	p36.11	HT014	HT014|HT014	Hs.31819	Not cloned
Schnyder central crystalline dystrophy	IMAGE:244347	1	p36.11	SMP1	small membrane protein 1|small membrane protein 1	Hs.107979|Hs.475792	Not cloned
Schnyder central crystalline dystrophy	IMAGE:50882	1	p36.12		CDNA clone IMAGE:4152985, partial cds	Hs.492802	Not cloned
Schnyder central crystalline dystrophy	IMAGE:770059	1	p36.12		CDNA FLJ45342 fis, clone BRHIP3009753|CDNA FLJ45342 fis, clone BRHIP3009753	Hs.470489	Not cloned
Schnyder central crystalline dystrophy	IMAGE:233365	1	p36.12	HP1-BP74	HP1-BP74	Hs.142442	Not cloned
Schnyder central crystalline dystrophy	IMAGE:756405	1	p36.12	ID3	inhibitor of DNA binding 3, dominant negative helix-loop-helix protein	Hs.76884	Not cloned
Schnyder central crystalline dystrophy	IMAGE:1632252	1	p36.12	C1QA	complement component 1, q subcomponent, alpha polypeptide	Hs.9641	Not cloned
Schnyder central crystalline dystrophy	IMAGE:264162	1	p36.12	HSPC157	HSPC157 protein|HSPC157 protein	Hs.279842	Not cloned
Schnyder central crystalline dystrophy	IMAGE:753909	1	p36.12		Transcribed sequences|Transcribed sequences	Hs.105641	Not cloned
Schnyder central crystalline dystrophy	IMAGE:503602	1	p36.12	CaMKIINalpha	calcium/calmodulin-dependent protein kinase II	Hs.197922	Not cloned
Schnyder central crystalline dystrophy	IMAGE:838744	1	p36.12	EIF4G3	eukaryotic translation initiation factor 4 gamma, 3	Hs.402697	Not cloned
Schnyder central crystalline dystrophy	IMAGE:365531	1	p36.12	CDC42	cell division cycle 42 (GTP binding protein, 25kDa)|cell division cycle 42 (GTP binding protein, 25kDa)	Hs.355832	Not cloned
Schnyder central crystalline dystrophy	IMAGE:856783	1	p36.13		Transcribed sequence with weak similarity to protein ref:NP_060190.1 (H.sapiens) hypothetical protein FLJ20234 [Homo sapiens]|Transcribed sequence with weak similarity to protein ref:NP_060190.1 (H.sapiens) hypothetical protein FLJ20234 [Homo sapiens]	Hs.193112	Not cloned
Schnyder central crystalline dystrophy	IMAGE:214565	1	p36.13		ribosomal protein S14|Transcribed sequences	Hs.381126|Hs.466662	Not cloned
Schnyder central crystalline dystrophy	IMAGE:77915	1	p36.13		phospholipase A2, group IIA (platelets, synovial fluid)	Hs.76422	Not cloned
Schnyder central crystalline dystrophy	IMAGE:291880	1	p36.13	MFAP2	microfibrillar-associated protein 2	Hs.389137	Not cloned
Schnyder central crystalline dystrophy	IMAGE:25069	1	p36.13	RBAF600	retinoblastoma-associated factor 600|retinoblastoma-associated factor 600	Hs.287616	Not cloned
Schnyder central crystalline dystrophy	IMAGE:126229	1	p36.13	MGC12760	hypothetical protein MGC12760	Hs.301065	Not cloned
Schnyder central crystalline dystrophy	IMAGE:769911	1	p36.13	CAPZB	capping protein (actin filament) muscle Z-line, beta|capping protein (actin filament) muscle Z-line, beta	Hs.333417	Not cloned
Schnyder central crystalline dystrophy	IMAGE:1555233	1	p36.13	FLJ36766	hypothetical protein FLJ36766	Hs.126825	Not cloned
Schnyder central crystalline dystrophy	IMAGE:898305	1	p36.13	NBL1	neuroblastoma, suppression of tumorigenicity 1	Hs.439671	Not cloned
Schnyder central crystalline dystrophy	IMAGE:897011	1	p36.13	PLEKHM2	pleckstrin homology domain containing, family M (with RUN domain) member 2	Hs.74569	Not cloned
Schnyder central crystalline dystrophy	IMAGE:72395	1	p36.13	MSTP9	macrophage stimulating, pseudogene 9|macrophage stimulating, pseudogene 9	Hs.475654	Not cloned
Schnyder central crystalline dystrophy	IMAGE:488207	1	p36.21	T1A-2	lung type-I cell membrane-associated glycoprotein|lung type-I cell membrane-associated glycoprotein	Hs.468675	Not cloned
Schnyder central crystalline dystrophy	IMAGE:594630	1	p36.21	DHRS3	dehydrogenase/reductase (SDR family) member 3|dehydrogenase/reductase (SDR family) member 3	Hs.17144	Not cloned
Schnyder central crystalline dystrophy	IMAGE:451351	1	p36.21	FLJ10199	hypothetical protein FLJ10199	Hs.30925	Not cloned
Schnyder central crystalline dystrophy	IMAGE:340673	1	p36.21	PRDM2	PR domain containing 2, with ZNF domain|PR domain containing 2, with ZNF domain	Hs.413375	Not cloned
Schnyder central crystalline dystrophy	IMAGE:771323	1	p36.22	PLOD	procollagen-lysine, 2-oxoglutarate 5-dioxygenase (lysine hydroxylase, Ehlers-Danlos syndrome type VI)|procollagen-lysine, 2-oxoglutarate 5-dioxygenase (lysine hydroxylase, Ehlers-Danlos syndrome type VI)	Hs.75093	Not cloned
Schnyder central crystalline dystrophy	IMAGE:71046	1	p36.22	TNFRSF1B	tumor necrosis factor receptor superfamily, member 1B	Hs.256278	Not cloned
Schnyder central crystalline dystrophy	IMAGE:866488	1	p36.22	KIF1B	kinesin family member 1B	Hs.444757	Not cloned
Schnyder central crystalline dystrophy	IMAGE:144878	1	p36.22	CTNNBIP1	catenin, beta interacting protein 1|catenin, beta interacting protein 1	Hs.108222	Not cloned
Schnyder central crystalline dystrophy	IMAGE:856796	1	p36.22	SRM	spermidine synthase	Hs.76244	Not cloned
Schnyder central crystalline dystrophy	IMAGE:2568436	1	p36.22	TARDBP	TAR DNA binding protein	Hs.300624	Not cloned
Schnyder central crystalline dystrophy	IMAGE:1911153	1	p36.22	CDT6	angiopoietin-like factor	Hs.146559	Not cloned
Schnyder central crystalline dystrophy	IMAGE:897673	1	p36.22	PGD	phosphogluconate dehydrogenase	Hs.392837	Not cloned
Schnyder central crystalline dystrophy	IMAGE:179269	1	p36.22	FBXO2	F-box only protein 2|F-box only protein 2	Hs.132753	Not cloned
Schnyder central crystalline dystrophy	IMAGE:505289	1	p36.22	AGTRAP	angiotensin II receptor-associated protein|angiotensin II receptor-associated protein	Hs.12854	Not cloned
Schnyder central crystalline dystrophy	IMAGE:2325782	1	p36.22	MFN2	mitofusin 2	Hs.376681	Not cloned
Schnyder central crystalline dystrophy	IMAGE:2467229	1	p36.23	PARK7	Parkinson disease (autosomal recessive, early onset) 7	Hs.419640	Not cloned
Schnyder central crystalline dystrophy	IMAGE:742642	1	p36.23	MIG-6	mitogen-inducible gene 6|mitogen-inducible gene 6	Hs.11169	Not cloned
Schnyder central crystalline dystrophy	IMAGE:843248	1	p36.23	VAMP3	vesicle-associated membrane protein 3 (cellubrevin)|vesicle-associated membrane protein 3 (cellubrevin)	Hs.66708	Not cloned
Schnyder central crystalline dystrophy	IMAGE:840062	1	p36.23	RERE	arginine-glutamic acid dipeptide (RE) repeats	Hs.194369	Not cloned
Schnyder central crystalline dystrophy	IMAGE:197651	1	p36.23		Transcribed sequences|Transcribed sequences	Hs.446589	Not cloned
Schnyder central crystalline dystrophy	IMAGE:841140	1	p36.31	ICMT	isoprenylcysteine carboxyl methyltransferase	Hs.183212	Not cloned
Schnyder central crystalline dystrophy	IMAGE:754028	1	p36.31	KIAA0469	KIAA0469 gene product|KIAA0469 gene product	Hs.7764	Not cloned
Schnyder central crystalline dystrophy	IMAGE:471799	1	p36.31	BACH	brain acyl-CoA hydrolase|brain acyl-CoA hydrolase	Hs.435092	Not cloned
Schnyder central crystalline dystrophy	IMAGE:756373	1	p36.32	ARHGEF16	Rho guanine exchange factor (GEF) 16|Rho guanine exchange factor (GEF) 16	Hs.87435	Not cloned
Schnyder central crystalline dystrophy	IMAGE:281162	1	p36.32	WDR8	WD repeat domain 8	Hs.31714	Not cloned
Schnyder central crystalline dystrophy	IMAGE:773533	1	p36.32	LOC127262	hypothetical protein LOC127262	Hs.20529	Not cloned
Schnyder central crystalline dystrophy	IMAGE:344290	1	p36.32	KIAA0495	KIAA0495|KIAA0495	Hs.49658	Not cloned
Schnyder central crystalline dystrophy	IMAGE:450213	1	p36.33	HSPC182	HSPC182 protein	Hs.30026	Not cloned
Schnyder central crystalline dystrophy	IMAGE:700857	1	p36.33	CDC2L2	cell division cycle 2-like 1 (PITSLRE proteins)|cell division cycle 2-like 2	Hs.192316|Hs.454861	Not cloned
Schnyder central crystalline dystrophy	IMAGE:755389	1	p36.33		cyclin L2|cyclin L2	Hs.143601	Not cloned
Schnyder central crystalline dystrophy	IMAGE:840600	1	p36.33	GNB1	guanine nucleotide binding protein (G protein), beta polypeptide 1|guanine nucleotide binding protein (G protein), beta polypeptide 1	Hs.304694	Not cloned
Thiel-Behnke dystrophy (locus 2)	IMAGE:624291	10	q23.1	GHITM	growth hormone inducible transmembrane protein|growth hormone inducible transmembrane protein	Hs.352656	Not cloned
Thiel-Behnke dystrophy (locus 2)	IMAGE:490360	10	q23.2	MGC5560	hypothetical protein MGC5560|hypothetical protein MGC5560	Hs.458301	Not cloned
Thiel-Behnke dystrophy (locus 2)	IMAGE:346281	10	q23.2		Full length insert cDNA clone ZD73D05|Full length insert cDNA clone ZD73D05	Hs.134314	Not cloned
Thiel-Behnke dystrophy (locus 2)	IMAGE:740941	10	q23.2	APM2	adipose specific 2	Hs.511763	Not cloned
Thiel-Behnke dystrophy (locus 2)	IMAGE:784128	10	q23.2		Transcribed sequences|Transcribed sequences	Hs.116065	Not cloned
Thiel-Behnke dystrophy (locus 2)	IMAGE:1637313	10	q23.2	KIAA0261	KIAA0261	Hs.439188	Not cloned
Thiel-Behnke dystrophy (locus 2)	IMAGE:183315	10	q23.2		MRNA; cDNA DKFZp434C185 (from clone DKFZp434C185)|adipose specific 2	Hs.511763|Hs.74120	Not cloned
Thiel-Behnke dystrophy (locus 2)	IMAGE:854701	10	q23.31	LIPA	lipase A, lysosomal acid, cholesterol esterase (Wolman disease)	Hs.85226	Not cloned
Thiel-Behnke dystrophy (locus 2)	IMAGE:1627705	10	q23.31	AMSH-LP	associated molecule with the SH3 domain of STAM (AMSH) like protein	Hs.16229	Not cloned
Thiel-Behnke dystrophy (locus 2)	IMAGE:118049	10	q23.31		Transcribed sequence with weak similarity to protein ref:NP_071431.1 (H.sapiens) cytokine receptor-like factor 2; cytokine receptor CRL2 precusor [Homo sapiens]|Transcribed sequence with weak similarity to protein ref:NP_071431.1 (H.sapiens) cytokine receptor-like factor 2; cytokine receptor CRL2 precusor [Homo sapiens]	Hs.227505	Not cloned
Thiel-Behnke dystrophy (locus 2)	IMAGE:592630	10	q23.31	MINPP1	multiple inositol polyphosphate histidine phosphatase, 1|multiple inositol polyphosphate histidine phosphatase, 1	Hs.95907	Not cloned
Thiel-Behnke dystrophy (locus 2)	IMAGE:769004	10	q23.31	MPHOSPH1	M-phase phosphoprotein 1|M-phase phosphoprotein 1	Hs.240	Not cloned
Thiel-Behnke dystrophy (locus 2)	IMAGE:485985	10	q23.31	ACTA2	actin, alpha 2, smooth muscle, aorta|actin, alpha 2, smooth muscle, aorta	Hs.208641	Not cloned
Thiel-Behnke dystrophy (locus 2)	IMAGE:823696	10	q23.31	IFIT1	interferon-induced protein with tetratricopeptide repeats 1|interferon-induced protein with tetratricopeptide repeats 1	Hs.20315	Not cloned
Thiel-Behnke dystrophy (locus 2)	IMAGE:307244	10	q23.31		Similar to bA304I5.1 (novel lipase) (LOC340654), mRNA|Transcribed sequences	Hs.500481|Hs.55118	Not cloned
Thiel-Behnke dystrophy (locus 2)	IMAGE:289496	10	q23.31	IFIT2	interferon-induced protein with tetratricopeptide repeats 2|interferon-induced protein with tetratricopeptide repeats 2	Hs.169274	Not cloned
Thiel-Behnke dystrophy (locus 2)	IMAGE:366966	10	q23.31	PTEN	phosphatase and tensin homolog (mutated in multiple advanced cancers 1)|phosphatase and tensin homolog (mutated in multiple advanced cancers 1)	Hs.253309	Not cloned
Thiel-Behnke dystrophy (locus 2)	IMAGE:1869373	10	q23.31		CDNA FLJ45370 fis, clone BRHIP3017558, weakly similar to Monocarboxylate transporter 3|Transcribed sequences|Transcribed sequences	Hs.145664|Hs.530338	Not cloned
Thiel-Behnke dystrophy (locus 2)	IMAGE:50806	10	q23.32	TNKS2	tankyrase, TRF1-interacting ankyrin-related ADP-ribose polymerase 2|tankyrase, TRF1-interacting ankyrin-related ADP-ribose polymerase 2	Hs.280776	Not cloned
Thiel-Behnke dystrophy (locus 2)	IMAGE:490102	10	q23.32	BTAF1	BTAF1 RNA polymerase II, B-TFIID transcription factor-associated, 170kDa (Mot1 homolog, S. cerevisiae)|BTAF1 RNA polymerase II, B-TFIID transcription factor-associated, 170kDa (Mot1 homolog, S. cerevisiae)	Hs.180930	Not cloned
Thiel-Behnke dystrophy (locus 2)	IMAGE:79763	10	q23.32		hypothetical protein MGC16202|hypothetical protein MGC16202	Hs.246914	Not cloned
Thiel-Behnke dystrophy (locus 2)	IMAGE:589320	10	q23.33				Not cloned
Thiel-Behnke dystrophy (locus 2)	IMAGE:810441	10	q23.33	FER1L3	fer-1-like 3, myoferlin (C. elegans)|fer-1-like 3, myoferlin (C. elegans)	Hs.362731	Not cloned
Thiel-Behnke dystrophy (locus 2)	IMAGE:595586	10	q23.33		Transcribed sequences|Transcribed sequences|Transcribed sequences	Hs.188682	Not cloned
Thiel-Behnke dystrophy (locus 2)	IMAGE:588500	10	q24.1	PYCS	pyrroline-5-carboxylate synthetase (glutamate gamma-semialdehyde synthetase)	Hs.114366	Not cloned
Thiel-Behnke dystrophy (locus 2)	IMAGE:796406	10	q24.1	SORBS1	sorbin and SH3 domain containing 1	Hs.108924	Not cloned
Thiel-Behnke dystrophy (locus 2)	IMAGE:838504	10	q24.1	SMBP	SM-11044 binding protein|SM-11044 binding protein	Hs.8203	Not cloned
Thiel-Behnke dystrophy (locus 2)	IMAGE:726571	10	q24.1		T84 colon carcinoma cell IL-1beta regulated HSCC1 mRNA, partial sequence|T84 colon carcinoma cell IL-1beta regulated HSCC1 mRNA, partial sequence	Hs.523181	Not cloned
Thiel-Behnke dystrophy (locus 2)	IMAGE:788209	10	q24.1	FLJ11807	hypothetical protein FLJ11807|hypothetical protein FLJ11807	Hs.285813	Not cloned
Thiel-Behnke dystrophy (locus 2)	IMAGE:298769	10	q24.2	C10orf69	chromosome 10 open reading frame 69|chromosome 10 open reading frame 69	Hs.285818	Not cloned
Thiel-Behnke dystrophy (locus 2)	IMAGE:1127523	10	q24.2	CRTAC1	cartilage acidic protein 1|cartilage acidic protein 1|cartilage acidic protein 1	Hs.326444	Not cloned
Thiel-Behnke dystrophy (locus 2)	IMAGE:767828	10	q24.2	HPS1	Hermansky-Pudlak syndrome 1|Hermansky-Pudlak syndrome 1	Hs.404568	Not cloned
Thiel-Behnke dystrophy (locus 2)	IMAGE:795379	10	q24.2	KIAA1010	scaffold protein TUBA|scaffold protein TUBA	Hs.429994	Not cloned
Thiel-Behnke dystrophy (locus 2)	IMAGE:788242	10	q24.2	CGI-32	CGI-32 protein|CGI-32 protein	Hs.16606	Not cloned
Thiel-Behnke dystrophy (locus 2)	IMAGE:796367	10	q24.31	LZTS2	leucine zipper, putative tumor suppressor 2	Hs.25298	Not cloned
Thiel-Behnke dystrophy (locus 2)	IMAGE:376214	10	q24.31	MRPL43	mitochondrial ribosomal protein L43|mitochondrial ribosomal protein L43	Hs.421848	Not cloned
Thiel-Behnke dystrophy (locus 2)	IMAGE:488499	10	q24.31	CHUK	conserved helix-loop-helix ubiquitous kinase	Hs.198998	Not cloned
Thiel-Behnke dystrophy (locus 2)	IMAGE:1591677	10	q24.32	C10orf26	chromosome 10 open reading frame 26	Hs.10346	Not cloned
Thiel-Behnke dystrophy (locus 2)	IMAGE:489810	10	q24.32	GBF1	golgi-specific brefeldin A resistance factor 1|golgi-specific brefeldin A resistance factor 1	Hs.155499	Not cloned
Thiel-Behnke dystrophy (locus 2)	IMAGE:729975	10	q24.32	MGEA5	meningioma expressed antigen 5 (hyaluronidase)|meningioma expressed antigen 5 (hyaluronidase)	Hs.5734	Not cloned
Thiel-Behnke dystrophy (locus 2)	IMAGE:2566688	10	q24.32	ARL3	ADP-ribosylation factor-like 3	Hs.182215	Not cloned
Thiel-Behnke dystrophy (locus 2)	IMAGE:359539	10	q24.32	CUEDC2	CUE domain containing 2	Hs.11270	Not cloned
Thiel-Behnke dystrophy (locus 2)	IMAGE:725076	10	q24.33	NT5C2	5'-nucleotidase, cytosolic II|5'-nucleotidase, cytosolic II	Hs.415988	Not cloned
Thiel-Behnke dystrophy (locus 2)	IMAGE:1500815	10	q24.33	NEURL	neuralized-like (Drosophila)	Hs.146233	Not cloned
Autosomal dominant keratitis	IMAGE:713145	11	p13	CD44	CD44 antigen (homing function and Indian blood group system)|CD44 antigen (homing function and Indian blood group system)	Hs.306278	No compartment clones match but gene is on array (PAX6)
Autosomal dominant keratitis	IMAGE:758318	11	p13	FBXO3	F-box only protein 3|F-box only protein 3	Hs.406787	No compartment clones match but gene is on array (PAX6)
Autosomal dominant keratitis	IMAGE:795828	11	p13	TRIM44	tripartite motif-containing 44|tripartite motif-containing 44	Hs.14512	No compartment clones match but gene is on array (PAX6)
Autosomal dominant keratitis	IMAGE:208001	11	p13	CD59	CD59 antigen p18-20 (antigen identified by monoclonal antibodies 16.3A5, EJ16, EJ30, EL32 and G344)|CD59 antigen p18-20 (antigen identified by monoclonal antibodies 16.3A5, EJ16, EJ30, EL32 and G344)	Hs.278573	No compartment clones match but gene is on array (PAX6)
Autosomal dominant keratitis	IMAGE:884662	11	p13	LOC143458	hypothetical protein LOC143458	Hs.205865	No compartment clones match but gene is on array (PAX6)
Lattice corneal dystrophy Type II	IMAGE:2391893	9	q34.11	GLE1L	GLE1 RNA export mediator-like (yeast)	Hs.201157	No compartment clones match but gene is on array (GSN)
Lattice corneal dystrophy Type II	IMAGE:840974	9	q34.11	TBC1D13	TBC1 domain family, member 13|TBC1 domain family, member 13	Hs.3376	No compartment clones match but gene is on array (GSN)
Lattice corneal dystrophy Type II	IMAGE:754378	9	q34.11	PTGES	prostaglandin E synthase|prostaglandin E synthase	Hs.146688	No compartment clones match but gene is on array (GSN)
Lattice corneal dystrophy Type II	IMAGE:76362	9	q34.11		spectrin, alpha, non-erythrocytic 1 (alpha-fodrin)|Transcribed sequence with strong similarity to protein ref:NP_443076.1 (H.sapiens) hypothetical protein MGC20486 [Homo sapiens]	Hs.387905|Hs.522419	No compartment clones match but gene is on array (GSN)
Lattice corneal dystrophy Type II	IMAGE:2011273	9	q34.11	FUBP3	far upstream element (FUSE) binding protein 3	Hs.98751	No compartment clones match but gene is on array (GSN)
Lattice corneal dystrophy Type II	IMAGE:725721	9	q34.11	C9orf78	chromosome 9 open reading frame 78	Hs.278429	No compartment clones match but gene is on array (GSN)
Lattice corneal dystrophy Type II	IMAGE:1635705	9	q34.11	GOLGA2	golgi autoantigen, golgin subfamily a, 2	Hs.24049	No compartment clones match but gene is on array (GSN)
Lattice corneal dystrophy Type II	IMAGE:950607	9	q34.11	SET	SET translocation (myeloid leukemia-associated)	Hs.436687	No compartment clones match but gene is on array (GSN)
Lattice corneal dystrophy Type II	IMAGE:1635059	9	q34.11	PHYHD1	phytanoyl-CoA dioxygenase domain containing 1	Hs.326391	No compartment clones match but gene is on array (GSN)
Lattice corneal dystrophy Type II	IMAGE:504469	9	q34.11	ODF2	outer dense fiber of sperm tails 2|outer dense fiber of sperm tails 2	Hs.129055	No compartment clones match but gene is on array (GSN)
Lattice corneal dystrophy Type II	IMAGE:882522	9	q34.11	ASS	argininosuccinate synthetase	Hs.160786	No compartment clones match but gene is on array (GSN)
Lattice corneal dystrophy Type II	IMAGE:51973	9	q34.11	SET	SET translocation (myeloid leukemia-associated)|Transcribed sequences	Hs.436687|Hs.522040	No compartment clones match but gene is on array (GSN)
Lattice corneal dystrophy Type II	IMAGE:725405	9	q34.11		MRNA; cDNA DKFZp586A0618 (from clone DKFZp586A0618)|MRNA; cDNA DKFZp586A0618 (from clone DKFZp586A0618)	Hs.460208	No compartment clones match but gene is on array (GSN)
Lattice corneal dystrophy Type II	IMAGE:814620	9	q34.11	FNBP1	formin binding protein 1|formin binding protein 1	Hs.440808	No compartment clones match but gene is on array (GSN)
Lattice corneal dystrophy Type II	IMAGE:502701	9	q34.11	FREQ	frequenin homolog (Drosophila)|frequenin homolog (Drosophila)	Hs.301760	No compartment clones match but gene is on array (GSN)
Lattice corneal dystrophy Type II	IMAGE:897642	9	q34.12	ABL1	v-abl Abelson murine leukemia viral oncogene homolog 1	Hs.446504	No compartment clones match but gene is on array (GSN)
Lattice corneal dystrophy Type II	IMAGE:768258	9	q34.13	DDX31	DEAD (Asp-Glu-Ala-Asp) box polypeptide 31|DEAD (Asp-Glu-Ala-Asp) box polypeptide 31	Hs.133082	No compartment clones match but gene is on array (GSN)
Lattice corneal dystrophy Type II	IMAGE:68266	9	q34.13		growth factor independent 1B (potential regulator of CDKN1A, translocated in CML)|growth factor independent 1B (potential regulator of CDKN1A, translocated in CML)	Hs.118539	No compartment clones match but gene is on array (GSN)
Lattice corneal dystrophy Type II	IMAGE:823895	9	q34.13	KIAA0625	senataxin|senataxin	Hs.460317	No compartment clones match but gene is on array (GSN)
Lattice corneal dystrophy Type II	IMAGE:812042	9	q34.13	TSC1	tuberous sclerosis 1	Hs.69429	No compartment clones match but gene is on array (GSN)
Lattice corneal dystrophy Type II	IMAGE:50887	9	q34.2	RALGDS	ral guanine nucleotide dissociation stimulator|ral guanine nucleotide dissociation stimulator	Hs.106185	No compartment clones match but gene is on array (GSN)
Lattice corneal dystrophy Type II	IMAGE:812994	9	q34.2	RXRA	retinoid X receptor, alpha	Hs.20084	No compartment clones match but gene is on array (GSN)
Lattice corneal dystrophy Type II	IMAGE:143523	9	q34.3	COL5A1	collagen, type V, alpha 1|collagen, type V, alpha 1	Hs.528321	No compartment clones match but gene is on array (GSN)
Lattice corneal dystrophy Type II	IMAGE:1636868	9	q34.3	PHPT1	phosphohistidine phosphatase 1	Hs.409834	No compartment clones match but gene is on array (GSN)
Lattice corneal dystrophy Type II	IMAGE:302996	9	q34.3	CLIC3	chloride intracellular channel 3|chloride intracellular channel 3	Hs.64746	No compartment clones match but gene is on array (GSN)
Lattice corneal dystrophy Type II	IMAGE:810979	9	q34.3	MRPS2	mitochondrial ribosomal protein S2|mitochondrial ribosomal protein S2	Hs.382044	No compartment clones match but gene is on array (GSN)
Lattice corneal dystrophy Type II	IMAGE:772912	9	q34.3	GPSM1	G-protein signalling modulator 1 (AGS3-like, C. elegans)|G-protein signalling modulator 1 (AGS3-like, C. elegans)	Hs.239370	No compartment clones match but gene is on array (GSN)
Lattice corneal dystrophy Type II	IMAGE:324088	9	q34.3		Full length insert cDNA clone ZC33A09|Full length insert cDNA clone ZC33A09|Full length insert cDNA clone ZC33A09	Hs.55961	No compartment clones match but gene is on array (GSN)
Lattice corneal dystrophy Type II	IMAGE:137275	9	q34.3	INPP5E	inositol polyphosphate-5-phosphatase, 72 kDa	Hs.25156	No compartment clones match but gene is on array (GSN)
Lattice corneal dystrophy Type II	IMAGE:1574058	9	q34.3	AGPAT2	1-acylglycerol-3-phosphate O-acyltransferase 2 (lysophosphatidic acid acyltransferase, beta)	Hs.209119	No compartment clones match but gene is on array (GSN)
Lattice corneal dystrophy Type II	IMAGE:809944	9	q34.3	KIAA0310	KIAA0310	Hs.396443	No compartment clones match but gene is on array (GSN)
Lattice corneal dystrophy Type II	IMAGE:1868572	9	q34.3	DPP7	dipeptidylpeptidase 7|dipeptidylpeptidase 7|dipeptidylpeptidase 7	Hs.37916	No compartment clones match but gene is on array (GSN)
Fish eye disease	IMAGE:299388	16	q22.1	NUTF2	nuclear transport factor 2	Hs.356630	No compartment clones match and gene is NOT on array (LCAT)
Fish eye disease	IMAGE:840967	16	q22.1	CKLFSF3	chemokine-like factor super family 3|chemokine-like factor super family 3	Hs.298198	No compartment clones match and gene is NOT on array (LCAT)
Fish eye disease	IMAGE:320509	16	q22.1	CYB5-M	cytochrome b5 outer mitochondrial membrane precursor	Hs.443495	No compartment clones match and gene is NOT on array (LCAT)
Fish eye disease	IMAGE:165828	16	q22.1	FHOD1	formin homology 2 domain containing 1|formin homology 2 domain containing 1	Hs.95231	No compartment clones match and gene is NOT on array (LCAT)
Fish eye disease	IMAGE:245137	16	q22.1				No compartment clones match and gene is NOT on array (LCAT)
Fish eye disease	IMAGE:1916839	16	q22.1	DDX19	DEAD (Asp-Glu-Ala-As) box polypeptide 19	Hs.289097	No compartment clones match and gene is NOT on array (LCAT)
Fish eye disease	IMAGE:812244	16	q22.1	CKLF	chemokine-like factor	Hs.15159	No compartment clones match and gene is NOT on array (LCAT)
Fish eye disease	IMAGE:416386	16	q22.1	CDH1	cadherin 1, type 1, E-cadherin (epithelial)	Hs.194657	No compartment clones match and gene is NOT on array (LCAT)
Fish eye disease	IMAGE:248535	16	q22.1	SNTB2	syntrophin, beta 2 (dystrophin-associated protein A1, 59kDa, basic component 2)	Hs.42219	No compartment clones match and gene is NOT on array (LCAT)
Fish eye disease	IMAGE:767769	16	q22.1	SLC7A6	solute carrier family 7 (cationic amino acid transporter, y+ system), member 6|solute carrier family 7 (cationic amino acid transporter, y+ system), member 6	Hs.441169	No compartment clones match and gene is NOT on array (LCAT)
Fish eye disease	IMAGE:727192	16	q22.1	NFATC3	nuclear factor of activated T-cells, cytoplasmic, calcineurin-dependent 3|nuclear factor of activated T-cells, cytoplasmic, calcineurin-dependent 3	Hs.172674	No compartment clones match and gene is NOT on array (LCAT)
Fish eye disease	IMAGE:1568114	16	q22.1	DNCLI2	dynein, cytoplasmic, light intermediate polypeptide 2	Hs.369068	No compartment clones match and gene is NOT on array (LCAT)
Fish eye disease	IMAGE:786048	16	q22.1	E2F4	E2F transcription factor 4, p107/p130-binding|E2F transcription factor 4, p107/p130-binding	Hs.108371	No compartment clones match and gene is NOT on array (LCAT)
Fish eye disease	IMAGE:588829	16	q22.1	AARS	alanyl-tRNA synthetase|alanyl-tRNA synthetase	Hs.315137	No compartment clones match and gene is NOT on array (LCAT)
Fish eye disease	IMAGE:273540	16	q22.1		zinc finger protein 90 homolog (mouse)	Hs.434928	No compartment clones match and gene is NOT on array (LCAT)
Fish eye disease	IMAGE:69672	16	q22.1				No compartment clones match and gene is NOT on array (LCAT)
Fish eye disease	IMAGE:377253	16	q22.1	CIRH1A	cirrhosis, autosomal recessive 1A (cirhin)|cirrhosis, autosomal recessive 1A (cirhin)	Hs.151001	No compartment clones match and gene is NOT on array (LCAT)
Fish eye disease	IMAGE:813387	16	q22.1	NQO1	NAD(P)H dehydrogenase, quinone 1	Hs.406515	No compartment clones match and gene is NOT on array (LCAT)
Fish eye disease	IMAGE:796123	16	q22.1		protein arginine N-methyltransferase 7|Transcribed sequence with strong similarity to protein ref:NP_078979.1 (H.sapiens) hypothetical protein FLJ22593 [Homo sapiens]	Hs.458379|Hs.91753	No compartment clones match and gene is NOT on array (LCAT)
Fish eye disease	IMAGE:1837282	16	q22.1	CKLFSF4	chemokine-like factor super family 4	Hs.325825	No compartment clones match and gene is NOT on array (LCAT)
Fish eye disease	IMAGE:1010089	16	q22.1		Transcribed sequence with moderate similarity to protein ref:NP_060265.1 (H.sapiens) hypothetical protein FLJ20378 [Homo sapiens]|Transcribed sequence with moderate similarity to protein ref:NP_060265.1 (H.sapiens) hypothetical protein FLJ20378 [Homo sapiens]	Hs.514434	No compartment clones match and gene is NOT on array (LCAT)
Fish eye disease	IMAGE:486179	16	q22.1	NFAT5	nuclear factor of activated T-cells 5, tonicity-responsive|nuclear factor of activated T-cells 5, tonicity-responsive	Hs.86998	No compartment clones match and gene is NOT on array (LCAT)
Meesmann dystrophy 1	IMAGE:247081	12	q13.11	HDAC7A	histone deacetylase 7A|histone deacetylase 7A	Hs.200063	No compartment clones match and gene is NOT on array (KRT3)
Meesmann dystrophy 1	IMAGE:505466	12	q13.11		MRNA; cDNA DKFZp313O1211 (from clone DKFZp313O1211)|MRNA; cDNA DKFZp313O1211 (from clone DKFZp313O1211)	Hs.92308	No compartment clones match and gene is NOT on array (KRT3)
Meesmann dystrophy 1	IMAGE:549349	12	q13.11	SLC38A2	solute carrier family 38, member 2|solute carrier family 38, member 2	Hs.298275	No compartment clones match and gene is NOT on array (KRT3)
Meesmann dystrophy 1	IMAGE:489626	12	q13.11	PFKM	phosphofructokinase, muscle|phosphofructokinase, muscle	Hs.75160	No compartment clones match and gene is NOT on array (KRT3)
Meesmann dystrophy 1	IMAGE:253884	12	q13.11	AMIGO2	amphoterin induced gene 2	Hs.121520	No compartment clones match and gene is NOT on array (KRT3)
Meesmann dystrophy 1	IMAGE:450938	12	q13.12	DKFZP586A0522	DKFZP586A0522 protein	Hs.288771	No compartment clones match and gene is NOT on array (KRT3)
Meesmann dystrophy 1	IMAGE:433225	12	q13.12	DDX23	DEAD (Asp-Glu-Ala-Asp) box polypeptide 23	Hs.130098	No compartment clones match and gene is NOT on array (KRT3)
Meesmann dystrophy 1	IMAGE:755881	12	q13.12	AQP5	aquaporin 5	Hs.298023	No compartment clones match and gene is NOT on array (KRT3)
Meesmann dystrophy 1	IMAGE:1459964	12	q13.12	TUBA3	tubulin, alpha 3|tubulin, alpha 3	Hs.433394	No compartment clones match and gene is NOT on array (KRT3)
Meesmann dystrophy 1	IMAGE:1635062	12	q13.12	HCCR1	cervical cancer 1 protooncogene	Hs.370457	No compartment clones match and gene is NOT on array (KRT3)
Meesmann dystrophy 1	IMAGE:841415	12	q13.12		epithelial protein lost in neoplasm beta	Hs.10706	No compartment clones match and gene is NOT on array (KRT3)
Meesmann dystrophy 1	IMAGE:203184	12	q13.12	ATF1	activating transcription factor 1|activating transcription factor 1	Hs.36908	No compartment clones match and gene is NOT on array (KRT3)
Meesmann dystrophy 1	IMAGE:884766	12	q13.12	TEGT	testis enhanced gene transcript (BAX inhibitor 1)	Hs.35052	No compartment clones match and gene is NOT on array (KRT3)
Meesmann dystrophy 1	IMAGE:2578894	12	q13.13	KRT5	keratin 5 (epidermolysis bullosa simplex, Dowling-Meara/Kobner/Weber-Cockayne types)	Hs.433845	No compartment clones match and gene is NOT on array (KRT3)
Meesmann dystrophy 1	IMAGE:813603	12	q13.13	TENC1	tensin like C1 domain containing phosphatase|tensin like C1 domain containing phosphatase	Hs.6147	No compartment clones match and gene is NOT on array (KRT3)
Meesmann dystrophy 1	IMAGE:531036	12	q13.13	KRT18	keratin 18|Transcribed sequence with moderate similarity to protein sp:P05783 (H.sapiens) K1CR_HUMAN Keratin, type I cytoskeletal 18	Hs.406013|Hs.452750	No compartment clones match and gene is NOT on array (KRT3)
Meesmann dystrophy 1	IMAGE:1569551	12	q13.13	CSAD	cysteine sulfinic acid decarboxylase	Hs.279815	No compartment clones match and gene is NOT on array (KRT3)
Meesmann dystrophy 1	IMAGE:897547	12	q13.13		Clone IMAGE:5288883, mRNA	Hs.349283	No compartment clones match and gene is NOT on array (KRT3)
Meesmann dystrophy 1	IMAGE:309893	12	q13.13	NR4A1	nuclear receptor subfamily 4, group A, member 1|nuclear receptor subfamily 4, group A, member 1	Hs.1119	No compartment clones match and gene is NOT on array (KRT3)
Meesmann dystrophy 1	IMAGE:897781	12	q13.13	KRT8	keratin 8	Hs.356123	No compartment clones match and gene is NOT on array (KRT3)
Meesmann dystrophy 1	IMAGE:1635350	12	q13.13	DKFZP564J157	DKFZp564J157 protein	Hs.426359	No compartment clones match and gene is NOT on array (KRT3)
Meesmann dystrophy 1	IMAGE:842813	12	q13.13	COPZ1	coatomer protein complex, subunit zeta 1|coatomer protein complex, subunit zeta 1	Hs.181271	No compartment clones match and gene is NOT on array (KRT3)
Meesmann dystrophy 1	IMAGE:842973	12	q13.2	PA2G4	proliferation-associated 2G4, 38kDa	Hs.374491	No compartment clones match and gene is NOT on array (KRT3)
Meesmann dystrophy 1	IMAGE:809685	12	q13.2	MBC2	likely ortholog of mouse membrane bound C2 domain containing protein|likely ortholog of mouse membrane bound C2 domain containing protein	Hs.8309	No compartment clones match and gene is NOT on array (KRT3)
Meesmann dystrophy 1	IMAGE:2544123	12	q13.2	MYL6	myosin, light polypeptide 6, alkali, smooth muscle and non-muscle	Hs.77385	No compartment clones match and gene is NOT on array (KRT3)
Meesmann dystrophy 1	IMAGE:377671	12	q13.2	ITGA7	integrin, alpha 7|integrin, alpha 7	Hs.74369	No compartment clones match and gene is NOT on array (KRT3)
Meesmann dystrophy 1	IMAGE:609228	12	q13.2	NEUROD4	neurogenic differentiation 4	Hs.302013	No compartment clones match and gene is NOT on array (KRT3)
Meesmann dystrophy 1	IMAGE:68103	12	q13.2	MLC1SA	myosin light chain 1 slow a|myosin light chain 1 slow a	Hs.90318	No compartment clones match and gene is NOT on array (KRT3)
Meesmann dystrophy 1	IMAGE:796663	12	q13.2	DNAJC14	DnaJ (Hsp40) homolog, subfamily C, member 14|DnaJ (Hsp40) homolog, subfamily C, member 14	Hs.375025	No compartment clones match and gene is NOT on array (KRT3)
Meesmann dystrophy 1	IMAGE:486828	12	q13.2	ERBB3	v-erb-b2 erythroblastic leukemia viral oncogene homolog 3 (avian)	Hs.306251	No compartment clones match and gene is NOT on array (KRT3)
Meesmann dystrophy 1	IMAGE:366944	12	q13.2	DGKA	diacylglycerol kinase, alpha 80kDa	Hs.172690	No compartment clones match and gene is NOT on array (KRT3)
Meesmann dystrophy 1	IMAGE:126455	12	q13.2				No compartment clones match and gene is NOT on array (KRT3)
Meesmann dystrophy 1	IMAGE:417509	12	q13.3	BAZ2A	bromodomain adjacent to zinc finger domain, 2A|bromodomain adjacent to zinc finger domain, 2A	Hs.150707	No compartment clones match and gene is NOT on array (KRT3)
Meesmann dystrophy 1	IMAGE:839641	12	q13.3	KIF5A	kinesin family member 5A|kinesin family member 5A	Hs.436325	No compartment clones match and gene is NOT on array (KRT3)
Meesmann dystrophy 1	IMAGE:85541	12	q13.3	STAT6	signal transducer and activator of transcription 6, interleukin-4 induced	Hs.437475	No compartment clones match and gene is NOT on array (KRT3)
Meesmann dystrophy 1	IMAGE:884822	12	q13.3	TEBP	unactive progesterone receptor, 23 kD	Hs.355693	No compartment clones match and gene is NOT on array (KRT3)
Meesmann dystrophy 1	IMAGE:770868	12	q13.3	STAT6	NGFI-A binding protein 2 (EGR1 binding protein 2)|signal transducer and activator of transcription 6, interleukin-4 induced	Hs.159223|Hs.437475	No compartment clones match and gene is NOT on array (KRT3)
Meesmann dystrophy 1	IMAGE:392622	12	q13.3	ATP5B	ATP synthase, H+ transporting, mitochondrial F1 complex, beta polypeptide	Hs.406510	No compartment clones match and gene is NOT on array (KRT3)
Meesmann dystrophy 1	IMAGE:810551	12	q13.3	LRP1	low density lipoprotein-related protein 1 (alpha-2-macroglobulin receptor)|low density lipoprotein-related protein 1 (alpha-2-macroglobulin receptor)	Hs.162757	No compartment clones match and gene is NOT on array (KRT3)
Meesmann dystrophy 1	IMAGE:823682	12	q13.3	USP52	transmembrane protein 4|ubiquitin specific protease 52	Hs.273397|Hs.8752	No compartment clones match and gene is NOT on array (KRT3)
Meesmann dystrophy 1	IMAGE:361456	12	q13.3		DNA-damage-inducible transcript 3 mRNA, complete cds	Hs.392171	No compartment clones match and gene is NOT on array (KRT3)
Meesmann dystrophy 1	IMAGE:725335	12	q13.3	DCTN2	dynactin 2 (p50)|dynactin 2 (p50)	Hs.289123	No compartment clones match and gene is NOT on array (KRT3)
Meesmann dystrophy 1	IMAGE:1591941	12	q13.3	STAT2	signal transducer and activator of transcription 2, 113kDa	Hs.72988	No compartment clones match and gene is NOT on array (KRT3)
Meesmann dystrophy 1	IMAGE:2488760	12	q13.3	CS	citrate synthase	Hs.430606	No compartment clones match and gene is NOT on array (KRT3)
Meesmann dystrophy 1	IMAGE:2543919	12	q13.3	NACA	nascent-polypeptide-associated complex alpha polypeptide	Hs.32916	No compartment clones match and gene is NOT on array (KRT3)
Meesmann dystrophy 1	IMAGE:768018	12	q13.3	IL23A	interleukin 23, alpha subunit p19|interleukin 23, alpha subunit p19	Hs.98309	No compartment clones match and gene is NOT on array (KRT3)
Meesmann dystrophy 2	IMAGE:418240	17	q12		MRNA; cDNA DKFZp564O2364 (from clone DKFZp564O2364)|MRNA; cDNA DKFZp564O2364 (from clone DKFZp564O2364)	Hs.270374	No compartment clones match and gene is NOT on array (KRT12)
Meesmann dystrophy 2	IMAGE:153355	17	q12		Chemokine (C-C motif) ligand 3 mRNA, complete cds|chemokine (C-C motif) ligand 3-like 1	Hs.512304|Hs.512683	No compartment clones match and gene is NOT on array (KRT12)
Meesmann dystrophy 2	IMAGE:236059	17	q12	GRB7	growth factor receptor-bound protein 7|growth factor receptor-bound protein 7	Hs.86859	No compartment clones match and gene is NOT on array (KRT12)
Meesmann dystrophy 2	IMAGE:365147	17	q12	ERBB2	v-erb-b2 erythroblastic leukemia viral oncogene homolog 2, neuro/glioblastoma derived oncogene homolog (avian)|v-erb-b2 erythroblastic leukemia viral oncogene homolog 2, neuro/glioblastoma derived oncogene homolog (avian)	Hs.446352	No compartment clones match and gene is NOT on array (KRT12)
Meesmann dystrophy 2	IMAGE:2072912	17	q12	AATF	apoptosis antagonizing transcription factor	Hs.311079	No compartment clones match and gene is NOT on array (KRT12)
Meesmann dystrophy 2	IMAGE:47142	17	q12	PEX12	peroxisomal biogenesis factor 12|peroxisomal biogenesis factor 12	Hs.270532	No compartment clones match and gene is NOT on array (KRT12)
Meesmann dystrophy 2	IMAGE:815051	17	q12	FLJ34922	hypothetical protein FLJ34922|hypothetical protein FLJ34922	Hs.235709	No compartment clones match and gene is NOT on array (KRT12)
Meesmann dystrophy 2	IMAGE:768460	17	q12	ZNF403	zinc finger protein 403|zinc finger protein 403	Hs.149055	No compartment clones match and gene is NOT on array (KRT12)
Meesmann dystrophy 2	IMAGE:460398	17	q12	CCL3	chemokine (C-C motif) ligand 3	Hs.73817	No compartment clones match and gene is NOT on array (KRT12)
Meesmann dystrophy 2	IMAGE:461770	17	q12	MLLT6	myeloid/lymphoid or mixed-lineage leukemia (trithorax homolog, Drosophila); translocated to, 6	Hs.282233	No compartment clones match and gene is NOT on array (KRT12)
Meesmann dystrophy 2	IMAGE:357651	17	q12	AP1GBP1	AP1 gamma subunit binding protein 1|AP1 gamma subunit binding protein 1	Hs.404215	No compartment clones match and gene is NOT on array (KRT12)
Meesmann dystrophy 2	IMAGE:77539	17	q12	CCL16	chemokine (C-C motif) ligand 16|chemokine (C-C motif) ligand 16	Hs.10458	No compartment clones match and gene is NOT on array (KRT12)
Meesmann dystrophy 2	IMAGE:810062	17	q12		CDNA FLJ46579 fis, clone THYMU3042758|CDNA FLJ46579 fis, clone THYMU3042758	Hs.371680	No compartment clones match and gene is NOT on array (KRT12)
Meesmann dystrophy 2	IMAGE:796885	17	q12	RPL23	ribosomal protein L23	Hs.406300	No compartment clones match and gene is NOT on array (KRT12)
stocker-holt dystrophy	IMAGE:418240	17	q12		MRNA; cDNA DKFZp564O2364 (from clone DKFZp564O2364)|MRNA; cDNA DKFZp564O2364 (from clone DKFZp564O2364)	Hs.270374	No compartment clones match and gene is NOT on array (KRT12)
stocker-holt dystrophy	IMAGE:153355	17	q12		Chemokine (C-C motif) ligand 3 mRNA, complete cds|chemokine (C-C motif) ligand 3-like 1	Hs.512304|Hs.512683	No compartment clones match and gene is NOT on array (KRT12)
stocker-holt dystrophy	IMAGE:236059	17	q12	GRB7	growth factor receptor-bound protein 7|growth factor receptor-bound protein 7	Hs.86859	No compartment clones match and gene is NOT on array (KRT12)
stocker-holt dystrophy	IMAGE:365147	17	q12	ERBB2	v-erb-b2 erythroblastic leukemia viral oncogene homolog 2, neuro/glioblastoma derived oncogene homolog (avian)|v-erb-b2 erythroblastic leukemia viral oncogene homolog 2, neuro/glioblastoma derived oncogene homolog (avian)	Hs.446352	No compartment clones match and gene is NOT on array (KRT12)
stocker-holt dystrophy	IMAGE:2072912	17	q12	AATF	apoptosis antagonizing transcription factor	Hs.311079	No compartment clones match and gene is NOT on array (KRT12)
stocker-holt dystrophy	IMAGE:47142	17	q12	PEX12	peroxisomal biogenesis factor 12|peroxisomal biogenesis factor 12	Hs.270532	No compartment clones match and gene is NOT on array (KRT12)
stocker-holt dystrophy	IMAGE:815051	17	q12	FLJ34922	hypothetical protein FLJ34922|hypothetical protein FLJ34922	Hs.235709	No compartment clones match and gene is NOT on array (KRT12)
stocker-holt dystrophy	IMAGE:768460	17	q12	ZNF403	zinc finger protein 403|zinc finger protein 403	Hs.149055	No compartment clones match and gene is NOT on array (KRT12)
stocker-holt dystrophy	IMAGE:460398	17	q12	CCL3	chemokine (C-C motif) ligand 3	Hs.73817	No compartment clones match and gene is NOT on array (KRT12)
stocker-holt dystrophy	IMAGE:461770	17	q12	MLLT6	myeloid/lymphoid or mixed-lineage leukemia (trithorax homolog, Drosophila); translocated to, 6	Hs.282233	No compartment clones match and gene is NOT on array (KRT12)
stocker-holt dystrophy	IMAGE:357651	17	q12	AP1GBP1	AP1 gamma subunit binding protein 1|AP1 gamma subunit binding protein 1	Hs.404215	No compartment clones match and gene is NOT on array (KRT12)
stocker-holt dystrophy	IMAGE:77539	17	q12	CCL16	chemokine (C-C motif) ligand 16|chemokine (C-C motif) ligand 16	Hs.10458	No compartment clones match and gene is NOT on array (KRT12)
stocker-holt dystrophy	IMAGE:810062	17	q12		CDNA FLJ46579 fis, clone THYMU3042758|CDNA FLJ46579 fis, clone THYMU3042758	Hs.371680	No compartment clones match and gene is NOT on array (KRT12)
stocker-holt dystrophy	IMAGE:796885	17	q12	RPL23	ribosomal protein L23	Hs.406300	No compartment clones match and gene is NOT on array (KRT12)
Cornea plana, AR	IMAGE:841691	12	q22	METAP2	methionyl aminopeptidase 2|methionyl aminopeptidase 2	Hs.144906	No compartment clones match and gene is NOT on array (KERA)
Cornea plana, AR	IMAGE:143661	12	q22	NTN4	netrin 4|netrin 4	Hs.102541	No compartment clones match and gene is NOT on array (KERA)
Cornea plana, AR	IMAGE:724609	12	q22		Transcribed sequences|Transcribed sequences	Hs.104643|Hs.506355	No compartment clones match and gene is NOT on array (KERA)
Cornea plana, AR	IMAGE:1635110	12	q22	DAP13	13kDa differentiation-associated protein	Hs.44163	No compartment clones match and gene is NOT on array (KERA)
Cornea plana, AR	IMAGE:141406	12	q22		Transcribed sequences|Transcribed sequences	Hs.433083	No compartment clones match and gene is NOT on array (KERA)
Cornea verticillata	IMAGE:251826	X	q22.1	LOC51186	pp21 homolog	Hs.15984	No compartment clones match and gene is NOT on array (GLA)
Cornea verticillata	IMAGE:2014888	X	q22.1	SRPUL	sushi-repeat protein	Hs.306339	No compartment clones match and gene is NOT on array (GLA)
Cornea verticillata	IMAGE:859654	X	q22.1	ALEX1	ALEX1 protein	Hs.9728	No compartment clones match and gene is NOT on array (GLA)
Cornea verticillata	IMAGE:251452	X	q22.1	ALEX3	ALEX3 protein	Hs.172788	No compartment clones match and gene is NOT on array (GLA)
Cornea verticillata	IMAGE:785684	X	q22.1	FLJ12969	hypothetical protein FLJ12969|hypothetical protein FLJ12969	Hs.119699	No compartment clones match and gene is NOT on array (GLA)
Cornea verticillata	IMAGE:786607	X	q22.2	TCEAL1	transcription elongation factor A (SII)-like 1	Hs.95243	No compartment clones match and gene is NOT on array (GLA)
Cornea verticillata	IMAGE:969593	X	q22.2				No compartment clones match and gene is NOT on array (GLA)
Cornea verticillata	IMAGE:2578251	X	q22.2	MORF4L2	mortality factor 4 like 2	Hs.411358	No compartment clones match and gene is NOT on array (GLA)
Cornea verticillata	IMAGE:2322038	X	q22.3	COL4A6	collagen, type IV, alpha 6	Hs.408	No compartment clones match and gene is NOT on array (GLA)
Cornea verticillata	IMAGE:824111	X	q22.3	DSIPI	delta sleep inducing peptide, immunoreactor	Hs.420569	No compartment clones match and gene is NOT on array (GLA)
Macular corneal dystrophy type 1	IMAGE:299388	16	q22.1	NUTF2	nuclear transport factor 2	Hs.356630	No compartment clones match and gene is NOT on array (CHST6)
Macular corneal dystrophy type 1	IMAGE:840967	16	q22.1	CKLFSF3	chemokine-like factor super family 3|chemokine-like factor super family 3	Hs.298198	No compartment clones match and gene is NOT on array (CHST6)
Macular corneal dystrophy type 1	IMAGE:320509	16	q22.1	CYB5-M	cytochrome b5 outer mitochondrial membrane precursor	Hs.443495	No compartment clones match and gene is NOT on array (CHST6)
Macular corneal dystrophy type 1	IMAGE:165828	16	q22.1	FHOD1	formin homology 2 domain containing 1|formin homology 2 domain containing 1	Hs.95231	No compartment clones match and gene is NOT on array (CHST6)
Macular corneal dystrophy type 1	IMAGE:245137	16	q22.1				No compartment clones match and gene is NOT on array (CHST6)
Macular corneal dystrophy type 1	IMAGE:1916839	16	q22.1	DDX19	DEAD (Asp-Glu-Ala-As) box polypeptide 19	Hs.289097	No compartment clones match and gene is NOT on array (CHST6)
Macular corneal dystrophy type 1	IMAGE:812244	16	q22.1	CKLF	chemokine-like factor	Hs.15159	No compartment clones match and gene is NOT on array (CHST6)
Macular corneal dystrophy type 1	IMAGE:416386	16	q22.1	CDH1	cadherin 1, type 1, E-cadherin (epithelial)	Hs.194657	No compartment clones match and gene is NOT on array (CHST6)
Macular corneal dystrophy type 1	IMAGE:248535	16	q22.1	SNTB2	syntrophin, beta 2 (dystrophin-associated protein A1, 59kDa, basic component 2)	Hs.42219	No compartment clones match and gene is NOT on array (CHST6)
Macular corneal dystrophy type 1	IMAGE:767769	16	q22.1	SLC7A6	solute carrier family 7 (cationic amino acid transporter, y+ system), member 6|solute carrier family 7 (cationic amino acid transporter, y+ system), member 6	Hs.441169	No compartment clones match and gene is NOT on array (CHST6)
Macular corneal dystrophy type 1	IMAGE:727192	16	q22.1	NFATC3	nuclear factor of activated T-cells, cytoplasmic, calcineurin-dependent 3|nuclear factor of activated T-cells, cytoplasmic, calcineurin-dependent 3	Hs.172674	No compartment clones match and gene is NOT on array (CHST6)
Macular corneal dystrophy type 1	IMAGE:1568114	16	q22.1	DNCLI2	dynein, cytoplasmic, light intermediate polypeptide 2	Hs.369068	No compartment clones match and gene is NOT on array (CHST6)
Macular corneal dystrophy type 1	IMAGE:786048	16	q22.1	E2F4	E2F transcription factor 4, p107/p130-binding|E2F transcription factor 4, p107/p130-binding	Hs.108371	No compartment clones match and gene is NOT on array (CHST6)
Macular corneal dystrophy type 1	IMAGE:588829	16	q22.1	AARS	alanyl-tRNA synthetase|alanyl-tRNA synthetase	Hs.315137	No compartment clones match and gene is NOT on array (CHST6)
Macular corneal dystrophy type 1	IMAGE:273540	16	q22.1		zinc finger protein 90 homolog (mouse)	Hs.434928	No compartment clones match and gene is NOT on array (CHST6)
Macular corneal dystrophy type 1	IMAGE:69672	16	q22.1				No compartment clones match and gene is NOT on array (CHST6)
Macular corneal dystrophy type 1	IMAGE:377253	16	q22.1	CIRH1A	cirrhosis, autosomal recessive 1A (cirhin)|cirrhosis, autosomal recessive 1A (cirhin)	Hs.151001	No compartment clones match and gene is NOT on array (CHST6)
Macular corneal dystrophy type 1	IMAGE:813387	16	q22.1	NQO1	NAD(P)H dehydrogenase, quinone 1	Hs.406515	No compartment clones match and gene is NOT on array (CHST6)
Macular corneal dystrophy type 1	IMAGE:796123	16	q22.1		protein arginine N-methyltransferase 7|Transcribed sequence with strong similarity to protein ref:NP_078979.1 (H.sapiens) hypothetical protein FLJ22593 [Homo sapiens]	Hs.458379|Hs.91753	No compartment clones match and gene is NOT on array (CHST6)
Macular corneal dystrophy type 1	IMAGE:1837282	16	q22.1	CKLFSF4	chemokine-like factor super family 4	Hs.325825	No compartment clones match and gene is NOT on array (CHST6)
Macular corneal dystrophy type 1	IMAGE:1010089	16	q22.1		Transcribed sequence with moderate similarity to protein ref:NP_060265.1 (H.sapiens) hypothetical protein FLJ20378 [Homo sapiens]|Transcribed sequence with moderate similarity to protein ref:NP_060265.1 (H.sapiens) hypothetical protein FLJ20378 [Homo sapiens]	Hs.514434	No compartment clones match and gene is NOT on array (CHST6)
Macular corneal dystrophy type 1	IMAGE:486179	16	q22.1	NFAT5	nuclear factor of activated T-cells 5, tonicity-responsive|nuclear factor of activated T-cells 5, tonicity-responsive	Hs.86998	No compartment clones match and gene is NOT on array (CHST6)
Macular corneal dystrophy type 1	IMAGE:2508044	16	q22.2	HP	haptoglobin	Hs.403931	No compartment clones match and gene is NOT on array (CHST6)
Macular corneal dystrophy type 1	IMAGE:809696	16	q22.2	PMFBP1	polyamine modulated factor 1 binding protein 1|DEAH (Asp-Glu-Ala-His) box polypeptide 38	Hs.151218|Hs.512858	No compartment clones match and gene is NOT on array (CHST6)
Macular corneal dystrophy type 1	IMAGE:300474	16	q22.2	AP1G1	adaptor-related protein complex 1, gamma 1 subunit|adaptor-related protein complex 1, gamma 1 subunit	Hs.5344	No compartment clones match and gene is NOT on array (CHST6)
Macular corneal dystrophy type 1	IMAGE:242823	16	q22.2		Hypothetical protein LOC146517, mRNA (cDNA clone IMAGE:5295985), partial cds	Hs.451351	No compartment clones match and gene is NOT on array (CHST6)
Macular corneal dystrophy type 1	IMAGE:461433	16	q22.3	FLJ12270	hypothetical protein FLJ12270	Hs.413396	No compartment clones match and gene is NOT on array (CHST6)
Macular corneal dystrophy type 1	IMAGE:229579	16	q22.3	GLG1	golgi apparatus protein 1	Hs.78979	No compartment clones match and gene is NOT on array (CHST6)
Macular corneal dystrophy type 1	IMAGE:811891	16	q22.3	FA2H	fatty acid 2-hydroxylase	Hs.132380	No compartment clones match and gene is NOT on array (CHST6)
Macular corneal dystrophy type 2	IMAGE:299388	16	q22.1	NUTF2	nuclear transport factor 2	Hs.356630	No compartment clones match and gene is NOT on array (CHST6)
Macular corneal dystrophy type 2	IMAGE:840967	16	q22.1	CKLFSF3	chemokine-like factor super family 3|chemokine-like factor super family 3	Hs.298198	No compartment clones match and gene is NOT on array (CHST6)
Macular corneal dystrophy type 2	IMAGE:320509	16	q22.1	CYB5-M	cytochrome b5 outer mitochondrial membrane precursor	Hs.443495	No compartment clones match and gene is NOT on array (CHST6)
Macular corneal dystrophy type 2	IMAGE:165828	16	q22.1	FHOD1	formin homology 2 domain containing 1|formin homology 2 domain containing 1	Hs.95231	No compartment clones match and gene is NOT on array (CHST6)
Macular corneal dystrophy type 2	IMAGE:245137	16	q22.1				No compartment clones match and gene is NOT on array (CHST6)
Macular corneal dystrophy type 2	IMAGE:1916839	16	q22.1	DDX19	DEAD (Asp-Glu-Ala-As) box polypeptide 19	Hs.289097	No compartment clones match and gene is NOT on array (CHST6)
Macular corneal dystrophy type 2	IMAGE:812244	16	q22.1	CKLF	chemokine-like factor	Hs.15159	No compartment clones match and gene is NOT on array (CHST6)
Macular corneal dystrophy type 2	IMAGE:416386	16	q22.1	CDH1	cadherin 1, type 1, E-cadherin (epithelial)	Hs.194657	No compartment clones match and gene is NOT on array (CHST6)
Macular corneal dystrophy type 2	IMAGE:248535	16	q22.1	SNTB2	syntrophin, beta 2 (dystrophin-associated protein A1, 59kDa, basic component 2)	Hs.42219	No compartment clones match and gene is NOT on array (CHST6)
Macular corneal dystrophy type 2	IMAGE:767769	16	q22.1	SLC7A6	solute carrier family 7 (cationic amino acid transporter, y+ system), member 6|solute carrier family 7 (cationic amino acid transporter, y+ system), member 6	Hs.441169	No compartment clones match and gene is NOT on array (CHST6)
Macular corneal dystrophy type 2	IMAGE:727192	16	q22.1	NFATC3	nuclear factor of activated T-cells, cytoplasmic, calcineurin-dependent 3|nuclear factor of activated T-cells, cytoplasmic, calcineurin-dependent 3	Hs.172674	No compartment clones match and gene is NOT on array (CHST6)
Macular corneal dystrophy type 2	IMAGE:1568114	16	q22.1	DNCLI2	dynein, cytoplasmic, light intermediate polypeptide 2	Hs.369068	No compartment clones match and gene is NOT on array (CHST6)
Macular corneal dystrophy type 2	IMAGE:786048	16	q22.1	E2F4	E2F transcription factor 4, p107/p130-binding|E2F transcription factor 4, p107/p130-binding	Hs.108371	No compartment clones match and gene is NOT on array (CHST6)
Macular corneal dystrophy type 2	IMAGE:588829	16	q22.1	AARS	alanyl-tRNA synthetase|alanyl-tRNA synthetase	Hs.315137	No compartment clones match and gene is NOT on array (CHST6)
Macular corneal dystrophy type 2	IMAGE:273540	16	q22.1		zinc finger protein 90 homolog (mouse)	Hs.434928	No compartment clones match and gene is NOT on array (CHST6)
Macular corneal dystrophy type 2	IMAGE:69672	16	q22.1				No compartment clones match and gene is NOT on array (CHST6)
Macular corneal dystrophy type 2	IMAGE:377253	16	q22.1	CIRH1A	cirrhosis, autosomal recessive 1A (cirhin)|cirrhosis, autosomal recessive 1A (cirhin)	Hs.151001	No compartment clones match and gene is NOT on array (CHST6)
Macular corneal dystrophy type 2	IMAGE:813387	16	q22.1	NQO1	NAD(P)H dehydrogenase, quinone 1	Hs.406515	No compartment clones match and gene is NOT on array (CHST6)
Macular corneal dystrophy type 2	IMAGE:796123	16	q22.1		protein arginine N-methyltransferase 7|Transcribed sequence with strong similarity to protein ref:NP_078979.1 (H.sapiens) hypothetical protein FLJ22593 [Homo sapiens]	Hs.458379|Hs.91753	No compartment clones match and gene is NOT on array (CHST6)
Macular corneal dystrophy type 2	IMAGE:1837282	16	q22.1	CKLFSF4	chemokine-like factor super family 4	Hs.325825	No compartment clones match and gene is NOT on array (CHST6)
Macular corneal dystrophy type 2	IMAGE:1010089	16	q22.1		Transcribed sequence with moderate similarity to protein ref:NP_060265.1 (H.sapiens) hypothetical protein FLJ20378 [Homo sapiens]|Transcribed sequence with moderate similarity to protein ref:NP_060265.1 (H.sapiens) hypothetical protein FLJ20378 [Homo sapiens]	Hs.514434	No compartment clones match and gene is NOT on array (CHST6)
Macular corneal dystrophy type 2	IMAGE:486179	16	q22.1	NFAT5	nuclear factor of activated T-cells 5, tonicity-responsive|nuclear factor of activated T-cells 5, tonicity-responsive	Hs.86998	No compartment clones match and gene is NOT on array (CHST6)
Macular corneal dystrophy type 2	IMAGE:2508044	16	q22.2	HP	haptoglobin	Hs.403931	No compartment clones match and gene is NOT on array (CHST6)
Macular corneal dystrophy type 2	IMAGE:809696	16	q22.2	PMFBP1	polyamine modulated factor 1 binding protein 1|DEAH (Asp-Glu-Ala-His) box polypeptide 38	Hs.151218|Hs.512858	No compartment clones match and gene is NOT on array (CHST6)
Macular corneal dystrophy type 2	IMAGE:300474	16	q22.2	AP1G1	adaptor-related protein complex 1, gamma 1 subunit|adaptor-related protein complex 1, gamma 1 subunit	Hs.5344	No compartment clones match and gene is NOT on array (CHST6)
Macular corneal dystrophy type 2	IMAGE:242823	16	q22.2		Hypothetical protein LOC146517, mRNA (cDNA clone IMAGE:5295985), partial cds	Hs.451351	No compartment clones match and gene is NOT on array (CHST6)
Macular corneal dystrophy type 2	IMAGE:461433	16	q22.3	FLJ12270	hypothetical protein FLJ12270	Hs.413396	No compartment clones match and gene is NOT on array (CHST6)
Macular corneal dystrophy type 2	IMAGE:229579	16	q22.3	GLG1	golgi apparatus protein 1	Hs.78979	No compartment clones match and gene is NOT on array (CHST6)
Macular corneal dystrophy type 2	IMAGE:811891	16	q22.3	FA2H	fatty acid 2-hydroxylase	Hs.132380	No compartment clones match and gene is NOT on array (CHST6)
Granular corneal dystrophy Type I	IMAGE:1636181	5	q31.1	CXCL14	chemokine (C-X-C motif) ligand 14	Hs.24395	In compartment list (TGFBI)
Granular corneal dystrophy Type I	IMAGE:503555	5	q31.1	HSPA4	heat shock 70kDa protein 4	Hs.90093	In compartment list (TGFBI)
Granular corneal dystrophy Type I	IMAGE:1060676	5	q31.1		Clone IMAGE:3904174, mRNA	Hs.116388	In compartment list (TGFBI)
Granular corneal dystrophy Type I	IMAGE:809779	5	q31.1	PHF15	PHD finger protein 15|PHD finger protein 15	Hs.397990	In compartment list (TGFBI)
Granular corneal dystrophy Type I	IMAGE:826089	5	q31.1	CAMLG	calcium modulating ligand	Hs.13572	In compartment list (TGFBI)
Granular corneal dystrophy Type I	IMAGE:843075	5	q31.1	H2AFY	H2A histone family, member Y|H2A histone family, member Y	Hs.75258	In compartment list (TGFBI)
Granular corneal dystrophy Type I	IMAGE:250519	5	q31.1	DDX46	DEAD (Asp-Glu-Ala-Asp) box polypeptide 46	Hs.486709	In compartment list (TGFBI)
Granular corneal dystrophy Type I	IMAGE:950606	5	q31.1				In compartment list (TGFBI)
Granular corneal dystrophy Type I	IMAGE:898138	5	q31.1		ubiquitin-conjugating enzyme E2B (RAD6 homolog)	Hs.385986	In compartment list (TGFBI)
Granular corneal dystrophy Type I	IMAGE:308466	5	q31.1	SARA2	SAR1a gene homolog 2 (S. cerevisiae)|SAR1a gene homolog 2 (S. cerevisiae)	Hs.279582	In compartment list (TGFBI)
Granular corneal dystrophy Type I	IMAGE:362770	5	q31.1	HTGN29	HTGN29 protein|HTGN29 protein	Hs.283437	In compartment list (TGFBI)
Granular corneal dystrophy Type I	IMAGE:149058	5	q31.1		MAD, mothers against decapentaplegic homolog 5 (Drosophila)|MAD, mothers against decapentaplegic homolog 5 (Drosophila)	Hs.167700	In compartment list (TGFBI)
Granular corneal dystrophy Type I	IMAGE:2510394	5	q31.1	VDAC1	voltage-dependent anion channel 1	Hs.404814	In compartment list (TGFBI)
Granular corneal dystrophy Type I	IMAGE:27769	5	q31.1		chemokine (C-X-C motif) ligand 14|Transcribed sequences	Hs.24395|Hs.483444	In compartment list (TGFBI)
Granular corneal dystrophy Type I	IMAGE:868212	5	q31.1	TGFBI	transforming growth factor, beta-induced, 68kDa	Hs.421496	In compartment list (TGFBI)
Granular corneal dystrophy Type I	IMAGE:366238	5	q31.1	AF5Q31	ALL1 fused gene from 5q31|ALL1 fused gene from 5q31	Hs.446658	In compartment list (TGFBI)
Granular corneal dystrophy Type I	IMAGE:897164	5	q31.2	CTNNA1	catenin (cadherin-associated protein), alpha 1, 102kDa	Hs.254321	In compartment list (TGFBI)
Granular corneal dystrophy Type I	IMAGE:161950	5	q31.2	JMJD1B	jumonji domain containing 1B|jumonji domain containing 1B	Hs.24125	In compartment list (TGFBI)
Granular corneal dystrophy Type I	IMAGE:1869512	5	q31.2		Transcribed sequences	Hs.145647	In compartment list (TGFBI)
Granular corneal dystrophy Type I	IMAGE:593164	5	q31.2	UBE2D2	ubiquitin-conjugating enzyme E2D 2 (UBC4/5 homolog, yeast)	Hs.108332	In compartment list (TGFBI)
Granular corneal dystrophy Type I	IMAGE:32772	5	q31.2	C5orf6	chromosome 5 open reading frame 6	Hs.54056	In compartment list (TGFBI)
Granular corneal dystrophy Type I	IMAGE:510170	5	q31.2	PAIP2	poly(A) binding protein interacting protein 2|poly(A) binding protein interacting protein 2	Hs.396644	In compartment list (TGFBI)
Granular corneal dystrophy Type I	IMAGE:1711148	5	q31.2				In compartment list (TGFBI)
Granular corneal dystrophy Type I	IMAGE:2514377	5	q31.2	BRD8	bromodomain containing 8	Hs.468207	In compartment list (TGFBI)
Granular corneal dystrophy Type I	IMAGE:261472	5	q31.3	ORF1-FL49	putative nuclear protein ORF1-FL49	Hs.323512	In compartment list (TGFBI)
Granular corneal dystrophy Type I	IMAGE:376893	5	q31.3		Transcribed sequences|Transcribed sequences	Hs.62800	In compartment list (TGFBI)
Granular corneal dystrophy Type I	IMAGE:417018	5	q31.3	CD14	CD14 antigen	Hs.163867	In compartment list (TGFBI)
Granular corneal dystrophy Type I	IMAGE:795850	5	q31.3	TAF7	TAF7 RNA polymerase II, TATA box binding protein (TBP)-associated factor, 55kDa|TAF7 RNA polymerase II, TATA box binding protein (TBP)-associated factor, 55kDa	Hs.438838	In compartment list (TGFBI)
Granular corneal dystrophy Type I	IMAGE:855586	5	q31.3	NR3C1	nuclear receptor subfamily 3, group C, member 1 (glucocorticoid receptor)	Hs.126608	In compartment list (TGFBI)
Granular corneal dystrophy Type I	IMAGE:2435497	5	q31.3	HARS	histidyl-tRNA synthetase	Hs.77798	In compartment list (TGFBI)
Granular corneal dystrophy Type I	IMAGE:811751	5	q31.3		CDNA clone MGC:27375 IMAGE:4688423, complete cds	Hs.293782	In compartment list (TGFBI)
Granular corneal dystrophy Type I	IMAGE:795882	5	q31.3	GNPDA1	glucosamine-6-phosphate deaminase 1|glucosamine-6-phosphate deaminase 1	Hs.278500	In compartment list (TGFBI)
Granular corneal dystrophy Type I	IMAGE:1570047	5	q31.3	MASK	multiple ankyrin repeats, single KH-domain (MASK) homolog	Hs.406840	In compartment list (TGFBI)
Granular corneal dystrophy Type I	1240116	5	q31.3	NRG2	neuregulin 2	Hs.408515	In compartment list (TGFBI)
Granular corneal dystrophy Type I	IMAGE:796739	5	q31.3	NDFIP1	Nedd4 family interacting protein 1	Hs.9788	In compartment list (TGFBI)
Granular corneal dystrophy Type I	IMAGE:771236	5	q31.3	PCDH1	protocadherin 1 (cadherin-like 1)|protocadherin 1 (cadherin-like 1)	Hs.79769	In compartment list (TGFBI)
Granular corneal dystrophy Type I	IMAGE:23282	5	q31.3	IK	IK cytokine, down-regulator of HLA II|IK cytokine, down-regulator of HLA II	Hs.421245	In compartment list (TGFBI)
Granular corneal dystrophy Type I	IMAGE:239877	5	q31.3	HDAC3	histone deacetylase 3|histone deacetylase 3	Hs.388681	In compartment list (TGFBI)
Granular corneal dystrophy Type II(Avellino)	IMAGE:1636181	5	q31.1	CXCL14	chemokine (C-X-C motif) ligand 14	Hs.24395	In compartment list (TGFBI)
Granular corneal dystrophy Type II(Avellino)	IMAGE:503555	5	q31.1	HSPA4	heat shock 70kDa protein 4	Hs.90093	In compartment list (TGFBI)
Granular corneal dystrophy Type II(Avellino)	IMAGE:1060676	5	q31.1		Clone IMAGE:3904174, mRNA	Hs.116388	In compartment list (TGFBI)
Granular corneal dystrophy Type II(Avellino)	IMAGE:809779	5	q31.1	PHF15	PHD finger protein 15|PHD finger protein 15	Hs.397990	In compartment list (TGFBI)
Granular corneal dystrophy Type II(Avellino)	IMAGE:826089	5	q31.1	CAMLG	calcium modulating ligand	Hs.13572	In compartment list (TGFBI)
Granular corneal dystrophy Type II(Avellino)	IMAGE:843075	5	q31.1	H2AFY	H2A histone family, member Y|H2A histone family, member Y	Hs.75258	In compartment list (TGFBI)
Granular corneal dystrophy Type II(Avellino)	IMAGE:250519	5	q31.1	DDX46	DEAD (Asp-Glu-Ala-Asp) box polypeptide 46	Hs.486709	In compartment list (TGFBI)
Granular corneal dystrophy Type II(Avellino)	IMAGE:950606	5	q31.1				In compartment list (TGFBI)
Granular corneal dystrophy Type II(Avellino)	IMAGE:898138	5	q31.1		ubiquitin-conjugating enzyme E2B (RAD6 homolog)	Hs.385986	In compartment list (TGFBI)
Granular corneal dystrophy Type II(Avellino)	IMAGE:308466	5	q31.1	SARA2	SAR1a gene homolog 2 (S. cerevisiae)|SAR1a gene homolog 2 (S. cerevisiae)	Hs.279582	In compartment list (TGFBI)
Granular corneal dystrophy Type II(Avellino)	IMAGE:362770	5	q31.1	HTGN29	HTGN29 protein|HTGN29 protein	Hs.283437	In compartment list (TGFBI)
Granular corneal dystrophy Type II(Avellino)	IMAGE:149058	5	q31.1		MAD, mothers against decapentaplegic homolog 5 (Drosophila)|MAD, mothers against decapentaplegic homolog 5 (Drosophila)	Hs.167700	In compartment list (TGFBI)
Granular corneal dystrophy Type II(Avellino)	IMAGE:2510394	5	q31.1	VDAC1	voltage-dependent anion channel 1	Hs.404814	In compartment list (TGFBI)
Granular corneal dystrophy Type II(Avellino)	IMAGE:27769	5	q31.1		chemokine (C-X-C motif) ligand 14|Transcribed sequences	Hs.24395|Hs.483444	In compartment list (TGFBI)
Granular corneal dystrophy Type II(Avellino)	IMAGE:868212	5	q31.1	TGFBI	transforming growth factor, beta-induced, 68kDa	Hs.421496	In compartment list (TGFBI)
Granular corneal dystrophy Type II(Avellino)	IMAGE:366238	5	q31.1	AF5Q31	ALL1 fused gene from 5q31|ALL1 fused gene from 5q31	Hs.446658	In compartment list (TGFBI)
Granular corneal dystrophy Type II(Avellino)	IMAGE:897164	5	q31.2	CTNNA1	catenin (cadherin-associated protein), alpha 1, 102kDa	Hs.254321	In compartment list (TGFBI)
Granular corneal dystrophy Type II(Avellino)	IMAGE:161950	5	q31.2	JMJD1B	jumonji domain containing 1B|jumonji domain containing 1B	Hs.24125	In compartment list (TGFBI)
Granular corneal dystrophy Type II(Avellino)	IMAGE:1869512	5	q31.2		Transcribed sequences	Hs.145647	In compartment list (TGFBI)
Granular corneal dystrophy Type II(Avellino)	IMAGE:593164	5	q31.2	UBE2D2	ubiquitin-conjugating enzyme E2D 2 (UBC4/5 homolog, yeast)	Hs.108332	In compartment list (TGFBI)
Granular corneal dystrophy Type II(Avellino)	IMAGE:32772	5	q31.2	C5orf6	chromosome 5 open reading frame 6	Hs.54056	In compartment list (TGFBI)
Granular corneal dystrophy Type II(Avellino)	IMAGE:510170	5	q31.2	PAIP2	poly(A) binding protein interacting protein 2|poly(A) binding protein interacting protein 2	Hs.396644	In compartment list (TGFBI)
Granular corneal dystrophy Type II(Avellino)	IMAGE:1711148	5	q31.2				In compartment list (TGFBI)
Granular corneal dystrophy Type II(Avellino)	IMAGE:2514377	5	q31.2	BRD8	bromodomain containing 8	Hs.468207	In compartment list (TGFBI)
Granular corneal dystrophy Type II(Avellino)	IMAGE:261472	5	q31.3	ORF1-FL49	putative nuclear protein ORF1-FL49	Hs.323512	In compartment list (TGFBI)
Granular corneal dystrophy Type II(Avellino)	IMAGE:376893	5	q31.3		Transcribed sequences|Transcribed sequences	Hs.62800	In compartment list (TGFBI)
Granular corneal dystrophy Type II(Avellino)	IMAGE:417018	5	q31.3	CD14	CD14 antigen	Hs.163867	In compartment list (TGFBI)
Granular corneal dystrophy Type II(Avellino)	IMAGE:795850	5	q31.3	TAF7	TAF7 RNA polymerase II, TATA box binding protein (TBP)-associated factor, 55kDa|TAF7 RNA polymerase II, TATA box binding protein (TBP)-associated factor, 55kDa	Hs.438838	In compartment list (TGFBI)
Granular corneal dystrophy Type II(Avellino)	IMAGE:855586	5	q31.3	NR3C1	nuclear receptor subfamily 3, group C, member 1 (glucocorticoid receptor)	Hs.126608	In compartment list (TGFBI)
Granular corneal dystrophy Type II(Avellino)	IMAGE:2435497	5	q31.3	HARS	histidyl-tRNA synthetase	Hs.77798	In compartment list (TGFBI)
Granular corneal dystrophy Type II(Avellino)	IMAGE:811751	5	q31.3		CDNA clone MGC:27375 IMAGE:4688423, complete cds	Hs.293782	In compartment list (TGFBI)
Granular corneal dystrophy Type II(Avellino)	IMAGE:795882	5	q31.3	GNPDA1	glucosamine-6-phosphate deaminase 1|glucosamine-6-phosphate deaminase 1	Hs.278500	In compartment list (TGFBI)
Granular corneal dystrophy Type II(Avellino)	IMAGE:1570047	5	q31.3	MASK	multiple ankyrin repeats, single KH-domain (MASK) homolog	Hs.406840	In compartment list (TGFBI)
Granular corneal dystrophy Type II(Avellino)	1240116	5	q31.3	NRG2	neuregulin 2	Hs.408515	In compartment list (TGFBI)
Granular corneal dystrophy Type II(Avellino)	IMAGE:796739	5	q31.3	NDFIP1	Nedd4 family interacting protein 1	Hs.9788	In compartment list (TGFBI)
Granular corneal dystrophy Type II(Avellino)	IMAGE:771236	5	q31.3	PCDH1	protocadherin 1 (cadherin-like 1)|protocadherin 1 (cadherin-like 1)	Hs.79769	In compartment list (TGFBI)
Granular corneal dystrophy Type II(Avellino)	IMAGE:23282	5	q31.3	IK	IK cytokine, down-regulator of HLA II|IK cytokine, down-regulator of HLA II	Hs.421245	In compartment list (TGFBI)
Granular corneal dystrophy Type II(Avellino)	IMAGE:239877	5	q31.3	HDAC3	histone deacetylase 3|histone deacetylase 3	Hs.388681	In compartment list (TGFBI)
Granular corneal dystrophy Type III (R-Bucklers)	IMAGE:1636181	5	q31.1	CXCL14	chemokine (C-X-C motif) ligand 14	Hs.24395	In compartment list (TGFBI)
Granular corneal dystrophy Type III (R-Bucklers)	IMAGE:503555	5	q31.1	HSPA4	heat shock 70kDa protein 4	Hs.90093	In compartment list (TGFBI)
Granular corneal dystrophy Type III (R-Bucklers)	IMAGE:1060676	5	q31.1		Clone IMAGE:3904174, mRNA	Hs.116388	In compartment list (TGFBI)
Granular corneal dystrophy Type III (R-Bucklers)	IMAGE:809779	5	q31.1	PHF15	PHD finger protein 15|PHD finger protein 15	Hs.397990	In compartment list (TGFBI)
Granular corneal dystrophy Type III (R-Bucklers)	IMAGE:826089	5	q31.1	CAMLG	calcium modulating ligand	Hs.13572	In compartment list (TGFBI)
Granular corneal dystrophy Type III (R-Bucklers)	IMAGE:843075	5	q31.1	H2AFY	H2A histone family, member Y|H2A histone family, member Y	Hs.75258	In compartment list (TGFBI)
Granular corneal dystrophy Type III (R-Bucklers)	IMAGE:250519	5	q31.1	DDX46	DEAD (Asp-Glu-Ala-Asp) box polypeptide 46	Hs.486709	In compartment list (TGFBI)
Granular corneal dystrophy Type III (R-Bucklers)	IMAGE:950606	5	q31.1				In compartment list (TGFBI)
Granular corneal dystrophy Type III (R-Bucklers)	IMAGE:898138	5	q31.1		ubiquitin-conjugating enzyme E2B (RAD6 homolog)	Hs.385986	In compartment list (TGFBI)
Granular corneal dystrophy Type III (R-Bucklers)	IMAGE:308466	5	q31.1	SARA2	SAR1a gene homolog 2 (S. cerevisiae)|SAR1a gene homolog 2 (S. cerevisiae)	Hs.279582	In compartment list (TGFBI)
Granular corneal dystrophy Type III (R-Bucklers)	IMAGE:362770	5	q31.1	HTGN29	HTGN29 protein|HTGN29 protein	Hs.283437	In compartment list (TGFBI)
Granular corneal dystrophy Type III (R-Bucklers)	IMAGE:149058	5	q31.1		MAD, mothers against decapentaplegic homolog 5 (Drosophila)|MAD, mothers against decapentaplegic homolog 5 (Drosophila)	Hs.167700	In compartment list (TGFBI)
Granular corneal dystrophy Type III (R-Bucklers)	IMAGE:2510394	5	q31.1	VDAC1	voltage-dependent anion channel 1	Hs.404814	In compartment list (TGFBI)
Granular corneal dystrophy Type III (R-Bucklers)	IMAGE:27769	5	q31.1		chemokine (C-X-C motif) ligand 14|Transcribed sequences	Hs.24395|Hs.483444	In compartment list (TGFBI)
Granular corneal dystrophy Type III (R-Bucklers)	IMAGE:868212	5	q31.1	TGFBI	transforming growth factor, beta-induced, 68kDa	Hs.421496	In compartment list (TGFBI)
Granular corneal dystrophy Type III (R-Bucklers)	IMAGE:366238	5	q31.1	AF5Q31	ALL1 fused gene from 5q31|ALL1 fused gene from 5q31	Hs.446658	In compartment list (TGFBI)
Granular corneal dystrophy Type III (R-Bucklers)	IMAGE:897164	5	q31.2	CTNNA1	catenin (cadherin-associated protein), alpha 1, 102kDa	Hs.254321	In compartment list (TGFBI)
Granular corneal dystrophy Type III (R-Bucklers)	IMAGE:161950	5	q31.2	JMJD1B	jumonji domain containing 1B|jumonji domain containing 1B	Hs.24125	In compartment list (TGFBI)
Granular corneal dystrophy Type III (R-Bucklers)	IMAGE:1869512	5	q31.2		Transcribed sequences	Hs.145647	In compartment list (TGFBI)
Granular corneal dystrophy Type III (R-Bucklers)	IMAGE:593164	5	q31.2	UBE2D2	ubiquitin-conjugating enzyme E2D 2 (UBC4/5 homolog, yeast)	Hs.108332	In compartment list (TGFBI)
Granular corneal dystrophy Type III (R-Bucklers)	IMAGE:32772	5	q31.2	C5orf6	chromosome 5 open reading frame 6	Hs.54056	In compartment list (TGFBI)
Granular corneal dystrophy Type III (R-Bucklers)	IMAGE:510170	5	q31.2	PAIP2	poly(A) binding protein interacting protein 2|poly(A) binding protein interacting protein 2	Hs.396644	In compartment list (TGFBI)
Granular corneal dystrophy Type III (R-Bucklers)	IMAGE:1711148	5	q31.2				In compartment list (TGFBI)
Granular corneal dystrophy Type III (R-Bucklers)	IMAGE:2514377	5	q31.2	BRD8	bromodomain containing 8	Hs.468207	In compartment list (TGFBI)
Granular corneal dystrophy Type III (R-Bucklers)	IMAGE:261472	5	q31.3	ORF1-FL49	putative nuclear protein ORF1-FL49	Hs.323512	In compartment list (TGFBI)
Granular corneal dystrophy Type III (R-Bucklers)	IMAGE:376893	5	q31.3		Transcribed sequences|Transcribed sequences	Hs.62800	In compartment list (TGFBI)
Granular corneal dystrophy Type III (R-Bucklers)	IMAGE:417018	5	q31.3	CD14	CD14 antigen	Hs.163867	In compartment list (TGFBI)
Granular corneal dystrophy Type III (R-Bucklers)	IMAGE:795850	5	q31.3	TAF7	TAF7 RNA polymerase II, TATA box binding protein (TBP)-associated factor, 55kDa|TAF7 RNA polymerase II, TATA box binding protein (TBP)-associated factor, 55kDa	Hs.438838	In compartment list (TGFBI)
Granular corneal dystrophy Type III (R-Bucklers)	IMAGE:855586	5	q31.3	NR3C1	nuclear receptor subfamily 3, group C, member 1 (glucocorticoid receptor)	Hs.126608	In compartment list (TGFBI)
Granular corneal dystrophy Type III (R-Bucklers)	IMAGE:2435497	5	q31.3	HARS	histidyl-tRNA synthetase	Hs.77798	In compartment list (TGFBI)
Granular corneal dystrophy Type III (R-Bucklers)	IMAGE:811751	5	q31.3		CDNA clone MGC:27375 IMAGE:4688423, complete cds	Hs.293782	In compartment list (TGFBI)
Granular corneal dystrophy Type III (R-Bucklers)	IMAGE:795882	5	q31.3	GNPDA1	glucosamine-6-phosphate deaminase 1|glucosamine-6-phosphate deaminase 1	Hs.278500	In compartment list (TGFBI)
Granular corneal dystrophy Type III (R-Bucklers)	IMAGE:1570047	5	q31.3	MASK	multiple ankyrin repeats, single KH-domain (MASK) homolog	Hs.406840	In compartment list (TGFBI)
Granular corneal dystrophy Type III (R-Bucklers)	1240116	5	q31.3	NRG2	neuregulin 2	Hs.408515	In compartment list (TGFBI)
Granular corneal dystrophy Type III (R-Bucklers)	IMAGE:796739	5	q31.3	NDFIP1	Nedd4 family interacting protein 1	Hs.9788	In compartment list (TGFBI)
Granular corneal dystrophy Type III (R-Bucklers)	IMAGE:771236	5	q31.3	PCDH1	protocadherin 1 (cadherin-like 1)|protocadherin 1 (cadherin-like 1)	Hs.79769	In compartment list (TGFBI)
Granular corneal dystrophy Type III (R-Bucklers)	IMAGE:23282	5	q31.3	IK	IK cytokine, down-regulator of HLA II|IK cytokine, down-regulator of HLA II	Hs.421245	In compartment list (TGFBI)
Granular corneal dystrophy Type III (R-Bucklers)	IMAGE:239877	5	q31.3	HDAC3	histone deacetylase 3|histone deacetylase 3	Hs.388681	In compartment list (TGFBI)
Lattice corneal dystrophy Type I	IMAGE:1636181	5	q31.1	CXCL14	chemokine (C-X-C motif) ligand 14	Hs.24395	In compartment list (TGFBI)
Lattice corneal dystrophy Type I	IMAGE:503555	5	q31.1	HSPA4	heat shock 70kDa protein 4	Hs.90093	In compartment list (TGFBI)
Lattice corneal dystrophy Type I	IMAGE:1060676	5	q31.1		Clone IMAGE:3904174, mRNA	Hs.116388	In compartment list (TGFBI)
Lattice corneal dystrophy Type I	IMAGE:809779	5	q31.1	PHF15	PHD finger protein 15|PHD finger protein 15	Hs.397990	In compartment list (TGFBI)
Lattice corneal dystrophy Type I	IMAGE:826089	5	q31.1	CAMLG	calcium modulating ligand	Hs.13572	In compartment list (TGFBI)
Lattice corneal dystrophy Type I	IMAGE:843075	5	q31.1	H2AFY	H2A histone family, member Y|H2A histone family, member Y	Hs.75258	In compartment list (TGFBI)
Lattice corneal dystrophy Type I	IMAGE:250519	5	q31.1	DDX46	DEAD (Asp-Glu-Ala-Asp) box polypeptide 46	Hs.486709	In compartment list (TGFBI)
Lattice corneal dystrophy Type I	IMAGE:950606	5	q31.1				In compartment list (TGFBI)
Lattice corneal dystrophy Type I	IMAGE:898138	5	q31.1		ubiquitin-conjugating enzyme E2B (RAD6 homolog)	Hs.385986	In compartment list (TGFBI)
Lattice corneal dystrophy Type I	IMAGE:308466	5	q31.1	SARA2	SAR1a gene homolog 2 (S. cerevisiae)|SAR1a gene homolog 2 (S. cerevisiae)	Hs.279582	In compartment list (TGFBI)
Lattice corneal dystrophy Type I	IMAGE:362770	5	q31.1	HTGN29	HTGN29 protein|HTGN29 protein	Hs.283437	In compartment list (TGFBI)
Lattice corneal dystrophy Type I	IMAGE:149058	5	q31.1		MAD, mothers against decapentaplegic homolog 5 (Drosophila)|MAD, mothers against decapentaplegic homolog 5 (Drosophila)	Hs.167700	In compartment list (TGFBI)
Lattice corneal dystrophy Type I	IMAGE:2510394	5	q31.1	VDAC1	voltage-dependent anion channel 1	Hs.404814	In compartment list (TGFBI)
Lattice corneal dystrophy Type I	IMAGE:27769	5	q31.1		chemokine (C-X-C motif) ligand 14|Transcribed sequences	Hs.24395|Hs.483444	In compartment list (TGFBI)
Lattice corneal dystrophy Type I	IMAGE:868212	5	q31.1	TGFBI	transforming growth factor, beta-induced, 68kDa	Hs.421496	In compartment list (TGFBI)
Lattice corneal dystrophy Type I	IMAGE:366238	5	q31.1	AF5Q31	ALL1 fused gene from 5q31|ALL1 fused gene from 5q31	Hs.446658	In compartment list (TGFBI)
Lattice corneal dystrophy Type I	IMAGE:897164	5	q31.2	CTNNA1	catenin (cadherin-associated protein), alpha 1, 102kDa	Hs.254321	In compartment list (TGFBI)
Lattice corneal dystrophy Type I	IMAGE:161950	5	q31.2	JMJD1B	jumonji domain containing 1B|jumonji domain containing 1B	Hs.24125	In compartment list (TGFBI)
Lattice corneal dystrophy Type I	IMAGE:1869512	5	q31.2		Transcribed sequences	Hs.145647	In compartment list (TGFBI)
Lattice corneal dystrophy Type I	IMAGE:593164	5	q31.2	UBE2D2	ubiquitin-conjugating enzyme E2D 2 (UBC4/5 homolog, yeast)	Hs.108332	In compartment list (TGFBI)
Lattice corneal dystrophy Type I	IMAGE:32772	5	q31.2	C5orf6	chromosome 5 open reading frame 6	Hs.54056	In compartment list (TGFBI)
Lattice corneal dystrophy Type I	IMAGE:510170	5	q31.2	PAIP2	poly(A) binding protein interacting protein 2|poly(A) binding protein interacting protein 2	Hs.396644	In compartment list (TGFBI)
Lattice corneal dystrophy Type I	IMAGE:1711148	5	q31.2				In compartment list (TGFBI)
Lattice corneal dystrophy Type I	IMAGE:2514377	5	q31.2	BRD8	bromodomain containing 8	Hs.468207	In compartment list (TGFBI)
Lattice corneal dystrophy Type I	IMAGE:261472	5	q31.3	ORF1-FL49	putative nuclear protein ORF1-FL49	Hs.323512	In compartment list (TGFBI)
Lattice corneal dystrophy Type I	IMAGE:376893	5	q31.3		Transcribed sequences|Transcribed sequences	Hs.62800	In compartment list (TGFBI)
Lattice corneal dystrophy Type I	IMAGE:417018	5	q31.3	CD14	CD14 antigen	Hs.163867	In compartment list (TGFBI)
Lattice corneal dystrophy Type I	IMAGE:795850	5	q31.3	TAF7	TAF7 RNA polymerase II, TATA box binding protein (TBP)-associated factor, 55kDa|TAF7 RNA polymerase II, TATA box binding protein (TBP)-associated factor, 55kDa	Hs.438838	In compartment list (TGFBI)
Lattice corneal dystrophy Type I	IMAGE:855586	5	q31.3	NR3C1	nuclear receptor subfamily 3, group C, member 1 (glucocorticoid receptor)	Hs.126608	In compartment list (TGFBI)
Lattice corneal dystrophy Type I	IMAGE:2435497	5	q31.3	HARS	histidyl-tRNA synthetase	Hs.77798	In compartment list (TGFBI)
Lattice corneal dystrophy Type I	IMAGE:811751	5	q31.3		CDNA clone MGC:27375 IMAGE:4688423, complete cds	Hs.293782	In compartment list (TGFBI)
Lattice corneal dystrophy Type I	IMAGE:795882	5	q31.3	GNPDA1	glucosamine-6-phosphate deaminase 1|glucosamine-6-phosphate deaminase 1	Hs.278500	In compartment list (TGFBI)
Lattice corneal dystrophy Type I	IMAGE:1570047	5	q31.3	MASK	multiple ankyrin repeats, single KH-domain (MASK) homolog	Hs.406840	In compartment list (TGFBI)
Lattice corneal dystrophy Type I	1240116	5	q31.3	NRG2	neuregulin 2	Hs.408515	In compartment list (TGFBI)
Lattice corneal dystrophy Type I	IMAGE:796739	5	q31.3	NDFIP1	Nedd4 family interacting protein 1	Hs.9788	In compartment list (TGFBI)
Lattice corneal dystrophy Type I	IMAGE:771236	5	q31.3	PCDH1	protocadherin 1 (cadherin-like 1)|protocadherin 1 (cadherin-like 1)	Hs.79769	In compartment list (TGFBI)
Lattice corneal dystrophy Type I	IMAGE:23282	5	q31.3	IK	IK cytokine, down-regulator of HLA II|IK cytokine, down-regulator of HLA II	Hs.421245	In compartment list (TGFBI)
Lattice corneal dystrophy Type I	IMAGE:239877	5	q31.3	HDAC3	histone deacetylase 3|histone deacetylase 3	Hs.388681	In compartment list (TGFBI)
Lattice corneal dystrophy Type IIIA	IMAGE:1636181	5	q31.1	CXCL14	chemokine (C-X-C motif) ligand 14	Hs.24395	In compartment list (TGFBI)
Lattice corneal dystrophy Type IIIA	IMAGE:503555	5	q31.1	HSPA4	heat shock 70kDa protein 4	Hs.90093	In compartment list (TGFBI)
Lattice corneal dystrophy Type IIIA	IMAGE:1060676	5	q31.1		Clone IMAGE:3904174, mRNA	Hs.116388	In compartment list (TGFBI)
Lattice corneal dystrophy Type IIIA	IMAGE:809779	5	q31.1	PHF15	PHD finger protein 15|PHD finger protein 15	Hs.397990	In compartment list (TGFBI)
Lattice corneal dystrophy Type IIIA	IMAGE:826089	5	q31.1	CAMLG	calcium modulating ligand	Hs.13572	In compartment list (TGFBI)
Lattice corneal dystrophy Type IIIA	IMAGE:843075	5	q31.1	H2AFY	H2A histone family, member Y|H2A histone family, member Y	Hs.75258	In compartment list (TGFBI)
Lattice corneal dystrophy Type IIIA	IMAGE:250519	5	q31.1	DDX46	DEAD (Asp-Glu-Ala-Asp) box polypeptide 46	Hs.486709	In compartment list (TGFBI)
Lattice corneal dystrophy Type IIIA	IMAGE:950606	5	q31.1				In compartment list (TGFBI)
Lattice corneal dystrophy Type IIIA	IMAGE:898138	5	q31.1		ubiquitin-conjugating enzyme E2B (RAD6 homolog)	Hs.385986	In compartment list (TGFBI)
Lattice corneal dystrophy Type IIIA	IMAGE:308466	5	q31.1	SARA2	SAR1a gene homolog 2 (S. cerevisiae)|SAR1a gene homolog 2 (S. cerevisiae)	Hs.279582	In compartment list (TGFBI)
Lattice corneal dystrophy Type IIIA	IMAGE:362770	5	q31.1	HTGN29	HTGN29 protein|HTGN29 protein	Hs.283437	In compartment list (TGFBI)
Lattice corneal dystrophy Type IIIA	IMAGE:149058	5	q31.1		MAD, mothers against decapentaplegic homolog 5 (Drosophila)|MAD, mothers against decapentaplegic homolog 5 (Drosophila)	Hs.167700	In compartment list (TGFBI)
Lattice corneal dystrophy Type IIIA	IMAGE:2510394	5	q31.1	VDAC1	voltage-dependent anion channel 1	Hs.404814	In compartment list (TGFBI)
Lattice corneal dystrophy Type IIIA	IMAGE:27769	5	q31.1		chemokine (C-X-C motif) ligand 14|Transcribed sequences	Hs.24395|Hs.483444	In compartment list (TGFBI)
Lattice corneal dystrophy Type IIIA	IMAGE:868212	5	q31.1	TGFBI	transforming growth factor, beta-induced, 68kDa	Hs.421496	In compartment list (TGFBI)
Lattice corneal dystrophy Type IIIA	IMAGE:366238	5	q31.1	AF5Q31	ALL1 fused gene from 5q31|ALL1 fused gene from 5q31	Hs.446658	In compartment list (TGFBI)
Lattice corneal dystrophy Type IIIA	IMAGE:897164	5	q31.2	CTNNA1	catenin (cadherin-associated protein), alpha 1, 102kDa	Hs.254321	In compartment list (TGFBI)
Lattice corneal dystrophy Type IIIA	IMAGE:161950	5	q31.2	JMJD1B	jumonji domain containing 1B|jumonji domain containing 1B	Hs.24125	In compartment list (TGFBI)
Lattice corneal dystrophy Type IIIA	IMAGE:1869512	5	q31.2		Transcribed sequences	Hs.145647	In compartment list (TGFBI)
Lattice corneal dystrophy Type IIIA	IMAGE:593164	5	q31.2	UBE2D2	ubiquitin-conjugating enzyme E2D 2 (UBC4/5 homolog, yeast)	Hs.108332	In compartment list (TGFBI)
Lattice corneal dystrophy Type IIIA	IMAGE:32772	5	q31.2	C5orf6	chromosome 5 open reading frame 6	Hs.54056	In compartment list (TGFBI)
Lattice corneal dystrophy Type IIIA	IMAGE:510170	5	q31.2	PAIP2	poly(A) binding protein interacting protein 2|poly(A) binding protein interacting protein 2	Hs.396644	In compartment list (TGFBI)
Lattice corneal dystrophy Type IIIA	IMAGE:1711148	5	q31.2				In compartment list (TGFBI)
Lattice corneal dystrophy Type IIIA	IMAGE:2514377	5	q31.2	BRD8	bromodomain containing 8	Hs.468207	In compartment list (TGFBI)
Lattice corneal dystrophy Type IIIA	IMAGE:261472	5	q31.3	ORF1-FL49	putative nuclear protein ORF1-FL49	Hs.323512	In compartment list (TGFBI)
Lattice corneal dystrophy Type IIIA	IMAGE:376893	5	q31.3		Transcribed sequences|Transcribed sequences	Hs.62800	In compartment list (TGFBI)
Lattice corneal dystrophy Type IIIA	IMAGE:417018	5	q31.3	CD14	CD14 antigen	Hs.163867	In compartment list (TGFBI)
Lattice corneal dystrophy Type IIIA	IMAGE:795850	5	q31.3	TAF7	TAF7 RNA polymerase II, TATA box binding protein (TBP)-associated factor, 55kDa|TAF7 RNA polymerase II, TATA box binding protein (TBP)-associated factor, 55kDa	Hs.438838	In compartment list (TGFBI)
Lattice corneal dystrophy Type IIIA	IMAGE:855586	5	q31.3	NR3C1	nuclear receptor subfamily 3, group C, member 1 (glucocorticoid receptor)	Hs.126608	In compartment list (TGFBI)
Lattice corneal dystrophy Type IIIA	IMAGE:2435497	5	q31.3	HARS	histidyl-tRNA synthetase	Hs.77798	In compartment list (TGFBI)
Lattice corneal dystrophy Type IIIA	IMAGE:811751	5	q31.3		CDNA clone MGC:27375 IMAGE:4688423, complete cds	Hs.293782	In compartment list (TGFBI)
Lattice corneal dystrophy Type IIIA	IMAGE:795882	5	q31.3	GNPDA1	glucosamine-6-phosphate deaminase 1|glucosamine-6-phosphate deaminase 1	Hs.278500	In compartment list (TGFBI)
Lattice corneal dystrophy Type IIIA	IMAGE:1570047	5	q31.3	MASK	multiple ankyrin repeats, single KH-domain (MASK) homolog	Hs.406840	In compartment list (TGFBI)
Lattice corneal dystrophy Type IIIA	1240116	5	q31.3	NRG2	neuregulin 2	Hs.408515	In compartment list (TGFBI)
Lattice corneal dystrophy Type IIIA	IMAGE:796739	5	q31.3	NDFIP1	Nedd4 family interacting protein 1	Hs.9788	In compartment list (TGFBI)
Lattice corneal dystrophy Type IIIA	IMAGE:771236	5	q31.3	PCDH1	protocadherin 1 (cadherin-like 1)|protocadherin 1 (cadherin-like 1)	Hs.79769	In compartment list (TGFBI)
Lattice corneal dystrophy Type IIIA	IMAGE:23282	5	q31.3	IK	IK cytokine, down-regulator of HLA II|IK cytokine, down-regulator of HLA II	Hs.421245	In compartment list (TGFBI)
Lattice corneal dystrophy Type IIIA	IMAGE:239877	5	q31.3	HDAC3	histone deacetylase 3|histone deacetylase 3	Hs.388681	In compartment list (TGFBI)
Lattice corneal dystrophy Type IV	IMAGE:1636181	5	q31.1	CXCL14	chemokine (C-X-C motif) ligand 14	Hs.24395	In compartment list (TGFBI)
Lattice corneal dystrophy Type IV	IMAGE:503555	5	q31.1	HSPA4	heat shock 70kDa protein 4	Hs.90093	In compartment list (TGFBI)
Lattice corneal dystrophy Type IV	IMAGE:1060676	5	q31.1		Clone IMAGE:3904174, mRNA	Hs.116388	In compartment list (TGFBI)
Lattice corneal dystrophy Type IV	IMAGE:809779	5	q31.1	PHF15	PHD finger protein 15|PHD finger protein 15	Hs.397990	In compartment list (TGFBI)
Lattice corneal dystrophy Type IV	IMAGE:826089	5	q31.1	CAMLG	calcium modulating ligand	Hs.13572	In compartment list (TGFBI)
Lattice corneal dystrophy Type IV	IMAGE:843075	5	q31.1	H2AFY	H2A histone family, member Y|H2A histone family, member Y	Hs.75258	In compartment list (TGFBI)
Lattice corneal dystrophy Type IV	IMAGE:250519	5	q31.1	DDX46	DEAD (Asp-Glu-Ala-Asp) box polypeptide 46	Hs.486709	In compartment list (TGFBI)
Lattice corneal dystrophy Type IV	IMAGE:950606	5	q31.1				In compartment list (TGFBI)
Lattice corneal dystrophy Type IV	IMAGE:898138	5	q31.1		ubiquitin-conjugating enzyme E2B (RAD6 homolog)	Hs.385986	In compartment list (TGFBI)
Lattice corneal dystrophy Type IV	IMAGE:308466	5	q31.1	SARA2	SAR1a gene homolog 2 (S. cerevisiae)|SAR1a gene homolog 2 (S. cerevisiae)	Hs.279582	In compartment list (TGFBI)
Lattice corneal dystrophy Type IV	IMAGE:362770	5	q31.1	HTGN29	HTGN29 protein|HTGN29 protein	Hs.283437	In compartment list (TGFBI)
Lattice corneal dystrophy Type IV	IMAGE:149058	5	q31.1		MAD, mothers against decapentaplegic homolog 5 (Drosophila)|MAD, mothers against decapentaplegic homolog 5 (Drosophila)	Hs.167700	In compartment list (TGFBI)
Lattice corneal dystrophy Type IV	IMAGE:2510394	5	q31.1	VDAC1	voltage-dependent anion channel 1	Hs.404814	In compartment list (TGFBI)
Lattice corneal dystrophy Type IV	IMAGE:27769	5	q31.1		chemokine (C-X-C motif) ligand 14|Transcribed sequences	Hs.24395|Hs.483444	In compartment list (TGFBI)
Lattice corneal dystrophy Type IV	IMAGE:868212	5	q31.1	TGFBI	transforming growth factor, beta-induced, 68kDa	Hs.421496	In compartment list (TGFBI)
Lattice corneal dystrophy Type IV	IMAGE:366238	5	q31.1	AF5Q31	ALL1 fused gene from 5q31|ALL1 fused gene from 5q31	Hs.446658	In compartment list (TGFBI)
Lattice corneal dystrophy Type IV	IMAGE:897164	5	q31.2	CTNNA1	catenin (cadherin-associated protein), alpha 1, 102kDa	Hs.254321	In compartment list (TGFBI)
Lattice corneal dystrophy Type IV	IMAGE:161950	5	q31.2	JMJD1B	jumonji domain containing 1B|jumonji domain containing 1B	Hs.24125	In compartment list (TGFBI)
Lattice corneal dystrophy Type IV	IMAGE:1869512	5	q31.2		Transcribed sequences	Hs.145647	In compartment list (TGFBI)
Lattice corneal dystrophy Type IV	IMAGE:593164	5	q31.2	UBE2D2	ubiquitin-conjugating enzyme E2D 2 (UBC4/5 homolog, yeast)	Hs.108332	In compartment list (TGFBI)
Lattice corneal dystrophy Type IV	IMAGE:32772	5	q31.2	C5orf6	chromosome 5 open reading frame 6	Hs.54056	In compartment list (TGFBI)
Lattice corneal dystrophy Type IV	IMAGE:510170	5	q31.2	PAIP2	poly(A) binding protein interacting protein 2|poly(A) binding protein interacting protein 2	Hs.396644	In compartment list (TGFBI)
Lattice corneal dystrophy Type IV	IMAGE:1711148	5	q31.2				In compartment list (TGFBI)
Lattice corneal dystrophy Type IV	IMAGE:2514377	5	q31.2	BRD8	bromodomain containing 8	Hs.468207	In compartment list (TGFBI)
Lattice corneal dystrophy Type IV	IMAGE:261472	5	q31.3	ORF1-FL49	putative nuclear protein ORF1-FL49	Hs.323512	In compartment list (TGFBI)
Lattice corneal dystrophy Type IV	IMAGE:376893	5	q31.3		Transcribed sequences|Transcribed sequences	Hs.62800	In compartment list (TGFBI)
Lattice corneal dystrophy Type IV	IMAGE:417018	5	q31.3	CD14	CD14 antigen	Hs.163867	In compartment list (TGFBI)
Lattice corneal dystrophy Type IV	IMAGE:795850	5	q31.3	TAF7	TAF7 RNA polymerase II, TATA box binding protein (TBP)-associated factor, 55kDa|TAF7 RNA polymerase II, TATA box binding protein (TBP)-associated factor, 55kDa	Hs.438838	In compartment list (TGFBI)
Lattice corneal dystrophy Type IV	IMAGE:855586	5	q31.3	NR3C1	nuclear receptor subfamily 3, group C, member 1 (glucocorticoid receptor)	Hs.126608	In compartment list (TGFBI)
Lattice corneal dystrophy Type IV	IMAGE:2435497	5	q31.3	HARS	histidyl-tRNA synthetase	Hs.77798	In compartment list (TGFBI)
Lattice corneal dystrophy Type IV	IMAGE:811751	5	q31.3		CDNA clone MGC:27375 IMAGE:4688423, complete cds	Hs.293782	In compartment list (TGFBI)
Lattice corneal dystrophy Type IV	IMAGE:795882	5	q31.3	GNPDA1	glucosamine-6-phosphate deaminase 1|glucosamine-6-phosphate deaminase 1	Hs.278500	In compartment list (TGFBI)
Lattice corneal dystrophy Type IV	IMAGE:1570047	5	q31.3	MASK	multiple ankyrin repeats, single KH-domain (MASK) homolog	Hs.406840	In compartment list (TGFBI)
Lattice corneal dystrophy Type IV	1240116	5	q31.3	NRG2	neuregulin 2	Hs.408515	In compartment list (TGFBI)
Lattice corneal dystrophy Type IV	IMAGE:796739	5	q31.3	NDFIP1	Nedd4 family interacting protein 1	Hs.9788	In compartment list (TGFBI)
Lattice corneal dystrophy Type IV	IMAGE:771236	5	q31.3	PCDH1	protocadherin 1 (cadherin-like 1)|protocadherin 1 (cadherin-like 1)	Hs.79769	In compartment list (TGFBI)
Lattice corneal dystrophy Type IV	IMAGE:23282	5	q31.3	IK	IK cytokine, down-regulator of HLA II|IK cytokine, down-regulator of HLA II	Hs.421245	In compartment list (TGFBI)
Lattice corneal dystrophy Type IV	IMAGE:239877	5	q31.3	HDAC3	histone deacetylase 3|histone deacetylase 3	Hs.388681	In compartment list (TGFBI)
Thiel Behnke dystrophy, (locus 1)	IMAGE:1636181	5	q31.1	CXCL14	chemokine (C-X-C motif) ligand 14	Hs.24395	In compartment list (TGFBI)
Thiel Behnke dystrophy, (locus 1)	IMAGE:503555	5	q31.1	HSPA4	heat shock 70kDa protein 4	Hs.90093	In compartment list (TGFBI)
Thiel Behnke dystrophy, (locus 1)	IMAGE:1060676	5	q31.1		Clone IMAGE:3904174, mRNA	Hs.116388	In compartment list (TGFBI)
Thiel Behnke dystrophy, (locus 1)	IMAGE:809779	5	q31.1	PHF15	PHD finger protein 15|PHD finger protein 15	Hs.397990	In compartment list (TGFBI)
Thiel Behnke dystrophy, (locus 1)	IMAGE:826089	5	q31.1	CAMLG	calcium modulating ligand	Hs.13572	In compartment list (TGFBI)
Thiel Behnke dystrophy, (locus 1)	IMAGE:843075	5	q31.1	H2AFY	H2A histone family, member Y|H2A histone family, member Y	Hs.75258	In compartment list (TGFBI)
Thiel Behnke dystrophy, (locus 1)	IMAGE:250519	5	q31.1	DDX46	DEAD (Asp-Glu-Ala-Asp) box polypeptide 46	Hs.486709	In compartment list (TGFBI)
Thiel Behnke dystrophy, (locus 1)	IMAGE:950606	5	q31.1				In compartment list (TGFBI)
Thiel Behnke dystrophy, (locus 1)	IMAGE:898138	5	q31.1		ubiquitin-conjugating enzyme E2B (RAD6 homolog)	Hs.385986	In compartment list (TGFBI)
Thiel Behnke dystrophy, (locus 1)	IMAGE:308466	5	q31.1	SARA2	SAR1a gene homolog 2 (S. cerevisiae)|SAR1a gene homolog 2 (S. cerevisiae)	Hs.279582	In compartment list (TGFBI)
Thiel Behnke dystrophy, (locus 1)	IMAGE:362770	5	q31.1	HTGN29	HTGN29 protein|HTGN29 protein	Hs.283437	In compartment list (TGFBI)
Thiel Behnke dystrophy, (locus 1)	IMAGE:149058	5	q31.1		MAD, mothers against decapentaplegic homolog 5 (Drosophila)|MAD, mothers against decapentaplegic homolog 5 (Drosophila)	Hs.167700	In compartment list (TGFBI)
Thiel Behnke dystrophy, (locus 1)	IMAGE:2510394	5	q31.1	VDAC1	voltage-dependent anion channel 1	Hs.404814	In compartment list (TGFBI)
Thiel Behnke dystrophy, (locus 1)	IMAGE:27769	5	q31.1		chemokine (C-X-C motif) ligand 14|Transcribed sequences	Hs.24395|Hs.483444	In compartment list (TGFBI)
Thiel Behnke dystrophy, (locus 1)	IMAGE:868212	5	q31.1	TGFBI	transforming growth factor, beta-induced, 68kDa	Hs.421496	In compartment list (TGFBI)
Thiel Behnke dystrophy, (locus 1)	IMAGE:366238	5	q31.1	AF5Q31	ALL1 fused gene from 5q31|ALL1 fused gene from 5q31	Hs.446658	In compartment list (TGFBI)
Thiel Behnke dystrophy, (locus 1)	IMAGE:897164	5	q31.2	CTNNA1	catenin (cadherin-associated protein), alpha 1, 102kDa	Hs.254321	In compartment list (TGFBI)
Thiel Behnke dystrophy, (locus 1)	IMAGE:161950	5	q31.2	JMJD1B	jumonji domain containing 1B|jumonji domain containing 1B	Hs.24125	In compartment list (TGFBI)
Thiel Behnke dystrophy, (locus 1)	IMAGE:1869512	5	q31.2		Transcribed sequences	Hs.145647	In compartment list (TGFBI)
Thiel Behnke dystrophy, (locus 1)	IMAGE:593164	5	q31.2	UBE2D2	ubiquitin-conjugating enzyme E2D 2 (UBC4/5 homolog, yeast)	Hs.108332	In compartment list (TGFBI)
Thiel Behnke dystrophy, (locus 1)	IMAGE:32772	5	q31.2	C5orf6	chromosome 5 open reading frame 6	Hs.54056	In compartment list (TGFBI)
Thiel Behnke dystrophy, (locus 1)	IMAGE:510170	5	q31.2	PAIP2	poly(A) binding protein interacting protein 2|poly(A) binding protein interacting protein 2	Hs.396644	In compartment list (TGFBI)
Thiel Behnke dystrophy, (locus 1)	IMAGE:1711148	5	q31.2				In compartment list (TGFBI)
Thiel Behnke dystrophy, (locus 1)	IMAGE:2514377	5	q31.2	BRD8	bromodomain containing 8	Hs.468207	In compartment list (TGFBI)
Thiel Behnke dystrophy, (locus 1)	IMAGE:261472	5	q31.3	ORF1-FL49	putative nuclear protein ORF1-FL49	Hs.323512	In compartment list (TGFBI)
Thiel Behnke dystrophy, (locus 1)	IMAGE:376893	5	q31.3		Transcribed sequences|Transcribed sequences	Hs.62800	In compartment list (TGFBI)
Thiel Behnke dystrophy, (locus 1)	IMAGE:417018	5	q31.3	CD14	CD14 antigen	Hs.163867	In compartment list (TGFBI)
Thiel Behnke dystrophy, (locus 1)	IMAGE:795850	5	q31.3	TAF7	TAF7 RNA polymerase II, TATA box binding protein (TBP)-associated factor, 55kDa|TAF7 RNA polymerase II, TATA box binding protein (TBP)-associated factor, 55kDa	Hs.438838	In compartment list (TGFBI)
Thiel Behnke dystrophy, (locus 1)	IMAGE:855586	5	q31.3	NR3C1	nuclear receptor subfamily 3, group C, member 1 (glucocorticoid receptor)	Hs.126608	In compartment list (TGFBI)
Thiel Behnke dystrophy, (locus 1)	IMAGE:2435497	5	q31.3	HARS	histidyl-tRNA synthetase	Hs.77798	In compartment list (TGFBI)
Thiel Behnke dystrophy, (locus 1)	IMAGE:811751	5	q31.3		CDNA clone MGC:27375 IMAGE:4688423, complete cds	Hs.293782	In compartment list (TGFBI)
Thiel Behnke dystrophy, (locus 1)	IMAGE:795882	5	q31.3	GNPDA1	glucosamine-6-phosphate deaminase 1|glucosamine-6-phosphate deaminase 1	Hs.278500	In compartment list (TGFBI)
Thiel Behnke dystrophy, (locus 1)	IMAGE:1570047	5	q31.3	MASK	multiple ankyrin repeats, single KH-domain (MASK) homolog	Hs.406840	In compartment list (TGFBI)
Thiel Behnke dystrophy, (locus 1)	1240116	5	q31.3	NRG2	neuregulin 2	Hs.408515	In compartment list (TGFBI)
Thiel Behnke dystrophy, (locus 1)	IMAGE:796739	5	q31.3	NDFIP1	Nedd4 family interacting protein 1	Hs.9788	In compartment list (TGFBI)
Thiel Behnke dystrophy, (locus 1)	IMAGE:771236	5	q31.3	PCDH1	protocadherin 1 (cadherin-like 1)|protocadherin 1 (cadherin-like 1)	Hs.79769	In compartment list (TGFBI)
Thiel Behnke dystrophy, (locus 1)	IMAGE:23282	5	q31.3	IK	IK cytokine, down-regulator of HLA II|IK cytokine, down-regulator of HLA II	Hs.421245	In compartment list (TGFBI)
Thiel Behnke dystrophy, (locus 1)	IMAGE:239877	5	q31.3	HDAC3	histone deacetylase 3|histone deacetylase 3	Hs.388681	In compartment list (TGFBI)
Gelatinous droplike corneal dystrophy (lattice type III)	IMAGE:376296	1	p32.1	TACSTD2	tumor-associated calcium signal transducer 2|tumor-associated calcium signal transducer 2	Hs.23582	In compartment list (TACSTD2)
Gelatinous droplike corneal dystrophy (lattice type III)	IMAGE:726035	1	p32.1	JUN	v-jun sarcoma virus 17 oncogene homolog (avian)|v-jun sarcoma virus 17 oncogene homolog (avian)	Hs.78465	In compartment list (TACSTD2)
Gelatinous droplike corneal dystrophy (lattice type III)	IMAGE:283151	1	p32.2		Transcribed sequences	Hs.264433	In compartment list (TACSTD2)
Gelatinous droplike corneal dystrophy (lattice type III)	IMAGE:489201	1	p32.2	PPAP2B	phosphatidic acid phosphatase type 2B|phosphatidic acid phosphatase type 2B	Hs.432840	In compartment list (TACSTD2)
Gelatinous droplike corneal dystrophy (lattice type III)	IMAGE:347378	1	p32.3	OSBPL9	oxysterol binding protein-like 9|oxysterol binding protein-like 9	Hs.21938	In compartment list (TACSTD2)
Gelatinous droplike corneal dystrophy (lattice type III)	IMAGE:855395	1	p32.3	SCP2	sterol carrier protein 2	Hs.75760	In compartment list (TACSTD2)
Gelatinous droplike corneal dystrophy (lattice type III)	IMAGE:84264	1	p32.3	FLJ10948	hypothetical protein FLJ10948|hypothetical protein FLJ10948	Hs.170915	In compartment list (TACSTD2)
Gelatinous droplike corneal dystrophy (lattice type III)	IMAGE:267435	1	p32.3	FLJ13456	hypothetical protein FLJ13456	Hs.370232	In compartment list (TACSTD2)
Gelatinous droplike corneal dystrophy (lattice type III)	IMAGE:240637	1	p32.3	MGC8974	hypothetical protein MGC8974|hypothetical protein MGC8974	Hs.40094	In compartment list (TACSTD2)
Gelatinous droplike corneal dystrophy (lattice type III)	IMAGE:772925	1	p32.3	LOC51668	HSPCO34 protein|HSPCO34 protein	Hs.439171	In compartment list (TACSTD2)
Gelatinous droplike corneal dystrophy (lattice type III)	IMAGE:782701	1	p32.3	PODN	podocan|podocan	Hs.136664	In compartment list (TACSTD2)
Gelatinous droplike corneal dystrophy (lattice type III)	IMAGE:208789	1	p32.3				In compartment list (TACSTD2)
Gelatinous droplike corneal dystrophy (lattice type III)	IMAGE:809863	1	p32.3		Transcribed sequences|Transcribed sequences	Hs.99394	In compartment list (TACSTD2)
Gelatinous droplike corneal dystrophy (lattice type III)	IMAGE:2019378	1	p32.3	FLJ20580	hypothetical protein FLJ20580	Hs.146861	In compartment list (TACSTD2)
Gelatinous droplike corneal dystrophy (lattice type III)	IMAGE:868815	1	p32.3	SSBP3	single stranded DNA binding protein 3	Hs.288801	In compartment list (TACSTD2)
Gelatinous droplike corneal dystrophy (lattice type III)	IMAGE:897730	1	p32.3				In compartment list (TACSTD2)
Gelatinous droplike corneal dystrophy (lattice type III)	IMAGE:825822	1	p32.3	DJ167A19.1	hypothetical protein DJ167A19.1|hypothetical protein DJ167A19.1	Hs.11923	In compartment list (TACSTD2)
Fuchs endothelial dystrophy	IMAGE:347378	1	p32.3	OSBPL9	oxysterol binding protein-like 9|oxysterol binding protein-like 9	Hs.21938	In compartment list (COL8A2)
Fuchs endothelial dystrophy	IMAGE:855395	1	p32.3	SCP2	sterol carrier protein 2	Hs.75760	In compartment list (COL8A2)
Fuchs endothelial dystrophy	IMAGE:84264	1	p32.3	FLJ10948	hypothetical protein FLJ10948|hypothetical protein FLJ10948	Hs.170915	In compartment list (COL8A2)
Fuchs endothelial dystrophy	IMAGE:267435	1	p32.3	FLJ13456	hypothetical protein FLJ13456	Hs.370232	In compartment list (COL8A2)
Fuchs endothelial dystrophy	IMAGE:240637	1	p32.3	MGC8974	hypothetical protein MGC8974|hypothetical protein MGC8974	Hs.40094	In compartment list (COL8A2)
Fuchs endothelial dystrophy	IMAGE:772925	1	p32.3	LOC51668	HSPCO34 protein|HSPCO34 protein	Hs.439171	In compartment list (COL8A2)
Fuchs endothelial dystrophy	IMAGE:782701	1	p32.3	PODN	podocan|podocan	Hs.136664	In compartment list (COL8A2)
Fuchs endothelial dystrophy	IMAGE:208789	1	p32.3				In compartment list (COL8A2)
Fuchs endothelial dystrophy	IMAGE:809863	1	p32.3		Transcribed sequences|Transcribed sequences	Hs.99394	In compartment list (COL8A2)
Fuchs endothelial dystrophy	IMAGE:2019378	1	p32.3	FLJ20580	hypothetical protein FLJ20580	Hs.146861	In compartment list (COL8A2)
Fuchs endothelial dystrophy	IMAGE:868815	1	p32.3	SSBP3	single stranded DNA binding protein 3	Hs.288801	In compartment list (COL8A2)
Fuchs endothelial dystrophy	IMAGE:897730	1	p32.3				In compartment list (COL8A2)
Fuchs endothelial dystrophy	IMAGE:825822	1	p32.3	DJ167A19.1	hypothetical protein DJ167A19.1|hypothetical protein DJ167A19.1	Hs.11923	In compartment list (COL8A2)
Fuchs endothelial dystrophy	IMAGE:740707	1	p33	KIAA0494	KIAA0494 gene product|KIAA0494 gene product	Hs.269902	In compartment list (COL8A2)
Fuchs endothelial dystrophy	IMAGE:1521459	1	p34.1	LOC126661	hypothetical protein LOC126661	Hs.461300	In compartment list (COL8A2)
Fuchs endothelial dystrophy	IMAGE:878259	1	p34.1	PRDX1	peroxiredoxin 1	Hs.180909	In compartment list (COL8A2)
Fuchs endothelial dystrophy	IMAGE:971367	1	p34.1	RPS8	ribosomal protein S8	Hs.512675	In compartment list (COL8A2)
Fuchs endothelial dystrophy	IMAGE:812240	1	p34.1	LOC51249	hypothetical protein LOC51249	Hs.184456	In compartment list (COL8A2)
Fuchs endothelial dystrophy	IMAGE:2576914	1	p34.1	AKR1A1	aldo-keto reductase family 1, member A1 (aldehyde reductase)	Hs.372170	In compartment list (COL8A2)
Fuchs endothelial dystrophy	IMAGE:810725	1	p34.1	ATP6V0B	ATPase, H+ transporting, lysosomal 21kDa, V0 subunit c''|ATPase, H+ transporting, lysosomal 21kDa, V0 subunit c''	Hs.7476	In compartment list (COL8A2)
Fuchs endothelial dystrophy	IMAGE:25389	1	p34.2	SLC2A1	solute carrier family 2 (facilitated glucose transporter), member 1|solute carrier family 2 (facilitated glucose transporter), member 1	Hs.169902	In compartment list (COL8A2)
Fuchs endothelial dystrophy	IMAGE:951091	1	p34.2	JMJD2A	jumonji domain containing 2A	Hs.155983	In compartment list (COL8A2)
Fuchs endothelial dystrophy	IMAGE:949932	1	p34.2		Transcribed sequence with moderate similarity to protein pir:PS0015 (H.sapiens) PS0015 DNA-binding protein B - human	Hs.512451	In compartment list (COL8A2)
Fuchs endothelial dystrophy	IMAGE:1917837	1	p34.2	FLJ20972	hypothetical protein FLJ20972	Hs.244220	In compartment list (COL8A2)
Fuchs endothelial dystrophy	IMAGE:2549794	1	p34.2	CAP1	CAP, adenylate cyclase-associated protein 1 (yeast)	Hs.104125	In compartment list (COL8A2)
Fuchs endothelial dystrophy	IMAGE:290081	1	p34.2				In compartment list (COL8A2)
Fuchs endothelial dystrophy	IMAGE:491405	1	p34.3	PKD1-like	RAB14, member RAS oncogene family|polycystic kidney disease 1-like	Hs.456507|Hs.5807	In compartment list (COL8A2)
Fuchs endothelial dystrophy	IMAGE:1055301	1	p34.3	PABPC4	poly(A) binding protein, cytoplasmic 4 (inducible form)	Hs.169900	In compartment list (COL8A2)
Fuchs endothelial dystrophy	IMAGE:197913	1	p34.3	SFPQ	splicing factor proline/glutamine rich (polypyrimidine tract binding protein associated)|splicing factor proline/glutamine rich (polypyrimidine tract binding protein associated)	Hs.180610	In compartment list (COL8A2)
Fuchs endothelial dystrophy	IMAGE:510794	1	p34.3	MYCBP	c-myc binding protein|c-myc binding protein	Hs.78221	In compartment list (COL8A2)
Fuchs endothelial dystrophy	IMAGE:768217	1	p34.3	LOC113444	hypothetical protein BC011880	Hs.27160	In compartment list (COL8A2)
Fuchs endothelial dystrophy	IMAGE:770983	1	p34.3	FLJ11730	hypothetical protein FLJ11730|hypothetical protein FLJ11730	Hs.17118	In compartment list (COL8A2)
Fuchs endothelial dystrophy	IMAGE:430179	1	p34.3	THRAP3	thyroid hormone receptor associated protein 3|thyroid hormone receptor associated protein 3	Hs.250113	In compartment list (COL8A2)
Fuchs endothelial dystrophy	IMAGE:770380	1	p34.3	FLJ38984	hypothetical protein FLJ38984|hypothetical protein FLJ38984	Hs.112023	In compartment list (COL8A2)
Fuchs endothelial dystrophy	IMAGE:784112	1	p34.3	FLJ12666	hypothetical protein FLJ12666	Hs.23767	In compartment list (COL8A2)
Fuchs endothelial dystrophy	IMAGE:122241	1	p34.3	PSMB2	proteasome (prosome, macropain) subunit, beta type, 2|proteasome (prosome, macropain) subunit, beta type, 2	Hs.432607	In compartment list (COL8A2)
Fuchs endothelial dystrophy	IMAGE:121637	1	p34.3	FLJ23231	hypothetical protein FLJ23231|hypothetical protein FLJ23231	Hs.288300	In compartment list (COL8A2)
Fuchs endothelial dystrophy	IMAGE:867606	1	p34.3	COL8A2	collagen, type VIII, alpha 2	Hs.353001	In compartment list (COL8A2)

## Sheet: Retina disease results
Disease	Clone ID	Chromosome	Cytoband	Symbol	Name	UniGene Cluster	Cloned disease gene for disease?
Åland island eye disease	IMAGE:288997	X	p11.21	UBQLN2	ubiquilin 2|ubiquilin 2	Hs.4552	Not cloned
Åland island eye disease	IMAGE:2316397	X	p11.21	MAGED2	melanoma antigen, family D, 2	Hs.376719	Not cloned
Åland island eye disease	IMAGE:504859	X	p11.22		Transcribed sequences	Hs.444781	Not cloned
Åland island eye disease	IMAGE:358736	X	p11.22	GSPT2	G1 to S phase transition 2|G1 to S phase transition 2	Hs.59523	Not cloned
Åland island eye disease	IMAGE:811023	X	p11.22		Transcribed sequence	Hs.460679	Not cloned
Åland island eye disease	IMAGE:380797	X	p11.23	RBM3	RNA binding motif protein 3|RNA binding motif protein 3	Hs.301404	Not cloned
Åland island eye disease	IMAGE:179753	X	p11.23	SLC35A2	solute carrier family 35 (UDP-galactose transporter), member A2|solute carrier family 35 (UDP-galactose transporter), member A2	Hs.21899	Not cloned
Åland island eye disease	IMAGE:2489899	X	p11.23	ELK1	ELK1, member of ETS oncogene family	Hs.181128	Not cloned
Åland island eye disease	IMAGE:206992	X	p11.23		GRIP1 associated protein 1|GRIP1 associated protein 1	Hs.109929	Not cloned
Åland island eye disease	IMAGE:77651	X	p11.23	HDAC6	histone deacetylase 6|histone deacetylase 6	Hs.6764	Not cloned
Åland island eye disease	IMAGE:378022	X	p11.4	USP9X	ubiquitin specific protease 9, X-linked (fat facets-like, Drosophila)	Hs.77578	Not cloned
Åland island eye disease	IMAGE:629994	X	p11.4		Transcribed sequences	Hs.86849	Not cloned
Åland island eye disease	IMAGE:307471	X	p11.4	TM4SF2	transmembrane 4 superfamily member 2|transmembrane 4 superfamily member 2	Hs.439586	Not cloned
Åland island eye disease	IMAGE:489606	X	p11.4	BCOR	BCL6 co-repressor|BCL6 co-repressor	Hs.186424	Not cloned
Åland island eye disease	IMAGE:2556648	X	p11.4	DDX3X	DEAD (Asp-Glu-Ala-Asp) box polypeptide 3, X-linked	Hs.380774	Not cloned
Bardet-Biedl syndrome 1	IMAGE:290370	3	p12.1	IGSF4D	immunoglobulin superfamily, member 4D|immunoglobulin superfamily, member 4D	Hs.48507	Not cloned
Bardet-Biedl syndrome 1	IMAGE:177274	3	p12.1		MRNA; cDNA DKFZp686B0884 (from clone DKFZp686B0884)	Hs.164578	Not cloned
Bardet-Biedl syndrome 1	IMAGE:502096	3	p13		MRNA; cDNA DKFZp686J24234 (from clone DKFZp686J24234)|MRNA; cDNA DKFZp686J24234 (from clone DKFZp686J24234)	Hs.21415	Not cloned
Bardet-Biedl syndrome 1	IMAGE:243800	3	p13	RYBP	RING1 and YY1 binding protein|RING1 and YY1 binding protein	Hs.7910	Not cloned
Bardet-Biedl syndrome 2	IMAGE:362409	2	q31.1	GAD1	glutamate decarboxylase 1 (brain, 67kDa)|glutamate decarboxylase 1 (brain, 67kDa)	Hs.420036	Not cloned
Bardet-Biedl syndrome 2	IMAGE:809621	2	q31.1	PPIG	peptidyl-prolyl isomerase G (cyclophilin G)	Hs.77965	Not cloned
Bardet-Biedl syndrome 2	IMAGE:2544053	2	q31.1	SLC25A12	solute carrier family 25 (mitochondrial carrier, Aralar), member 12	Hs.353282	Not cloned
Bardet-Biedl syndrome 2	IMAGE:40449	2	q31.1	PTD004	hypothetical protein PTD004	Hs.348282	Not cloned
Bardet-Biedl syndrome 2	IMAGE:838446	2	q31.1	CYBRD1	cytochrome b reductase 1|cytochrome b reductase 1	Hs.31297	Not cloned
Bardet-Biedl syndrome 2	IMAGE:1493243	2	q31.1	KIAA1715	KIAA1715	Hs.209561	Not cloned
Bardet-Biedl syndrome 2	IMAGE:436761	2	q31.1	PDK1	pyruvate dehydrogenase kinase, isoenzyme 1	Hs.433611	Not cloned
Bardet-Biedl syndrome 2	IMAGE:2014733	2	q31.1	ATF2	activating transcription factor 2	Hs.80285	Not cloned
Bardet-Biedl syndrome 2	IMAGE:611150	2	q31.1	ATP5G3	ATP synthase, H+ transporting, mitochondrial F0 complex, subunit c (subunit 9) isoform 3	Hs.429	Not cloned
Bardet-Biedl syndrome 2	IMAGE:417168	2	q31.1		Transcribed sequence with weak similarity to protein sp:P39188 (H.sapiens) ALU1_HUMAN Alu subfamily J sequence contamination warning entry|Transcribed sequence with weak similarity to protein sp:P39188 (H.sapiens) ALU1_HUMAN Alu subfamily J sequence contamination warning entry	Hs.470546	Not cloned
Bardet-Biedl syndrome 2	IMAGE:183773	2	q31.1	LRP2	low density lipoprotein-related protein 2|low density lipoprotein-related protein 2	Hs.252938	Not cloned
Bardet-Biedl syndrome 2	IMAGE:2014857	2	q31.1	RAPGEF4	Rap guanine nucleotide exchange factor (GEF) 4	Hs.91971	Not cloned
Bardet-Biedl syndrome 2	IMAGE:51151	2	q31.1	MTX2	metaxin 2	Hs.31584	Not cloned
Bardet-Biedl syndrome 2	IMAGE:1694775	2	q31.1				Not cloned
Bardet-Biedl syndrome 2	IMAGE:826353	2	q31.1	FLJ21901	hypothetical protein FLJ21901	Hs.369475	Not cloned
Bardet-Biedl syndrome 2	IMAGE:289437	2	q31.1	KIAA2024	similar to F10G7.10.p|similar to F10G7.10.p	Hs.379548	Not cloned
Bardet-Biedl syndrome 2	IMAGE:287618	2	q31.2	PLEKHA3	pleckstrin homology domain containing, family A (phosphoinositide binding specific) member 3|pleckstrin homology domain containing, family A (phosphoinositide binding specific) member 3	Hs.41086	Not cloned
Bardet-Biedl syndrome 2	IMAGE:278630	2	q31.2	hnRNPA3	heterogeneous nuclear ribonucleoprotein A3|heterogeneous nuclear ribonucleoprotein A3	Hs.446430	Not cloned
Bardet-Biedl syndrome 2	IMAGE:1845366	2	q31.2	PRKRA	protein kinase, interferon-inducible double stranded RNA dependent activator	Hs.144946	Not cloned
Bardet-Biedl syndrome 2	IMAGE:855634	2	q31.2	ZNF533	zinc finger protein 533	Hs.6295	Not cloned
Bardet-Biedl syndrome 2	IMAGE:884438	2	q31.2	NFE2L2	nuclear factor (erythroid-derived 2)-like 2	Hs.155396	Not cloned
Bardet-Biedl syndrome 2	IMAGE:824404	2	q31.2				Not cloned
Bardet-Biedl syndrome 2	IMAGE:897655	2	q31.3				Not cloned
Chorioretinal atrophy or degeneration: Peripapillary chorioretinal degeneration, Icelandic type	IMAGE:131012	11	p15.1		neuron navigator 2	Hs.407934	Not cloned
Chorioretinal atrophy or degeneration: Peripapillary chorioretinal degeneration, Icelandic type	IMAGE:897567	11	p15.1	LDHA	lactate dehydrogenase A|lactate dehydrogenase A	Hs.2795	Not cloned
Chorioretinal atrophy or degeneration: Peripapillary chorioretinal degeneration, Icelandic type	IMAGE:811942	11	p15.1	GTF2H1	general transcription factor IIH, polypeptide 1, 62kDa|general transcription factor IIH, polypeptide 1, 62kDa	Hs.432593	Not cloned
Chorioretinal atrophy or degeneration: Peripapillary chorioretinal degeneration, Icelandic type	IMAGE:878744	11	p15.1	TSG101	tumor susceptibility gene 101	Hs.444556	Not cloned
Chorioretinal atrophy or degeneration: Peripapillary chorioretinal degeneration, Icelandic type	IMAGE:795561	11	p15.1	HIP14L	HIP14-related protein	Hs.163091	Not cloned
Chorioretinal atrophy or degeneration: Peripapillary chorioretinal degeneration, Icelandic type	IMAGE:897971	11	p15.2	COPB	coatomer protein complex, subunit beta	Hs.3059	Not cloned
Chorioretinal atrophy or degeneration: Peripapillary chorioretinal degeneration, Icelandic type	IMAGE:773495	11	p15.2	SPON1	spondin 1, extracellular matrix protein|spondin 1, extracellular matrix protein	Hs.5378	Not cloned
Chorioretinal atrophy or degeneration: Peripapillary chorioretinal degeneration, Icelandic type	IMAGE:823819	11	p15.2	SMAP	small acidic protein|small acidic protein	Hs.447513	Not cloned
Chorioretinal atrophy or degeneration: Peripapillary chorioretinal degeneration, Icelandic type	IMAGE:760299	11	p15.3	DKK3	dickkopf homolog 3 (Xenopus laevis)	Hs.130865	Not cloned
Chorioretinal atrophy or degeneration: Peripapillary chorioretinal degeneration, Icelandic type	IMAGE:32681	11	p15.3				Not cloned
Chorioretinal atrophy or degeneration: Peripapillary chorioretinal degeneration, Icelandic type	IMAGE:898251	11	p15.3	USP47	ubiquitin specific protease 47	Hs.441028	Not cloned
Chorioretinal atrophy or degeneration: Peripapillary chorioretinal degeneration, Icelandic type	IMAGE:184022	11	p15.4	APBB1	amyloid beta (A4) precursor protein-binding, family B, member 1 (Fe65)|amyloid beta (A4) precursor protein-binding, family B, member 1 (Fe65)	Hs.378063	Not cloned
Chorioretinal atrophy or degeneration: Peripapillary chorioretinal degeneration, Icelandic type	IMAGE:855385	11	p15.4	CLN2	ceroid-lipofuscinosis, neuronal 2, late infantile (Jansky-Bielschowsky disease)	Hs.429658	Not cloned
Chorioretinal atrophy or degeneration: Peripapillary chorioretinal degeneration, Icelandic type	IMAGE:788444	11	p15.4		Transcribed sequence with weak similarity to protein ref:NP_542383.1 (H.sapiens) hypothetical protein MGC15397 [Homo sapiens]	Hs.531471	Not cloned
Chorioretinal atrophy or degeneration: Peripapillary chorioretinal degeneration, Icelandic type	IMAGE:814913	11	p15.4	C11orf15	chromosome 11 open reading frame 15	Hs.389439	Not cloned
Chorioretinal atrophy or degeneration: Peripapillary chorioretinal degeneration, Icelandic type	IMAGE:243291	11	p15.4				Not cloned
Chorioretinal atrophy or degeneration: Peripapillary chorioretinal degeneration, Icelandic type	IMAGE:271472	11	p15.4	RNF141	ring finger protein 141|ring finger protein 141	Hs.44685	Not cloned
Chorioretinal atrophy or degeneration: Peripapillary chorioretinal degeneration, Icelandic type	IMAGE:124127	11	p15.4	AMPD3	adenosine monophosphate deaminase (isoform E)|adenosine monophosphate deaminase (isoform E)	Hs.83918	Not cloned
Chorioretinal atrophy or degeneration: Peripapillary chorioretinal degeneration, Icelandic type	IMAGE:469549	11	p15.4	HBB	hemoglobin, beta|hemoglobin, beta	Hs.155376	Not cloned
Chorioretinal atrophy or degeneration: Peripapillary chorioretinal degeneration, Icelandic type	IMAGE:42008	11	p15.4	RAB6IP1	RAB6 interacting protein 1|RAB6 interacting protein 1	Hs.26797	Not cloned
Chorioretinal atrophy or degeneration: Peripapillary chorioretinal degeneration, Icelandic type	IMAGE:364098	11	p15.4		Transcribed sequences	Hs.60797	Not cloned
Chorioretinal atrophy or degeneration: Peripapillary chorioretinal degeneration, Icelandic type	IMAGE:774446	11	p15.4	ADM	adrenomedullin|adrenomedullin	Hs.441047	Not cloned
Chorioretinal atrophy or degeneration: Peripapillary chorioretinal degeneration, Icelandic type	IMAGE:154436	11	p15.4	CMT4B2	Charcot-Marie-Tooth neuropathy 4B2 (autosomal recessive, with myelin outfolding)|Charcot-Marie-Tooth neuropathy 4B2 (autosomal recessive, with myelin outfolding)	Hs.438794	Not cloned
Chorioretinal atrophy or degeneration: Peripapillary chorioretinal degeneration, Icelandic type	IMAGE:1573778	11	p15.5	C11orf13	chromosome 11 open reading frame 13	Hs.72925	Not cloned
Chorioretinal atrophy or degeneration: Peripapillary chorioretinal degeneration, Icelandic type	IMAGE:840978	11	p15.5	CD81	CD81 antigen (target of antiproliferative antibody 1)|CD81 antigen (target of antiproliferative antibody 1)	Hs.54457	Not cloned
Chorioretinal atrophy or degeneration: Peripapillary chorioretinal degeneration, Icelandic type	IMAGE:740117	11	p15.5	IRF7	interferon regulatory factor 7|interferon regulatory factor 7	Hs.166120	Not cloned
Chorioretinal atrophy or degeneration: Peripapillary chorioretinal degeneration, Icelandic type	IMAGE:1469115	11	p15.5	AP2A2	adaptor-related protein complex 2, alpha 2 subunit	Hs.19121	Not cloned
Chorioretinal atrophy or degeneration: Peripapillary chorioretinal degeneration, Icelandic type	IMAGE:277480	11	p15.5	PKP3	plakophilin 3|plakophilin 3	Hs.148074	Not cloned
Chorioretinal atrophy or degeneration: Peripapillary chorioretinal degeneration, Icelandic type	IMAGE:795538	11	p15.5	SLC25A22	solute carrier family 25 (mitochondrial carrier: glutamate), member 22|solute carrier family 25 (mitochondrial carrier: glutamate), member 22	Hs.99486	Not cloned
cone or cone-rod dystrophy, AD/dominant retinal cone dys. 1	IMAGE:264938	6	q25.1	SASH1	SAM and SH3 domain containing 1	Hs.166311	Not cloned
cone or cone-rod dystrophy, AD/dominant retinal cone dys. 1	IMAGE:878447	6	q25.1	PPP1R14C	protein phosphatase 1, regulatory (inhibitor) subunit 14C	Hs.192822	Not cloned
cone or cone-rod dystrophy, AD/dominant retinal cone dys. 1	IMAGE:784772	6	q25.1	AKAP12	A kinase (PRKA) anchor protein (gravin) 12|A kinase (PRKA) anchor protein (gravin) 12	Hs.197081	Not cloned
cone or cone-rod dystrophy, AD/dominant retinal cone dys. 1	IMAGE:767068	6	q25.1	FTHFSDC1	formyltetrahydrofolate synthetase domain containing 1	Hs.44155	Not cloned
cone or cone-rod dystrophy, AD/dominant retinal cone dys. 1	IMAGE:813287	6	q25.1				Not cloned
cone or cone-rod dystrophy, AD/dominant retinal cone dys. 1	IMAGE:132924	6	q25.1		LATS, large tumor suppressor, homolog 1 (Drosophila)	Hs.487239	Not cloned
cone or cone-rod dystrophy, AD/dominant retinal cone dys. 1	IMAGE:785795	6	q25.1	C6orf211	chromosome 6 open reading frame 211|chromosome 6 open reading frame 211	Hs.15929	Not cloned
cone or cone-rod dystrophy, AD/dominant retinal cone dys. 1	IMAGE:291786	6	q25.2	RBM16	RNA binding motif protein 16	Hs.3737	Not cloned
cone or cone-rod dystrophy, AD/dominant retinal cone dys. 1	IMAGE:282356	6	q25.3	WTAP	Wilms tumor 1 associated protein|Wilms tumor 1 associated protein	Hs.446091	Not cloned
cone or cone-rod dystrophy, AD/dominant retinal cone dys. 1	IMAGE:49597	6	q25.3	TULP4	tubby like protein 4|tubby like protein 4	Hs.102237	Not cloned
cone or cone-rod dystrophy, AD/dominant retinal cone dys. 1	IMAGE:795603	6	q25.3	SLC22A3	solute carrier family 22 (extraneuronal monoamine transporter), member 3	Hs.242721	Not cloned
cone or cone-rod dystrophy, AD/dominant retinal cone dys. 1	IMAGE:742739	6	q25.3	TFB1M	CDNA FLJ12931 fis, clone NT2RP2004861|transcription factor B1, mitochondrial	Hs.132980|Hs.279908	Not cloned
cone or cone-rod dystrophy, AD/dominant retinal cone dys. 1	IMAGE:346860	6	q25.3	SOD2	superoxide dismutase 2, mitochondrial|superoxide dismutase 2, mitochondrial	Hs.384944	Not cloned
cone or cone-rod dystrophy, AD/dominant retinal cone dys. 1	IMAGE:754126	6	q25.3	FNDC1	fibronectin type III domain containing 1	Hs.334838	Not cloned
cone or cone-rod dystrophy, AD/dominant retinal cone dys. 1	IMAGE:489525	6	q26	QKI	quaking homolog, KH domain RNA binding (mouse)|quaking homolog, KH domain RNA binding (mouse)	Hs.153355	Not cloned
cone or cone-rod dystrophy, AD/dominant retinal cone dys. 1	IMAGE:727229	6	q26	MAP3K4	mitogen-activated protein kinase kinase kinase 4|mitogen-activated protein kinase kinase kinase 4	Hs.390428	Not cloned
cone or cone-rod dystrophy, AR 3	IMAGE:868494	1	q21.1	PDE4DIP	phosphodiesterase 4D interacting protein (myomegalin)|phosphodiesterase 4D interacting protein (myomegalin)|phosphodiesterase 4D interacting protein (myomegalin)	Hs.502577	Not cloned
cone or cone-rod dystrophy, AR 3	IMAGE:262865	1	q21.1	SEC22L1	SEC22 vesicle trafficking protein-like 1 (S. cerevisiae)	Hs.218329	Not cloned
cone or cone-rod dystrophy, AR 3	IMAGE:2563108	1	q21.1	PIAS3	protein inhibitor of activated STAT3	Hs.435761	Not cloned
cone or cone-rod dystrophy, AR 3	IMAGE:797055	1	q21.1		CDNA FLJ39332 fis, clone OCBBF2017069|CD160 antigen	Hs.62909|Hs.81743	Not cloned
cone or cone-rod dystrophy, AR 3	IMAGE:773685	1	q21.1	PDE4DIP	phosphodiesterase 4D interacting protein (myomegalin)|phosphodiesterase 4D interacting protein (myomegalin)	Hs.502577|Hs.502582	Not cloned
cone or cone-rod dystrophy, AR 3	IMAGE:230341	1	q21.1	FLJ21272	hypothetical protein FLJ21272|hypothetical protein FLJ21272	Hs.523544	Not cloned
cone or cone-rod dystrophy, AR 3	IMAGE:898298	1	q21.1	PRKAB2	protein kinase, AMP-activated, beta 2 non-catalytic subunit	Hs.50732	Not cloned
cone or cone-rod dystrophy, AR 3	IMAGE:49385	1	q21.1		MRNA; cDNA DKFZp586I1823 (from clone DKFZp586I1823)	Hs.487862	Not cloned
cone or cone-rod dystrophy, AR 3	IMAGE:813149	1	q21.2	HIST2H2BE	histone 2, H2be|histone 2, H2be	Hs.2178	Not cloned
cone or cone-rod dystrophy, AR 3	IMAGE:856388	1	q21.2	ANP32E	acidic (leucine-rich) nuclear phosphoprotein 32 family, member E	Hs.385913	Not cloned
cone or cone-rod dystrophy, AR 3	IMAGE:755409	1	q21.2	ENSA	endosulfine alpha	Hs.511916	Not cloned
cone or cone-rod dystrophy, AR 3	IMAGE:1881014	1	q21.2		Transcribed sequence with moderate similarity to protein ref:NP_071431.1 (H.sapiens) cytokine receptor-like factor 2; cytokine receptor CRL2 precusor [Homo sapiens]	Hs.194081	Not cloned
cone or cone-rod dystrophy, AR 3	IMAGE:823925	1	q21.2	CKIP-1	CK2 interacting protein 1; HQ0024c protein	Hs.173380	Not cloned
cone or cone-rod dystrophy, AR 3	IMAGE:245015	1	q21.3	NICE-4	NICE-4 protein|NICE-4 protein	Hs.8127	Not cloned
cone or cone-rod dystrophy, AR 3	IMAGE:812105	1	q21.3	AF1Q	ALL1-fused gene from chromosome 1q	Hs.75823	Not cloned
cone or cone-rod dystrophy, AR 3	IMAGE:39843	1	q21.3	TNRC4	trinucleotide repeat containing 4|trinucleotide repeat containing 4	Hs.26047	Not cloned
cone or cone-rod dystrophy, AR 3	IMAGE:344848	1	q21.3		Transcribed sequence with strong similarity to protein ref:NP_444283.1 (H.sapiens) C-terminal modulator protein [Homo sapiens]	Hs.513751	Not cloned
cone or cone-rod dystrophy, AR 3	IMAGE:782692	1	q21.3	PIK4CB	phosphatidylinositol 4-kinase, catalytic, beta polypeptide|KIAA1441 protein	Hs.154846|Hs.186756	Not cloned
cone or cone-rod dystrophy, AR 3	IMAGE:754539	1	q21.3	DKFZP547E1010	DKFZP547E1010 protein|DKFZP547E1010 protein	Hs.323817	Not cloned
cone or cone-rod dystrophy, AR 3	IMAGE:773509	1	q21.3	SNX27	sorting nexin family member 27|sorting nexin family member 27	Hs.67619	Not cloned
cone or cone-rod dystrophy, AR 3	IMAGE:756595	1	q21.3	S100A10	S100 calcium binding protein A10 (annexin II ligand, calpactin I, light polypeptide (p11))	Hs.143873	Not cloned
cone or cone-rod dystrophy, AR 3	IMAGE:1493390	1	q21.3	ILF2	interleukin enhancer binding factor 2, 45kDa	Hs.75117	Not cloned
cone or cone-rod dystrophy, AR 3	IMAGE:782155	1	q21.3	SPEC1	small protein effector 1 of Cdc42|hypothetical protein FLJ20519	Hs.22065|Hs.435461	Not cloned
cone or cone-rod dystrophy, AR 3	IMAGE:347035	1	q21.3	KIAA0476	KIAA0476 gene product|KIAA0476 gene product	Hs.6684	Not cloned
cone or cone-rod dystrophy, AR 3	IMAGE:293950	1	q21.3	PIP5K1A	phosphatidylinositol-4-phosphate 5-kinase, type I, alpha	Hs.149255	Not cloned
cone or cone-rod dystrophy, AR 3	IMAGE:2545984	1	q21.3	PIK4CB	phosphatidylinositol 4-kinase, catalytic, beta polypeptide	Hs.154846	Not cloned
cone or cone-rod dystrophy, AR 3	IMAGE:448232	1	q22	MEF2D	MADS box transcription enhancer factor 2, polypeptide D (myocyte enhancer factor 2D)	Hs.77955	Not cloned
cone or cone-rod dystrophy, AR 3	IMAGE:877627	1	q22	DAP3	death associated protein 3|death associated protein 3	Hs.270920	Not cloned
cone or cone-rod dystrophy, AR 3	IMAGE:298143	1	q22	ASH1L	ash1 (absent, small, or homeotic)-like (Drosophila)|ash1 (absent, small, or homeotic)-like (Drosophila)	Hs.445445	Not cloned
cone or cone-rod dystrophy, AR 3	IMAGE:32605	1	q22	YAP	YY1 associated protein	Hs.370374	Not cloned
cone or cone-rod dystrophy, AR 3	IMAGE:267458	1	q22	YAP	YY1 associated protein|hypothetical protein FLJ20203	Hs.370374|Hs.399846	Not cloned
cone or cone-rod dystrophy, AR 3	IMAGE:156045	1	q22				Not cloned
cone or cone-rod dystrophy, AR 3	IMAGE:969560	1	q22	PAQR6	progestin and adipoQ receptor family member VI	Hs.235873	Not cloned
cone or cone-rod dystrophy, AR 3	IMAGE:780937	1	q22	SYT11	synaptotagmin XI|synaptotagmin XI	Hs.380439	Not cloned
cone or cone-rod dystrophy, AR 3	IMAGE:153743	1	q22	UBE2Q	ubiquitin-conjugating enzyme E2Q (putative)	Hs.244003	Not cloned
cone or cone-rod dystrophy, AR 3	IMAGE:768597	1	q22	MUC1	mucin 1, transmembrane|mucin 1, transmembrane	Hs.89603	Not cloned
cone or cone-rod dystrophy, AR 3	IMAGE:2577143	1	q22	CCT3	chaperonin containing TCP1, subunit 3 (gamma)	Hs.1708	Not cloned
cone or cone-rod dystrophy, AR 3	IMAGE:46897	1	q22	PMVK	phosphomevalonate kinase|phosphomevalonate kinase	Hs.30954	Not cloned
cone or cone-rod dystrophy, AR 3	IMAGE:813673	1	q23.1	HDGF	hepatoma-derived growth factor (high-mobility group protein 1-like)|hepatoma-derived growth factor (high-mobility group protein 1-like)	Hs.89525	Not cloned
cone or cone-rod dystrophy, AR 3	IMAGE:244801	1	q23.1	ARHGEF11	Rho guanine nucleotide exchange factor (GEF) 11	Hs.371602	Not cloned
cone or cone-rod dystrophy, AR 3	IMAGE:754255	1	q23.1		Transcribed sequences|Transcribed sequences	Hs.105636	Not cloned
cone or cone-rod dystrophy, AR 3	IMAGE:725630	1	q23.2	PEA15	phosphoprotein enriched in astrocytes 15|phosphoprotein enriched in astrocytes 15	Hs.194673	Not cloned
cone or cone-rod dystrophy, AR 3	IMAGE:46356	1	q23.2	NHLH1	nescient helix loop helix 1|nescient helix loop helix 1	Hs.30956	Not cloned
cone or cone-rod dystrophy, AR 3	IMAGE:756471	1	q23.2	IGSF9	immunoglobulin superfamily, member 9|immunoglobulin superfamily, member 9	Hs.130983	Not cloned
cone or cone-rod dystrophy, AR 3	IMAGE:327304	1	q23.2	H326	H326|H326	Hs.120904	Not cloned
cone or cone-rod dystrophy, AR 3	IMAGE:45417	1	q23.2	KCNJ10	potassium inwardly-rectifying channel, subfamily J, member 10|potassium inwardly-rectifying channel, subfamily J, member 10	Hs.66727	Not cloned
cone or cone-rod dystrophy, AR 3	IMAGE:156437	1	q23.2	ATP1A2	ATPase, Na+/K+ transporting, alpha 2 (+) polypeptide|ATPase, Na+/K+ transporting, alpha 2 (+) polypeptide	Hs.34114	Not cloned
cone or cone-rod dystrophy, AR 3	IMAGE:199645	1	q23.2	NCSTN	nicastrin	Hs.4788	Not cloned
cone or cone-rod dystrophy, AR 3	IMAGE:200656	1	q23.3	PBX1	pre-B-cell leukemia transcription factor 1	Hs.408222	Not cloned
cone or cone-rod dystrophy, AR 3	IMAGE:814841	1	q23.3	FCGR2B	Fc fragment of IgG, low affinity IIb, receptor for (CD32)|Fc fragment of IgG, low affinity IIb, receptor for (CD32)	Hs.126384	Not cloned
cone or cone-rod dystrophy, AR 3	IMAGE:759159	1	q23.3	RGS5	regulator of G-protein signalling 5|regulator of G-protein signalling 5	Hs.24950	Not cloned
cone or cone-rod dystrophy, AR 3	IMAGE:813815	1	q23.3	FLJ12770	hypothetical protein FLJ12770|hypothetical protein FLJ12770	Hs.321653	Not cloned
cone or cone-rod dystrophy, AR 3	IMAGE:823656	1	q23.3				Not cloned
cone or cone-rod dystrophy, AR 3	IMAGE:767188	1	q23.3	B4GALT3	UDP-Gal:betaGlcNAc beta 1,4- galactosyltransferase, polypeptide 3|UDP-Gal:betaGlcNAc beta 1,4- galactosyltransferase, polypeptide 3	Hs.321231	Not cloned
cone or cone-rod dystrophy, AR 3	IMAGE:970391	1	q23.3		CDNA clone IMAGE:4792407, partial cds	Hs.433150	Not cloned
cone or cone-rod dystrophy, AR 3	IMAGE:366132	1	q23.3	SDHC	succinate dehydrogenase complex, subunit C, integral membrane protein, 15kDa	Hs.433982	Not cloned
cone or cone-rod dystrophy, AR 3	IMAGE:486035	1	q23.3	UAP1	UDP-N-acteylglucosamine pyrophosphorylase 1|UDP-N-acteylglucosamine pyrophosphorylase 1	Hs.21293	Not cloned
cone or cone-rod dystrophy, AR 3	IMAGE:235155	1	q23.3	FCER1G	Fc fragment of IgE, high affinity I, receptor for; gamma polypeptide|Fc fragment of IgE, high affinity I, receptor for; gamma polypeptide	Hs.433300	Not cloned
cone or cone-rod dystrophy, AR 3	IMAGE:51447	1	q23.3	FCGR3A	Fc fragment of IgG, low affinity IIIa, receptor for (CD16)	Hs.372679	Not cloned
cone or cone-rod dystrophy, AR 3	IMAGE:122077	1	q24.1	LOC54499	putative membrane protein	Hs.93832	Not cloned
cone or cone-rod dystrophy, AR 3	IMAGE:251877	1	q24.1		Transcribed sequences|Transcribed sequence with moderate similarity to protein pdb:1LBG (E. coli) B Chain B, Lactose Operon Repressor Bound To 21-Base Pair Symmetric Operator Dna, Alpha Carbons Only	Hs.386379|Hs.444835	Not cloned
cone or cone-rod dystrophy, AR 3	IMAGE:293893	1	q24.1	STAF42	SPT3-associated factor 42|SPT3-associated factor 42	Hs.435967	Not cloned
cone or cone-rod dystrophy, AR 3	IMAGE:124298	1	q24.1	MGST3	microsomal glutathione S-transferase 3|microsomal glutathione S-transferase 3	Hs.212507	Not cloned
cone or cone-rod dystrophy, AR 3	IMAGE:36387	1	q24.1		aldehyde dehydrogenase 9 family, member A1	Hs.2533	Not cloned
cone or cone-rod dystrophy, AR 3	1292896	1	q24.2	LOC57821	hypothetical protein LOC57821	Hs.130746	Not cloned
cone or cone-rod dystrophy, AR 3	IMAGE:192694	1	q24.2	POU2F1	POU domain, class 2, transcription factor 1	Hs.444234	Not cloned
cone or cone-rod dystrophy, AR 3	IMAGE:810520	1	q24.2		CDNA FLJ42836 fis, clone BRCAN2020710|CDNA FLJ42836 fis, clone BRCAN2020710	Hs.283402	Not cloned
cone or cone-rod dystrophy, AR 3	IMAGE:50680	1	q24.2	KIFAP3	kinesin-associated protein 3|Transcribed sequences	Hs.433442|Hs.494455	Not cloned
cone or cone-rod dystrophy, AR 3	IMAGE:842765	1	q24.2	PC326	PC326 protein|PC326 protein	Hs.280168	Not cloned
cone or cone-rod dystrophy, AR 3	IMAGE:85409	1	q24.2	CREG	cellular repressor of E1A-stimulated genes|cellular repressor of E1A-stimulated genes	Hs.5710	Not cloned
cone or cone-rod dystrophy, AR 3	IMAGE:272694	1	q24.3	C1orf9	chromosome 1 open reading frame 9|chromosome 1 open reading frame 9	Hs.108636	Not cloned
cone or cone-rod dystrophy, AR 3	IMAGE:813261	1	q24.3	VAMP4	vesicle-associated membrane protein 4|vesicle-associated membrane protein 4	Hs.6651	Not cloned
cone or cone-rod dystrophy, AR 3	IMAGE:625924	1	q24.3	XTP2	HBxAg transactivated protein 2|HBxAg transactivated protein 2	Hs.446197	Not cloned
deafness alone or syndromic, AR 5	IMAGE:837894	3	p23	CLASP2	cytoplasmic linker associated protein 2|cytoplasmic linker associated protein 2	Hs.108614	Not cloned
deafness alone or syndromic, AR 5	IMAGE:784035	3	p23	UBP1	upstream binding protein 1 (LBP-1a)	Hs.28423	Not cloned
deafness alone or syndromic, AR 5	IMAGE:187055	3	p23	PDCD6IP	programmed cell death 6 interacting protein	Hs.9663	Not cloned
deafness alone or syndromic, AR 5	IMAGE:324451	3	p24.1	AZ2	5-azacytidine induced gene 2	Hs.512689	Not cloned
deafness alone or syndromic, AR 5	IMAGE:842762	3	p24.1	OSBPL10	oxysterol binding protein-like 10	Hs.368238	Not cloned
deafness alone or syndromic, AR 5	IMAGE:506033	3	p24.2	NR1D2	nuclear receptor subfamily 1, group D, member 2	Hs.37288	Not cloned
deafness alone or syndromic, AR 5	IMAGE:364555	3	p24.2	THRB	thyroid hormone receptor, beta (erythroblastic leukemia viral (v-erb-a) oncogene homolog 2, avian)|thyroid hormone receptor, beta (erythroblastic leukemia viral (v-erb-a) oncogene homolog 2, avian)	Hs.203213	Not cloned
deafness alone or syndromic, AR 5	IMAGE:837904	3	p24.2	RPL15	ribosomal protein L15|ribosomal protein L15	Hs.381219	Not cloned
deafness alone or syndromic, AR 5	IMAGE:486607	3	p24.2	UBE2E1	ubiquitin-conjugating enzyme E2E 1 (UBC4/5 homolog, yeast)|ubiquitin-conjugating enzyme E2E 1 (UBC4/5 homolog, yeast)	Hs.163546	Not cloned
dominant central areolar choroidal dystrophy	IMAGE:45641	17	p11.2	MAP2K3	mitogen-activated protein kinase kinase 3	Hs.180533	Not cloned
dominant central areolar choroidal dystrophy	IMAGE:85582	17	p11.2	TOM1L2	target of myb1-like 2 (chicken)|target of myb1-like 2 (chicken)	Hs.375628	Not cloned
dominant central areolar choroidal dystrophy	IMAGE:769571	17	p11.2	SREBF1	sterol regulatory element binding transcription factor 1|sterol regulatory element binding transcription factor 1	Hs.426528	Not cloned
dominant central areolar choroidal dystrophy	IMAGE:2312140	17	p11.2	USP22	ubiquitin specific protease 22	Hs.12064	Not cloned
dominant central areolar choroidal dystrophy	IMAGE:450364	17	p11.2	RAI1	retinoic acid induced 1	Hs.438904	Not cloned
dominant central areolar choroidal dystrophy	IMAGE:505579	17	p11.2	FLJ20308	hypothetical protein FLJ20308|hypothetical protein FLJ20308	Hs.356770	Not cloned
dominant central areolar choroidal dystrophy	IMAGE:2578221	17	p11.2	UBB	ubiquitin B|ubiquitin B	Hs.356190	Not cloned
dominant central areolar choroidal dystrophy	IMAGE:767804	17	p11.2	ALDH3A2	aldehyde dehydrogenase 3 family, member A2|aldehyde dehydrogenase 3 family, member A2	Hs.440662	Not cloned
dominant central areolar choroidal dystrophy	IMAGE:1583933	17	p11.2		Transcribed sequences	Hs.220574	Not cloned
dominant central areolar choroidal dystrophy	IMAGE:897546	17	p11.2	PEMT	phosphatidylethanolamine N-methyltransferase|phosphatidylethanolamine N-methyltransferase	Hs.15192	Not cloned
dominant central areolar choroidal dystrophy	IMAGE:897563	17	p11.2	M-RIP	myosin phosphatase-Rho interacting protein|myosin phosphatase-Rho interacting protein	Hs.430725	Not cloned
dominant central areolar choroidal dystrophy	IMAGE:826971	17	p11.2	LOC220594	TL132 protein	Hs.234573	Not cloned
dominant central areolar choroidal dystrophy	IMAGE:488575	17	p11.2	ULK2	unc-51-like kinase 2 (C. elegans)|unc-51-like kinase 2 (C. elegans)	Hs.168762	Not cloned
dominant central areolar choroidal dystrophy	IMAGE:826204	17	p11.2	FLII	flightless I homolog (Drosophila)	Hs.531027	Not cloned
dominant central areolar choroidal dystrophy	IMAGE:813158	17	p11.2	DRG2	developmentally regulated GTP binding protein 2|developmentally regulated GTP binding protein 2	Hs.78582	Not cloned
dominant central areolar choroidal dystrophy	IMAGE:1156126	17	p11.2				Not cloned
dominant central areolar choroidal dystrophy	IMAGE:591814	17	p12	FLJ20343	hypothetical protein FLJ20343|hypothetical protein FLJ20343	Hs.171044	Not cloned
dominant central areolar choroidal dystrophy	IMAGE:415122	17	p12	HS3ST3B1	heparan sulfate (glucosamine) 3-O-sulfotransferase 3B1|heparan sulfate (glucosamine) 3-O-sulfotransferase 3B1	Hs.48384	Not cloned
dominant central areolar choroidal dystrophy	IMAGE:133273	17	p12		peripheral myelin protein 22|peripheral myelin protein 22	Hs.372031	Not cloned
dominant central areolar choroidal dystrophy	IMAGE:726147	17	p12	MAP2K4	mitogen-activated protein kinase kinase 4|mitogen-activated protein kinase kinase 4	Hs.134106	Not cloned
dominant central areolar choroidal dystrophy	IMAGE:340826	17	p13.1		hypothetical protein FLJ32499|hypothetical protein FLJ32499	Hs.27475	Not cloned
dominant central areolar choroidal dystrophy	1376828	17	p13.1	DVL2	dishevelled, dsh homolog 2 (Drosophila)	Hs.118640	Not cloned
dominant central areolar choroidal dystrophy	IMAGE:262804	17	p13.1	GABARAP	GABA(A) receptor-associated protein|GABA(A) receptor-associated protein	Hs.84359	Not cloned
dominant central areolar choroidal dystrophy	IMAGE:344158	17	p13.1	FLJ46675	FLJ46675 protein|FLJ46675 protein	Hs.367649	Not cloned
dominant central areolar choroidal dystrophy	IMAGE:452466	17	p13.1	NLGN2	neuroligin 2	Hs.26229	Not cloned
dominant central areolar choroidal dystrophy	IMAGE:811893	17	p13.1	CHD3	chromodomain helicase DNA binding protein 3|chromodomain helicase DNA binding protein 3	Hs.25601	Not cloned
dominant central areolar choroidal dystrophy	IMAGE:136676	17	p13.1		vesicle-associated membrane protein 2 (synaptobrevin 2)|vesicle-associated membrane protein 2 (synaptobrevin 2)	Hs.25348	Not cloned
dominant central areolar choroidal dystrophy	IMAGE:823663	17	p13.1	FXR2	fragile X mental retardation, autosomal homolog 2|fragile X mental retardation, autosomal homolog 2	Hs.52788	Not cloned
dominant central areolar choroidal dystrophy	IMAGE:49284	17	p13.1	FGF11	fibroblast growth factor 11|fibroblast growth factor 11	Hs.31339	Not cloned
dominant central areolar choroidal dystrophy	IMAGE:325583	17	p13.1	ZBTB4	zinc finger and BTB domain containing 4|zinc finger and BTB domain containing 4	Hs.35096	Not cloned
dominant central areolar choroidal dystrophy	IMAGE:48799	17	p13.1	ATP1B2	ATPase, Na+/K+ transporting, beta 2 polypeptide	Hs.78854	Not cloned
dominant central areolar choroidal dystrophy	IMAGE:325606	17	p13.1	TXNL5	thioredoxin-like 5|thioredoxin-like 5	Hs.408236	Not cloned
dominant central areolar choroidal dystrophy	IMAGE:81434	17	p13.1	ALOX12	arachidonate 12-lipoxygenase	Hs.1200	Not cloned
dominant central areolar choroidal dystrophy	IMAGE:823886	17	p13.1	MYH10	myosin, heavy polypeptide 10, non-muscle|myosin, heavy polypeptide 10, non-muscle	Hs.280311	Not cloned
dominant central areolar choroidal dystrophy	IMAGE:137506	17	p13.1				Not cloned
dominant central areolar choroidal dystrophy	IMAGE:2448976	17	p13.1	SOX15	SRY (sex determining region Y)-box 15	Hs.95582	Not cloned
dominant central areolar choroidal dystrophy	IMAGE:2565546	17	p13.1				Not cloned
dominant central areolar choroidal dystrophy	IMAGE:755777	17	p13.2	MIS12	homolog of yeast Mis12|homolog of yeast Mis12	Hs.267194	Not cloned
dominant central areolar choroidal dystrophy	IMAGE:365955	17	p13.2	ZNF594	zinc finger protein 594|zinc finger protein 594	Hs.458408	Not cloned
dominant central areolar choroidal dystrophy	IMAGE:2512263	17	p13.2	ENO3	enolase 3, (beta, muscle)	Hs.224171	Not cloned
dominant central areolar choroidal dystrophy	IMAGE:531957	17	p13.2	UBE2G1	ubiquitin-conjugating enzyme E2G 1 (UBC7 homolog, C. elegans)|ubiquitin-conjugating enzyme E2G 1 (UBC7 homolog, C. elegans)	Hs.78563	Not cloned
dominant central areolar choroidal dystrophy	IMAGE:1597813	17	p13.2	NALP1	NACHT, leucine rich repeat and PYD containing 1	Hs.104305	Not cloned
dominant central areolar choroidal dystrophy	IMAGE:796117	17	p13.2	MGC2963	hypothetical protein MGC2963|hypothetical protein MGC2963	Hs.30011	Not cloned
dominant central areolar choroidal dystrophy	IMAGE:2545220	17	p13.2	RABEP1	rabaptin, RAB GTPase binding effector protein 1	Hs.390163	Not cloned
dominant central areolar choroidal dystrophy	IMAGE:701402	17	p13.3		CDNA FLJ38130 fis, clone D6OST2000464|CDNA FLJ38130 fis, clone D6OST2000464	Hs.343220	Not cloned
dominant central areolar choroidal dystrophy	IMAGE:809731	17	p13.3	MNT	MAX binding protein|MAX binding protein	Hs.253552	Not cloned
dominant central areolar choroidal dystrophy	IMAGE:194804	17	p13.3	PITPN	phosphotidylinositol transfer protein|phosphotidylinositol transfer protein	Hs.433429	Not cloned
dominant central areolar choroidal dystrophy	IMAGE:309993	17	p13.3	ABR	active BCR-related gene	Hs.434004	Not cloned
dominant central areolar choroidal dystrophy	IMAGE:2562939	17	p13.3	SERPINF1	serine (or cysteine) proteinase inhibitor, clade F (alpha-2 antiplasmin, pigment epithelium derived factor), member 1	Hs.173594	Not cloned
dominant central areolar choroidal dystrophy	IMAGE:878178	17	p13.3	PAFAH1B1	platelet-activating factor acetylhydrolase, isoform Ib, alpha subunit 45kDa	Hs.77318	Not cloned
dominant central areolar choroidal dystrophy	IMAGE:82195	17	p13.3	SERPINF2	serine (or cysteine) proteinase inhibitor, clade F (alpha-2 antiplasmin, pigment epithelium derived factor), member 2	Hs.159509	Not cloned
dominant familial exudative vitreoretinopathy 1	IMAGE:758318	11	p13	FBXO3	F-box only protein 3|F-box only protein 3	Hs.406787	Not cloned
dominant familial exudative vitreoretinopathy 1	IMAGE:795828	11	p13	TRIM44	tripartite motif-containing 44|tripartite motif-containing 44	Hs.14512	Not cloned
dominant familial exudative vitreoretinopathy 1	IMAGE:208001	11	p13	CD59	CD59 antigen p18-20 (antigen identified by monoclonal antibodies 16.3A5, EJ16, EJ30, EL32 and G344)|CD59 antigen p18-20 (antigen identified by monoclonal antibodies 16.3A5, EJ16, EJ30, EL32 and G344)	Hs.278573	Not cloned
dominant familial exudative vitreoretinopathy 1	IMAGE:970300	11	p13	SLC1A2	solute carrier family 1 (glial high affinity glutamate transporter), member 2	Hs.349088	Not cloned
dominant familial exudative vitreoretinopathy 1	IMAGE:136796	11	p13	M11S1	membrane component, chromosome 11, surface marker 1	Hs.278672	Not cloned
dominant familial exudative vitreoretinopathy 1	IMAGE:810729	11	p13	RCN1	reticulocalbin 1, EF-hand calcium binding domain|reticulocalbin 1, EF-hand calcium binding domain	Hs.167791	Not cloned
dominant familial exudative vitreoretinopathy 1	IMAGE:1466893	11	p13		Sarcoma antigen NY-SAR-79 mRNA, partial cds	Hs.163348	Not cloned
dominant familial exudative vitreoretinopathy 2	IMAGE:2541441	11	q12.1	SERPING1	serine (or cysteine) proteinase inhibitor, clade G (C1 inhibitor), member 1, (angioedema, hereditary)	Hs.384598	Not cloned
dominant familial exudative vitreoretinopathy 2	IMAGE:325128	11	q12.1	LPXN	leupaxin|leupaxin	Hs.49587	Not cloned
dominant familial exudative vitreoretinopathy 2	IMAGE:757235	11	q12.1		CDNA FLJ30906 fis, clone FEBRA2006055	Hs.180711	Not cloned
dominant familial exudative vitreoretinopathy 2	IMAGE:1635874	11	q12.1	SELH	selenoprotein H	Hs.412817	Not cloned
dominant familial exudative vitreoretinopathy 2	IMAGE:291908	11	q12.1	CTNND1	catenin (cadherin-associated protein), delta 1|catenin (cadherin-associated protein), delta 1	Hs.166011	Not cloned
dominant familial exudative vitreoretinopathy 2	IMAGE:810403	11	q12.2	GPR44	hypothetical protein MGC2574|G protein-coupled receptor 44	Hs.299567|Hs.4253	Not cloned
dominant familial exudative vitreoretinopathy 2	IMAGE:950680	11	q12.2	DDB1	damage-specific DNA binding protein 1, 127kDa	Hs.290758	Not cloned
dominant familial exudative vitreoretinopathy 2	IMAGE:1439157	11	q12.2	MS4A8B	membrane-spanning 4-domains, subfamily A, member 8B|membrane-spanning 4-domains, subfamily A, member 8B	Hs.150184	Not cloned
dominant familial exudative vitreoretinopathy 2	IMAGE:50536	11	q12.2	FLJ12529	pre-mRNA cleavage factor I, 59 kDa subunit	Hs.444552	Not cloned
dominant familial exudative vitreoretinopathy 2	IMAGE:787857	11	q12.3	STX5A	syntaxin 5A|syntaxin 5A	Hs.421457	Not cloned
dominant familial exudative vitreoretinopathy 2	IMAGE:223098	11	q12.3	ROM1	retinal outer segment membrane protein 1|retinal outer segment membrane protein 1	Hs.281564	Not cloned
dominant familial exudative vitreoretinopathy 2	IMAGE:754008	11	q12.3	FLJ35827	hypothetical protein FLJ35827|hypothetical protein FLJ35827	Hs.379785	Not cloned
dominant familial exudative vitreoretinopathy 2	IMAGE:841462	11	q12.3		Transcribed sequence with moderate similarity to protein ref:NP_060312.1 (H.sapiens) hypothetical protein FLJ20489 [Homo sapiens]|Transcribed sequence with weak similarity to protein ref:NP_060219.1 (H.sapiens) hypothetical protein FLJ20294 [Homo sapiens]	Hs.369514|Hs.502753	Not cloned
dominant familial exudative vitreoretinopathy 2	IMAGE:2067461	11	q13.1	NRXN2	neurexin 2	Hs.124085	Not cloned
dominant familial exudative vitreoretinopathy 2	IMAGE:809648	11	q13.1	SF1	splicing factor 1	Hs.440835	Not cloned
dominant familial exudative vitreoretinopathy 2	IMAGE:382773	11	q13.1	PRO1073	PRO1073 protein|PRO1073 protein	Hs.187199	Not cloned
dominant familial exudative vitreoretinopathy 2	IMAGE:380851	11	q13.1	RTN3	reticulon 3|reticulon 3	Hs.404434	Not cloned
dominant familial exudative vitreoretinopathy 2	IMAGE:220376	11	q13.1		MRNA; cDNA DKFZp686L01105 (from clone DKFZp686L01105)	Hs.240443	Not cloned
dominant familial exudative vitreoretinopathy 2	IMAGE:785293	11	q13.1	HRASLS3	HRAS-like suppressor 3|HRAS-like suppressor 3	Hs.528308	Not cloned
dominant familial exudative vitreoretinopathy 2	IMAGE:759173	11	q13.1	PYGM	phosphorylase, glycogen; muscle (McArdle syndrome, glycogen storage disease type V)|phosphorylase, glycogen; muscle (McArdle syndrome, glycogen storage disease type V)	Hs.154084	Not cloned
dominant familial exudative vitreoretinopathy 2	IMAGE:857661	11	q13.1	SF3B2	splicing factor 3b, subunit 2, 145kDa	Hs.406423	Not cloned
dominant familial exudative vitreoretinopathy 2	IMAGE:292519	11	q13.1	PRDX5	peroxiredoxin 5|peroxiredoxin 5	Hs.31731	Not cloned
dominant familial exudative vitreoretinopathy 2	IMAGE:897632	11	q13.1	DPF2	D4, zinc and double PHD fingers family 2|ATPase, Ca++ transporting, cardiac muscle, slow twitch 2	Hs.13495|Hs.374535	Not cloned
dominant familial exudative vitreoretinopathy 2	IMAGE:471742	11	q13.1	BANF1	barrier to autointegration factor 1	Hs.433759	Not cloned
dominant familial exudative vitreoretinopathy 2	IMAGE:842849	11	q13.1	POLA2	polymerase (DNA-directed), alpha (70kD)|polymerase (DNA-directed), alpha (70kD)	Hs.201897	Not cloned
dominant familial exudative vitreoretinopathy 2	IMAGE:770043	11	q13.2	NDUFV1	NADH dehydrogenase (ubiquinone) flavoprotein 1, 51kDa|NADH dehydrogenase (ubiquinone) flavoprotein 1, 51kDa	Hs.7744	Not cloned
dominant familial exudative vitreoretinopathy 2	IMAGE:277186	11	q13.2	PITPNM1	phosphatidylinositol transfer protein, membrane-associated 1|phosphatidylinositol transfer protein, membrane-associated 1	Hs.93837	Not cloned
dominant familial exudative vitreoretinopathy 2	IMAGE:725727	11	q13.2	MGC35521	pellino 3 alpha|pellino 3 alpha	Hs.24725	Not cloned
dominant familial exudative vitreoretinopathy 2	IMAGE:293830	11	q13.2	C11orf23	chromosome 11 open reading frame 23|chromosome 11 open reading frame 23	Hs.128218	Not cloned
dominant familial exudative vitreoretinopathy 2	IMAGE:731136	11	q13.2	RBM14	RNA binding motif protein 14|RNA binding motif protein 14	Hs.11170	Not cloned
dominant familial exudative vitreoretinopathy 2	IMAGE:811911	11	q13.2	RBM4	RNA binding motif protein 4|RNA binding motif protein 4	Hs.211203	Not cloned
dominant familial exudative vitreoretinopathy 2	IMAGE:2448778	11	q13.2	CTSF	cathepsin F	Hs.11590	Not cloned
dominant familial exudative vitreoretinopathy 2	IMAGE:322240	11	q13.2	FLJ22531	hypothetical protein FLJ22531|hypothetical protein FLJ22531	Hs.292088	Not cloned
dominant familial exudative vitreoretinopathy 2	IMAGE:134942	11	q13.2	FBXL11	F-box and leucine-rich repeat protein 11	Hs.219614	Not cloned
dominant familial exudative vitreoretinopathy 2	IMAGE:271102	11	q13.2	CCS	copper chaperone for superoxide dismutase	Hs.5002	Not cloned
dominant familial exudative vitreoretinopathy 2	IMAGE:814731	11	q13.2	AIP	aryl hydrocarbon receptor interacting protein|aryl hydrocarbon receptor interacting protein	Hs.412433	Not cloned
dominant familial exudative vitreoretinopathy 2	IMAGE:731469	11	q13.4	PLEKHB1	pleckstrin homology domain containing, family B (evectins) member 1	Hs.445489	Not cloned
dominant familial exudative vitreoretinopathy 2	IMAGE:357298	11	q13.4		MRNA; cDNA DKFZp762M127 (from clone DKFZp762M127)|MRNA; cDNA DKFZp762M127 (from clone DKFZp762M127)	Hs.12853	Not cloned
dominant familial exudative vitreoretinopathy 2	IMAGE:297021	11	q13.4	DKFZP586P0123	DKFZP586P0123 protein	Hs.376803	Not cloned
dominant familial exudative vitreoretinopathy 2	IMAGE:129478	11	q13.4		hypothetical protein KIAA1991|hypothetical protein KIAA1991	Hs.417576	Not cloned
dominant familial exudative vitreoretinopathy 2	IMAGE:296495	11	q13.4	RAB6A	RAB6A, member RAS oncogene family	Hs.5636	Not cloned
dominant familial exudative vitreoretinopathy 2	IMAGE:49372	11	q13.4	KIAA0280	KIAA0280 protein|KIAA0280 protein	Hs.512248|Hs.75400	Not cloned
dominant familial exudative vitreoretinopathy 2	IMAGE:418129	11	q13.4	NUMA1	nuclear mitotic apparatus protein 1|nuclear mitotic apparatus protein 1	Hs.332115	Not cloned
dominant familial exudative vitreoretinopathy 2	IMAGE:462735	11	q13.5		Transcribed sequence with strong similarity to protein sp:P00722 (E. coli) BGAL_ECOLI Beta-galactosidase	Hs.23236	Not cloned
dominant familial exudative vitreoretinopathy 2	IMAGE:291712	11	q13.5		phytoceramidase, alkaline|Transcribed sequence with moderate similarity to protein sp:P39189 (H.sapiens) ALU2_HUMAN Alu subfamily SB sequence contamination warning entry	Hs.23862|Hs.530762	Not cloned
dominant familial exudative vitreoretinopathy 2	IMAGE:382195	11	q13.5	MYO7A	myosin VIIA (Usher syndrome 1B (autosomal recessive, severe))|myosin VIIA (Usher syndrome 1B (autosomal recessive, severe))	Hs.370421	Not cloned
dominant familial exudative vitreoretinopathy 2	IMAGE:595200	11	q13.5	PAK1	p21/Cdc42/Rac1-activated kinase 1 (STE20 homolog, yeast)|p21/Cdc42/Rac1-activated kinase 1 (STE20 homolog, yeast)	Hs.64056	Not cloned
dominant familial exudative vitreoretinopathy 2	IMAGE:1761715	11	q13.5	PRKRIR	protein-kinase, interferon-inducible double stranded RNA dependent inhibitor, repressor of (P58 repressor)	Hs.177574	Not cloned
dominant familial exudative vitreoretinopathy 2	IMAGE:281031	11	q14.1	ZF	HCF-binding transcription factor Zhangfei	Hs.321022	Not cloned
dominant familial exudative vitreoretinopathy 2	IMAGE:79032	11	q14.1		Transcribed sequences	Hs.85432	Not cloned
dominant familial exudative vitreoretinopathy 2	IMAGE:2468948	11	q14.1	NDUFC2	NADH dehydrogenase (ubiquinone) 1, subcomplex unknown, 2, 14.5kDa	Hs.407860	Not cloned
dominant familial exudative vitreoretinopathy 2	IMAGE:487932	11	q14.1	SYTL2	synaptotagmin-like 2	Hs.390463	Not cloned
dominant familial exudative vitreoretinopathy 2	IMAGE:155050	11	q14.1	MDS025	hypothetical protein MDS025	Hs.368866	Not cloned
dominant familial exudative vitreoretinopathy 2	IMAGE:115292	11	q14.1	DKFZp586C1924	hypothetical protein DKFZp586C1924|hypothetical protein DKFZp586C1924	Hs.108338	Not cloned
dominant mac dystrophy, North Carolina-like with progressive sensorineural hearing loss	IMAGE:809541	14	q11.2	BCL2L2	BCL2-like 2|BCL2-like 2	Hs.410026	Not cloned
dominant mac dystrophy, North Carolina-like with progressive sensorineural hearing loss	IMAGE:770014	14	q11.2		CDNA clone MGC:71411 IMAGE:4853814, complete cds|CDNA clone MGC:71411 IMAGE:4853814, complete cds	Hs.74647	Not cloned
dominant mac dystrophy, North Carolina-like with progressive sensorineural hearing loss	IMAGE:240505	14	q11.2		KIAA0323|Transcribed sequences	Hs.494039|Hs.7911	Not cloned
dominant mac dystrophy, North Carolina-like with progressive sensorineural hearing loss	IMAGE:490306	14	q11.2	TM9SF1	transmembrane 9 superfamily member 1|transmembrane 9 superfamily member 1	Hs.91586	Not cloned
dominant mac dystrophy, North Carolina-like with progressive sensorineural hearing loss	IMAGE:740907	14	q11.2	APEX1	APEX nuclease (multifunctional DNA repair enzyme) 1|APEX nuclease (multifunctional DNA repair enzyme) 1	Hs.73722	Not cloned
dominant mac dystrophy, North Carolina-like with progressive sensorineural hearing loss	IMAGE:784061	14	q11.2	C14orf9	chromosome 14 open reading frame 9|chromosome 14 open reading frame 9	Hs.7001	Not cloned
dominant mac dystrophy, North Carolina-like with progressive sensorineural hearing loss	IMAGE:1637751	14	q11.2	OXA1L	oxidase (cytochrome c) assembly 1-like	Hs.151134	Not cloned
dominant mac dystrophy, North Carolina-like with progressive sensorineural hearing loss	IMAGE:1926857	14	q11.2		CDNA FLJ36643 fis, clone UMVEN1000138	Hs.444958	Not cloned
dominant mac dystrophy, North Carolina-like with progressive sensorineural hearing loss	IMAGE:52430	14	q11.2	SALL2	sal-like 2 (Drosophila)	Hs.416358	Not cloned
dominant mac dystrophy, North Carolina-like with progressive sensorineural hearing loss	IMAGE:768448	14	q11.2	AP1G2	adaptor-related protein complex 1, gamma 2 subunit|adaptor-related protein complex 1, gamma 2 subunit	Hs.343244	Not cloned
dominant mac dystrophy, North Carolina-like with progressive sensorineural hearing loss	IMAGE:1456155	14	q11.2		Transcribed sequence with strong similarity to protein ref:NP_057693.1 (H.sapiens) hBOIT for potent brain type organic ion transporter [Homo sapiens]	Hs.444176	Not cloned
dominant mac dystrophy, North Carolina-like with progressive sensorineural hearing loss	IMAGE:746232	14	q11.2	C14orf92	chromosome 14 open reading frame 92|chromosome 14 open reading frame 92	Hs.194035	Not cloned
dominant mac dystrophy, North Carolina-like with progressive sensorineural hearing loss	IMAGE:486186	14	q11.2	PABPN1	poly(A) binding protein, nuclear 1|poly(A) binding protein, nuclear 1	Hs.117176	Not cloned
dominant mac dystrophy, North Carolina-like with progressive sensorineural hearing loss	IMAGE:416256	14	q12	ARHGAP5	Rho GTPase activating protein 5	Hs.409546	Not cloned
dominant mac dystrophy, North Carolina-like with progressive sensorineural hearing loss	IMAGE:767994	14	q12	STRN3	striatin, calmodulin binding protein 3|striatin, calmodulin binding protein 3	Hs.183105	Not cloned
dominant mac dystrophy, North Carolina-like with progressive sensorineural hearing loss	IMAGE:40844	14	q12	AKAP6	A kinase (PRKA) anchor protein 6|A kinase (PRKA) anchor protein 6	Hs.419136	Not cloned
dominant mac dystrophy, North Carolina-like with progressive sensorineural hearing loss	IMAGE:322553	14	q13.1	SNX6	sorting nexin 6|sorting nexin 6	Hs.283443	Not cloned
dominant mac dystrophy, North Carolina-like with progressive sensorineural hearing loss	IMAGE:491311	14	q13.1	EGLN3	egl nine homolog 3 (C. elegans)|egl nine homolog 3 (C. elegans)	Hs.443906	Not cloned
dominant mac dystrophy, North Carolina-like with progressive sensorineural hearing loss	IMAGE:785732	14	q13.1	C14orf11	chromosome 14 open reading frame 11|chromosome 14 open reading frame 11	Hs.433269	Not cloned
dominant mac dystrophy, North Carolina-like with progressive sensorineural hearing loss	IMAGE:1644670	14	q13.2	BAZ1A	bromodomain adjacent to zinc finger domain, 1A	Hs.436488	Not cloned
dominant mac dystrophy, North Carolina-like with progressive sensorineural hearing loss	IMAGE:950430	14	q13.2	SRP54	signal recognition particle 54kDa	Hs.49346	Not cloned
dominant mac dystrophy, North Carolina-like with progressive sensorineural hearing loss	IMAGE:773248	14	q13.2	C14orf24	chromosome 14 open reading frame 24	Hs.446357	Not cloned
dominant mac dystrophy, North Carolina-like with progressive sensorineural hearing loss	IMAGE:1742607	14	q13.3				Not cloned
dominant mac dystrophy, North Carolina-like with progressive sensorineural hearing loss	IMAGE:302004	14	q13.3	SLC25A21	solute carrier family 25 (mitochondrial oxodicarboxylate carrier), member 21|solute carrier family 25 (mitochondrial oxodicarboxylate carrier), member 21	Hs.55080	Not cloned
dominant mac dystrophy, North Carolina-like with progressive sensorineural hearing loss	IMAGE:451504	14	q21.1	PNN	pinin, desmosome associated protein	Hs.409965	Not cloned
dominant mac dystrophy, North Carolina-like with progressive sensorineural hearing loss	IMAGE:753381	14	q21.1	SEC23A	Sec23 homolog A (S. cerevisiae)|Sec23 homolog A (S. cerevisiae)	Hs.528298	Not cloned
dominant mac dystrophy, North Carolina-like with progressive sensorineural hearing loss	IMAGE:758301	14	q21.3	C14orf138	chromosome 14 open reading frame 138	Hs.390504	Not cloned
dominant mac dystrophy, North Carolina-like with progressive sensorineural hearing loss	IMAGE:884842	14	q21.3	RPL36AL	ribosomal protein L36a-like	Hs.444749	Not cloned
dominant mac dystrophy, North Carolina-like with progressive sensorineural hearing loss	IMAGE:2028222	14	q21.3		CDNA FLJ30581 fis, clone BRAWH2007069|CDNA FLJ30581 fis, clone BRAWH2007069	Hs.145569	Not cloned
dominant mac dystrophy, North Carolina-like with progressive sensorineural hearing loss	IMAGE:840404	14	q21.3	MGAT2	mannosyl (alpha-1,6-)-glycoprotein beta-1,2-N-acetylglucosaminyltransferase|mannosyl (alpha-1,6-)-glycoprotein beta-1,2-N-acetylglucosaminyltransferase	Hs.93338	Not cloned
dominant mac dystrophy, North Carolina-like with progressive sensorineural hearing loss	IMAGE:843163	14	q21.3	KLHDC2	kelch domain containing 2|kelch domain containing 2	Hs.415236	Not cloned
dominant mac dystrophy, North Carolina-like with progressive sensorineural hearing loss	IMAGE:683177	14	q21.3	MAP4K5	mitogen-activated protein kinase kinase kinase kinase 5	Hs.246970	Not cloned
dominant mac dystrophy, North Carolina-like with progressive sensorineural hearing loss	IMAGE:360885	14	q21.3	ARF6	ADP-ribosylation factor 6|ADP-ribosylation factor 6	Hs.89474	Not cloned
dominant mac dystrophy, North Carolina-like with progressive sensorineural hearing loss	IMAGE:595695	14	q22.1	TXNDC	thioredoxin domain containing	Hs.125221	Not cloned
dominant mac dystrophy, North Carolina-like with progressive sensorineural hearing loss	IMAGE:2435216	14	q22.1	PYGL	phosphorylase, glycogen; liver (Hers disease, glycogen storage disease type VI)	Hs.282417	Not cloned
dominant mac dystrophy, North Carolina-like with progressive sensorineural hearing loss	IMAGE:198614	14	q22.1		proteasome (prosome, macropain) 26S subunit, ATPase, 6	Hs.156171	Not cloned
dominant mac dystrophy, North Carolina-like with progressive sensorineural hearing loss	IMAGE:797024	14	q22.1	C14orf166	chromosome 14 open reading frame 166|chromosome 14 open reading frame 166	Hs.369840	Not cloned
dominant mac dystrophy, North Carolina-like with progressive sensorineural hearing loss	IMAGE:810448	14	q22.1	ERO1L	ERO1-like (S. cerevisiae)|ERO1-like (S. cerevisiae)	Hs.10949	Not cloned
dominant mac dystrophy, North Carolina-like with progressive sensorineural hearing loss	IMAGE:594659	14	q22.1	DKFZp762F0713	hypothetical protein DKFZp762F0713|hypothetical protein DKFZp762F0713	Hs.416214	Not cloned
dominant mac dystrophy, North Carolina-like with progressive sensorineural hearing loss	IMAGE:34204	14	q22.1	TRIM9	tripartite motif-containing 9|tripartite motif-containing 9	Hs.75090	Not cloned
dominant mac dystrophy, North Carolina-like with progressive sensorineural hearing loss	IMAGE:796878	14	q22.1	SAV1	salvador homolog 1 (Drosophila)|salvador homolog 1 (Drosophila)	Hs.257341	Not cloned
dominant mac dystrophy, North Carolina-like with progressive sensorineural hearing loss	IMAGE:768989	14	q22.2		CDNA FLJ12874 fis, clone NT2RP2003769|CDNA FLJ12874 fis, clone NT2RP2003769	Hs.56847	Not cloned
dominant mac dystrophy, North Carolina-like with progressive sensorineural hearing loss	IMAGE:455025	14	q22.2	CGRRF1	cell growth regulator with ring finger domain 1	Hs.59106	Not cloned
dominant mac dystrophy, North Carolina-like with progressive sensorineural hearing loss	IMAGE:51056	14	q22.2	CNIH	cornichon homolog (Drosophila)|cornichon homolog (Drosophila)	Hs.294603	Not cloned
dominant mac dystrophy, North Carolina-like with progressive sensorineural hearing loss	IMAGE:173228	14	q22.2	GMFB	glia maturation factor, beta|glia maturation factor, beta	Hs.151413	Not cloned
dominant mac dystrophy, North Carolina-like with progressive sensorineural hearing loss	IMAGE:142927	14	q22.3	KIAA0831	KIAA0831|KIAA0831	Hs.414809	Not cloned
dominant mac dystrophy, North Carolina-like with progressive sensorineural hearing loss	IMAGE:144905	14	q22.3		SEC10-like 1 (S. cerevisiae)|SEC10-like 1 (S. cerevisiae)	Hs.365863	Not cloned
dominant mac dystrophy, North Carolina-like with progressive sensorineural hearing loss	IMAGE:251028	14	q22.3	KTN1	kinectin 1 (kinesin receptor)	Hs.368212	Not cloned
dominant mac dystrophy, North Carolina-like with progressive sensorineural hearing loss	IMAGE:50354	14	q22.3	OTX2	orthodenticle homolog 2 (Drosophila)|orthodenticle homolog 2 (Drosophila)	Hs.288655	Not cloned
dominant mac dystrophy, North Carolina-like with progressive sensorineural hearing loss	IMAGE:746152	14	q22.3	C14orf32	chromosome 14 open reading frame 32	Hs.406401	Not cloned
dominant mac dystrophy, North Carolina-like with progressive sensorineural hearing loss	IMAGE:950770	14	q22.3	C14orf35	chromosome 14 open reading frame 35	Hs.285280	Not cloned
dominant mac dystrophy, North Carolina-like with progressive sensorineural hearing loss	IMAGE:285377	14	q22.3		pellino homolog 2 (Drosophila)	Hs.44038	Not cloned
dominant mac dystrophy, North Carolina-like with progressive sensorineural hearing loss	IMAGE:491392	14	q22.3	SOCS4	suppressor of cytokine signaling 4|suppressor of cytokine signaling 4	Hs.349397	Not cloned
dominant mac dystrophy, North Carolina-like with progressive sensorineural hearing loss	IMAGE:281745	14	q23.1	DAAM1	dishevelled associated activator of morphogenesis 1	Hs.356537	Not cloned
dominant mac dystrophy, North Carolina-like with progressive sensorineural hearing loss	IMAGE:814246	14	q23.1	PSMA3	proteasome (prosome, macropain) subunit, alpha type, 3|proteasome (prosome, macropain) subunit, alpha type, 3	Hs.246240	Not cloned
dominant mac dystrophy, North Carolina-like with progressive sensorineural hearing loss	IMAGE:252453	14	q23.1	DHRS7	dehydrogenase/reductase (SDR family) member 7|dehydrogenase/reductase (SDR family) member 7	Hs.36049	Not cloned
dominant mac dystrophy, North Carolina-like with progressive sensorineural hearing loss	IMAGE:782851	14	q23.1	C14orf135	chromosome 14 open reading frame 135	Hs.413671	Not cloned
dominant mac dystrophy, North Carolina-like with progressive sensorineural hearing loss	IMAGE:261102	14	q23.1	PPM1A	protein phosphatase 1A (formerly 2C), magnesium-dependent, alpha isoform	Hs.130036	Not cloned
dominant mac dystrophy, North Carolina-like with progressive sensorineural hearing loss	IMAGE:772410	14	q23.1	FLJ31306	hypothetical protein FLJ31306|hypothetical protein FLJ31306	Hs.442335	Not cloned
dominant mac dystrophy, North Carolina-like with progressive sensorineural hearing loss	IMAGE:50606	14	q23.1	C14orf100	chromosome 14 open reading frame 100	Hs.446850	Not cloned
dominant mac dystrophy, North Carolina-like with progressive sensorineural hearing loss	IMAGE:2545936	14	q23.1	SIX6	sine oculis homeobox homolog 6 (Drosophila)	Hs.194756	Not cloned
dominant mac dystrophy, North Carolina-like with progressive sensorineural hearing loss	IMAGE:325117	14	q23.2	HIF1A	hypoxia-inducible factor 1, alpha subunit (basic helix-loop-helix transcription factor)|hypoxia-inducible factor 1, alpha subunit (basic helix-loop-helix transcription factor)	Hs.412416	Not cloned
dominant mac dystrophy, North Carolina-like with progressive sensorineural hearing loss	IMAGE:727904	14	q23.2	PPP2R5E	protein phosphatase 2, regulatory subunit B (B56), epsilon isoform|protein phosphatase 2, regulatory subunit B (B56), epsilon isoform	Hs.173328	Not cloned
dominant mac dystrophy, North Carolina-like with progressive sensorineural hearing loss	IMAGE:1605784	14	q23.2		Transcribed sequence	Hs.525392	Not cloned
dominant mac dystrophy, North Carolina-like with progressive sensorineural hearing loss	IMAGE:151850	14	q23.2	SGPP1	sphingosine-1-phosphate phosphatase 1|sphingosine-1-phosphate phosphatase 1	Hs.24678	Not cloned
dominant mac dystrophy, North Carolina-like with progressive sensorineural hearing loss	IMAGE:293057	14	q23.3		Transcribed sequences	Hs.531097	Not cloned
dominant mac dystrophy, North Carolina-like with progressive sensorineural hearing loss	IMAGE:49229	14	q23.3	GPHN	gephyrin|gephyrin	Hs.13405	Not cloned
dominant mac dystrophy, North Carolina-like with progressive sensorineural hearing loss	IMAGE:359781	14	q23.3	SPTB	spectrin, beta, erythrocytic (includes spherocytosis, clinical type I)|spectrin, beta, erythrocytic (includes spherocytosis, clinical type I)	Hs.438514	Not cloned
dominant mac dystrophy, North Carolina-like with progressive sensorineural hearing loss	IMAGE:31225	14	q24.1	WDR22	WD repeat domain 22	Hs.509783	Not cloned
dominant mac dystrophy, North Carolina-like with progressive sensorineural hearing loss	IMAGE:296190	14	q24.1	ZFYVE26	zinc finger, FYVE domain containing 26|zinc finger, FYVE domain containing 26	Hs.8663	Not cloned
dominant mac dystrophy, North Carolina-like with progressive sensorineural hearing loss	IMAGE:451098	14	q24.1	VTI1B	vesicle transport through interaction with t-SNAREs homolog 1B (yeast)	Hs.419995	Not cloned
dominant mac dystrophy, North Carolina-like with progressive sensorineural hearing loss	IMAGE:1535596	14	q24.1	RDH11	retinol dehydrogenase 11 (all-trans and 9-cis)	Hs.226007	Not cloned
dominant mac dystrophy, North Carolina-like with progressive sensorineural hearing loss	IMAGE:796147	14	q24.1	PIGH	phosphatidylinositol glycan, class H|pleckstrin homology domain containing, family H (with MyTH4 domain) member 1	Hs.177|Hs.284157	Not cloned
dominant mac dystrophy, North Carolina-like with progressive sensorineural hearing loss	IMAGE:124530	14	q24.2	DPF3	D4, zinc and double PHD fingers, family 3	Hs.440523	Not cloned
dominant mac dystrophy, North Carolina-like with progressive sensorineural hearing loss	IMAGE:854004	14	q24.2		CDNA FLJ26461 fis, clone KDN03867	Hs.191850	Not cloned
dominant mac dystrophy, North Carolina-like with progressive sensorineural hearing loss	IMAGE:2075467	14	q24.2	MED6	mediator of RNA polymerase II transcription, subunit 6 homolog (yeast)	Hs.167738	Not cloned
dominant mac dystrophy, North Carolina-like with progressive sensorineural hearing loss	IMAGE:752668	14	q24.2		CDNA clone IMAGE:5286091, partial cds|CDNA clone IMAGE:5286091, partial cds	Hs.375008	Not cloned
dominant mac dystrophy, North Carolina-like with progressive sensorineural hearing loss	IMAGE:502515	14	q24.2	RNPC7	RNA-binding region (RNP1, RRM) containing 7|RNA-binding region (RNP1, RRM) containing 7	Hs.197184	Not cloned
dominant mac dystrophy, North Carolina-like with progressive sensorineural hearing loss	IMAGE:898265	14	q24.2	SFRS5	splicing factor, arginine/serine-rich 5	Hs.166975	Not cloned
dominant mac dystrophy, North Carolina-like with progressive sensorineural hearing loss	IMAGE:30574	14	q24.3		KIAA0759	Hs.7285	Not cloned
dominant mac dystrophy, North Carolina-like with progressive sensorineural hearing loss	IMAGE:431331	14	q24.3		Transcribed sequence with weak similarity to protein pir:S23650 (H.sapiens) S23650 retrovirus-related hypothetical protein II - human retrotransposon LINE-1	Hs.169812	Not cloned
dominant mac dystrophy, North Carolina-like with progressive sensorineural hearing loss	IMAGE:221632	14	q24.3	EIF2B2	eukaryotic translation initiation factor 2B, subunit 2 beta, 39kDa|eukaryotic translation initiation factor 2B, subunit 2 beta, 39kDa	Hs.497429	Not cloned
dominant mac dystrophy, North Carolina-like with progressive sensorineural hearing loss	IMAGE:755891	14	q24.3	KIAA0317	KIAA0317	Hs.434432	Not cloned
dominant mac dystrophy, North Carolina-like with progressive sensorineural hearing loss	IMAGE:262912	14	q24.3	C14orf168	chromosome 14 open reading frame 168|chromosome 14 open reading frame 168	Hs.7086	Not cloned
dominant mac dystrophy, North Carolina-like with progressive sensorineural hearing loss	IMAGE:487013	14	q24.3	KIAA1036	KIAA1036|KIAA1036	Hs.155182	Not cloned
dominant mac dystrophy, North Carolina-like with progressive sensorineural hearing loss	IMAGE:2435471	14	q24.3	ALDH6A1	aldehyde dehydrogenase 6 family, member A1	Hs.293970	Not cloned
dominant mac dystrophy, North Carolina-like with progressive sensorineural hearing loss	IMAGE:754649	14	q24.3	AHSA1	AHA1, activator of heat shock 90kDa protein ATPase homolog 1 (yeast)|AHA1, activator of heat shock 90kDa protein ATPase homolog 1 (yeast)	Hs.204041	Not cloned
dominant mac dystrophy, North Carolina-like with progressive sensorineural hearing loss	IMAGE:199334	14	q24.3	C14orf43	chromosome 14 open reading frame 43	Hs.130323	Not cloned
dominant mac dystrophy, North Carolina-like with progressive sensorineural hearing loss	IMAGE:1931337	14	q24.3	ESRRB	estrogen-related receptor beta	Hs.337489	Not cloned
dominant mac dystrophy, North Carolina-like with progressive sensorineural hearing loss	IMAGE:249486	14	q24.3				Not cloned
dominant mac dystrophy, North Carolina-like with progressive sensorineural hearing loss	IMAGE:26474	14	q24.3	FOS	v-fos FBJ murine osteosarcoma viral oncogene homolog|v-fos FBJ murine osteosarcoma viral oncogene homolog	Hs.25647	Not cloned
dominant mac dystrophy, North Carolina-like with progressive sensorineural hearing loss	IMAGE:786202	14	q24.3	TMP21	transmembrane trafficking protein|transmembrane trafficking protein	Hs.74137	Not cloned
dominant mac dystrophy, North Carolina-like with progressive sensorineural hearing loss	IMAGE:236412	14	q24.3	C14orf4	chromosome 14 open reading frame 4|chromosome 14 open reading frame 4	Hs.179260	Not cloned
dominant mac dystrophy, North Carolina-like with progressive sensorineural hearing loss	IMAGE:741852	14	q24.3	C14orf170	chromosome 14 open reading frame 170	Hs.303775	Not cloned
dominant mac dystrophy, North Carolina-like with progressive sensorineural hearing loss	IMAGE:767346	14	q24.3				Not cloned
dominant mac dystrophy, North Carolina-like with progressive sensorineural hearing loss	IMAGE:81578	14	q31.1	SEL1L	sel-1 suppressor of lin-12-like (C. elegans)|sel-1 suppressor of lin-12-like (C. elegans)	Hs.181300	Not cloned
dominant mac dystrophy, North Carolina-like with progressive sensorineural hearing loss	IMAGE:2542973	14	q31.1	DIO2	deiodinase, iodothyronine, type II	Hs.436020	Not cloned
dominant mac dystrophy, North Carolina-like with progressive sensorineural hearing loss	IMAGE:785542	14	q31.1	NRXN3	neurexin 3	Hs.247837	Not cloned
dominant mac dystrophy, North Carolina-like with progressive sensorineural hearing loss	IMAGE:144801	14	q32.11	CALM1	calmodulin 1 (phosphorylase kinase, delta)|calmodulin 1 (phosphorylase kinase, delta)	Hs.282410	Not cloned
dominant mac dystrophy, North Carolina-like with progressive sensorineural hearing loss	IMAGE:627521	14	q32.11	TTC7L1	tetratricopeptide repeat domain 7 like 1|tetratricopeptide repeat domain 7 like 1	Hs.400383	Not cloned
dominant mac dystrophy, North Carolina-like with progressive sensorineural hearing loss	IMAGE:221846	14	q32.11	C14orf116	chromosome 14 open reading frame 116|chromosome 14 open reading frame 116	Hs.211773	Not cloned
dominant mac dystrophy, North Carolina-like with progressive sensorineural hearing loss	IMAGE:196849	14	q32.11	FLJ11806	nuclear protein UKp68|nuclear protein UKp68	Hs.323443	Not cloned
dominant mac dystrophy, North Carolina-like with progressive sensorineural hearing loss	IMAGE:322123	14	q32.11	TTC8	tetratricopeptide repeat domain 8|tetratricopeptide repeat domain 8	Hs.55158	Not cloned
dominant mac dystrophy, North Carolina-like with progressive sensorineural hearing loss	IMAGE:249707	14	q32.12	BTBD7	BTB (POZ) domain containing 7	Hs.379758	Not cloned
dominant mac dystrophy, North Carolina-like with progressive sensorineural hearing loss	IMAGE:810282	14	q32.12	ITPK1	inositol 1,3,4-triphosphate 5/6 kinase|inositol 1,3,4-triphosphate 5/6 kinase	Hs.408429	Not cloned
dominant mac dystrophy, North Carolina-like with progressive sensorineural hearing loss	IMAGE:202199	14	q32.12	CPSF2	cleavage and polyadenylation specific factor 2, 100kDa|cleavage and polyadenylation specific factor 2, 100kDa	Hs.435675	Not cloned
dominant mac dystrophy, North Carolina-like with progressive sensorineural hearing loss	IMAGE:307189	14	q32.12	KIAA2010	KIAA2010	Hs.334657	Not cloned
dominant mac dystrophy, North Carolina-like with progressive sensorineural hearing loss	IMAGE:1732247	14	q32.12	MTAC2D1	membrane targeting (tandem) C2 domain containing 1	Hs.57787	Not cloned
dominant mac dystrophy, North Carolina-like with progressive sensorineural hearing loss	IMAGE:1048678	14	q32.12	C14orf86	chromosome 14 open reading frame 86	Hs.97514	Not cloned
dominant mac dystrophy, North Carolina-like with progressive sensorineural hearing loss	IMAGE:418025	14	q32.12	SLC24A4	solute carrier family 24 (sodium/potassium/calcium exchanger), member 4|solute carrier family 24 (sodium/potassium/calcium exchanger), member 4	Hs.177386	Not cloned
dominant mac dystrophy, North Carolina-like with progressive sensorineural hearing loss	IMAGE:809455	14	q32.12	NDUFB1	NADH dehydrogenase (ubiquinone) 1 beta subcomplex, 1, 7kDa	Hs.183435	Not cloned
dominant mac dystrophy, North Carolina-like with progressive sensorineural hearing loss	IMAGE:48167	14	q32.12	C14orf130	chromosome 14 open reading frame 130|chromosome 14 open reading frame 130	Hs.6877	Not cloned
dominant mac dystrophy, North Carolina-like with progressive sensorineural hearing loss	IMAGE:1323591	14	q32.13	SERPINA3	serine (or cysteine) proteinase inhibitor, clade A (alpha-1 antiproteinase, antitrypsin), member 3	Hs.76353	Not cloned
dominant mac dystrophy, North Carolina-like with progressive sensorineural hearing loss	IMAGE:2543464	14	q32.13		Transcribed sequence with moderate similarity to protein sp:P01011 (H.sapiens) AACT_HUMAN Alpha-1-antichymotrypsin precursor	Hs.388547	Not cloned
dominant mac dystrophy, North Carolina-like with progressive sensorineural hearing loss	IMAGE:251	14	q32.13	DICER1	Dicer1, Dcr-1 homolog (Drosophila)	Hs.87889	Not cloned
dominant mac dystrophy, North Carolina-like with progressive sensorineural hearing loss	IMAGE:221776	14	q32.13		MRNA; cDNA DKFZp686C1548 (from clone DKFZp686C1548)	Hs.497573	Not cloned
dominant mac dystrophy, North Carolina-like with progressive sensorineural hearing loss	IMAGE:782710	14	q32.13	C14orf49	chromosome 14 open reading frame 49	Hs.354645	Not cloned
dominant mac dystrophy, North Carolina-like with progressive sensorineural hearing loss	IMAGE:134312	14	q32.2		Transcribed sequences	Hs.29649	Not cloned
dominant mac dystrophy, North Carolina-like with progressive sensorineural hearing loss	IMAGE:279164	14	q32.2	PAPOLA	poly(A) polymerase alpha|poly(A) polymerase alpha	Hs.201085	Not cloned
dominant mac dystrophy, North Carolina-like with progressive sensorineural hearing loss	IMAGE:786530	14	q32.2	FLJ23027	hypothetical protein FLJ23027|hypothetical protein FLJ23027	Hs.321766	Not cloned
dominant mac dystrophy, North Carolina-like with progressive sensorineural hearing loss	IMAGE:730439	14	q32.2	SLC25A29	solute carrier family 25, member 29	Hs.27769	Not cloned
dominant mac dystrophy, North Carolina-like with progressive sensorineural hearing loss	IMAGE:666254	14	q32.2	C14orf129	chromosome 14 open reading frame 129|chromosome 14 open reading frame 129	Hs.4104	Not cloned
dominant mac dystrophy, North Carolina-like with progressive sensorineural hearing loss	IMAGE:795342	14	q32.2	C14orf103	chromosome 14 open reading frame 103|chromosome 14 open reading frame 103	Hs.168241	Not cloned
dominant mac dystrophy, North Carolina-like with progressive sensorineural hearing loss	IMAGE:416045	14	q32.2	MEG3	maternally expressed 3|maternally expressed 3	Hs.418271	Not cloned
dominant mac dystrophy, North Carolina-like with progressive sensorineural hearing loss	IMAGE:712492	14	q32.31	PPP2R5C	protein phosphatase 2, regulatory subunit B (B56), gamma isoform|protein phosphatase 2, regulatory subunit B (B56), gamma isoform	Hs.249955	Not cloned
dominant mac dystrophy, North Carolina-like with progressive sensorineural hearing loss	IMAGE:2570810	14	q32.32	CKB	creatine kinase, brain	Hs.173724	Not cloned
dominant mac dystrophy, North Carolina-like with progressive sensorineural hearing loss	IMAGE:289666	14	q32.32	RAGE	renal tumor antigen|renal tumor antigen	Hs.104119	Not cloned
dominant mac dystrophy, North Carolina-like with progressive sensorineural hearing loss	IMAGE:825399	14	q32.32	TRAF3	TNF receptor-associated factor 3	Hs.297660	Not cloned
dominant mac dystrophy, North Carolina-like with progressive sensorineural hearing loss	IMAGE:2490442	14	q32.32	MARK3	MAP/microtubule affinity-regulating kinase 3	Hs.437625	Not cloned
dominant mac dystrophy, North Carolina-like with progressive sensorineural hearing loss	IMAGE:823661	14	q32.32	WDR20	WD repeat domain 20|WD repeat domain 20	Hs.55209	Not cloned
dominant mac dystrophy, North Carolina-like with progressive sensorineural hearing loss	IMAGE:233078	14	q32.32	KIAA0329	KIAA0329	Hs.11711	Not cloned
dominant mac dystrophy, North Carolina-like with progressive sensorineural hearing loss	IMAGE:809525	14	q32.33	KIAA0602	KIAA0602 protein|KIAA0602 protein	Hs.436281	Not cloned
dominant mac dystrophy, North Carolina-like with progressive sensorineural hearing loss	IMAGE:773639	14	q32.33	BTBD6	BTB (POZ) domain containing 6|BTB (POZ) domain containing 6	Hs.7367	Not cloned
dominant mac dystrophy, North Carolina-like with progressive sensorineural hearing loss	IMAGE:811907	14	q32.33	FLJ22056	hypothetical protein FLJ22056|hypothetical protein FLJ22056	Hs.24956	Not cloned
dominant mac dystrophy, North Carolina-like with progressive sensorineural hearing loss	IMAGE:174654	14	q32.33	KNS2	kinesin 2 60/70kDa	Hs.20107	Not cloned
dominant mac dystrophy, North Carolina-like with progressive sensorineural hearing loss	IMAGE:110772	14	q32.33	C14orf2	chromosome 14 open reading frame 2|chromosome 14 open reading frame 2	Hs.109052	Not cloned
dominant neovascular inflammatory vitreoretinopathy, AD	IMAGE:2067461	11	q13.1	NRXN2	neurexin 2	Hs.124085	Not cloned
dominant neovascular inflammatory vitreoretinopathy, AD	IMAGE:809648	11	q13.1	SF1	splicing factor 1	Hs.440835	Not cloned
dominant neovascular inflammatory vitreoretinopathy, AD	IMAGE:382773	11	q13.1	PRO1073	PRO1073 protein|PRO1073 protein	Hs.187199	Not cloned
dominant neovascular inflammatory vitreoretinopathy, AD	IMAGE:380851	11	q13.1	RTN3	reticulon 3|reticulon 3	Hs.404434	Not cloned
dominant neovascular inflammatory vitreoretinopathy, AD	IMAGE:220376	11	q13.1		MRNA; cDNA DKFZp686L01105 (from clone DKFZp686L01105)	Hs.240443	Not cloned
dominant neovascular inflammatory vitreoretinopathy, AD	IMAGE:785293	11	q13.1	HRASLS3	HRAS-like suppressor 3|HRAS-like suppressor 3	Hs.528308	Not cloned
dominant neovascular inflammatory vitreoretinopathy, AD	IMAGE:759173	11	q13.1	PYGM	phosphorylase, glycogen; muscle (McArdle syndrome, glycogen storage disease type V)|phosphorylase, glycogen; muscle (McArdle syndrome, glycogen storage disease type V)	Hs.154084	Not cloned
dominant neovascular inflammatory vitreoretinopathy, AD	IMAGE:857661	11	q13.1	SF3B2	splicing factor 3b, subunit 2, 145kDa	Hs.406423	Not cloned
dominant neovascular inflammatory vitreoretinopathy, AD	IMAGE:292519	11	q13.1	PRDX5	peroxiredoxin 5|peroxiredoxin 5	Hs.31731	Not cloned
dominant neovascular inflammatory vitreoretinopathy, AD	IMAGE:897632	11	q13.1	DPF2	D4, zinc and double PHD fingers family 2|ATPase, Ca++ transporting, cardiac muscle, slow twitch 2	Hs.13495|Hs.374535	Not cloned
dominant neovascular inflammatory vitreoretinopathy, AD	IMAGE:471742	11	q13.1	BANF1	barrier to autointegration factor 1	Hs.433759	Not cloned
dominant neovascular inflammatory vitreoretinopathy, AD	IMAGE:842849	11	q13.1	POLA2	polymerase (DNA-directed), alpha (70kD)|polymerase (DNA-directed), alpha (70kD)	Hs.201897	Not cloned
dominant neovascular inflammatory vitreoretinopathy, AD	IMAGE:770043	11	q13.2	NDUFV1	NADH dehydrogenase (ubiquinone) flavoprotein 1, 51kDa|NADH dehydrogenase (ubiquinone) flavoprotein 1, 51kDa	Hs.7744	Not cloned
dominant neovascular inflammatory vitreoretinopathy, AD	IMAGE:277186	11	q13.2	PITPNM1	phosphatidylinositol transfer protein, membrane-associated 1|phosphatidylinositol transfer protein, membrane-associated 1	Hs.93837	Not cloned
dominant neovascular inflammatory vitreoretinopathy, AD	IMAGE:725727	11	q13.2	MGC35521	pellino 3 alpha|pellino 3 alpha	Hs.24725	Not cloned
dominant neovascular inflammatory vitreoretinopathy, AD	IMAGE:293830	11	q13.2	C11orf23	chromosome 11 open reading frame 23|chromosome 11 open reading frame 23	Hs.128218	Not cloned
dominant neovascular inflammatory vitreoretinopathy, AD	IMAGE:731136	11	q13.2	RBM14	RNA binding motif protein 14|RNA binding motif protein 14	Hs.11170	Not cloned
dominant neovascular inflammatory vitreoretinopathy, AD	IMAGE:811911	11	q13.2	RBM4	RNA binding motif protein 4|RNA binding motif protein 4	Hs.211203	Not cloned
dominant neovascular inflammatory vitreoretinopathy, AD	IMAGE:2448778	11	q13.2	CTSF	cathepsin F	Hs.11590	Not cloned
dominant neovascular inflammatory vitreoretinopathy, AD	IMAGE:322240	11	q13.2	FLJ22531	hypothetical protein FLJ22531|hypothetical protein FLJ22531	Hs.292088	Not cloned
dominant neovascular inflammatory vitreoretinopathy, AD	IMAGE:134942	11	q13.2	FBXL11	F-box and leucine-rich repeat protein 11	Hs.219614	Not cloned
dominant neovascular inflammatory vitreoretinopathy, AD	IMAGE:271102	11	q13.2	CCS	copper chaperone for superoxide dismutase	Hs.5002	Not cloned
dominant neovascular inflammatory vitreoretinopathy, AD	IMAGE:814731	11	q13.2	AIP	aryl hydrocarbon receptor interacting protein|aryl hydrocarbon receptor interacting protein	Hs.412433	Not cloned
dominant neovascular inflammatory vitreoretinopathy, AD	IMAGE:731469	11	q13.4	PLEKHB1	pleckstrin homology domain containing, family B (evectins) member 1	Hs.445489	Not cloned
dominant neovascular inflammatory vitreoretinopathy, AD	IMAGE:357298	11	q13.4		MRNA; cDNA DKFZp762M127 (from clone DKFZp762M127)|MRNA; cDNA DKFZp762M127 (from clone DKFZp762M127)	Hs.12853	Not cloned
dominant neovascular inflammatory vitreoretinopathy, AD	IMAGE:297021	11	q13.4	DKFZP586P0123	DKFZP586P0123 protein	Hs.376803	Not cloned
dominant neovascular inflammatory vitreoretinopathy, AD	IMAGE:129478	11	q13.4		hypothetical protein KIAA1991|hypothetical protein KIAA1991	Hs.417576	Not cloned
dominant neovascular inflammatory vitreoretinopathy, AD	IMAGE:296495	11	q13.4	RAB6A	RAB6A, member RAS oncogene family	Hs.5636	Not cloned
dominant neovascular inflammatory vitreoretinopathy, AD	IMAGE:49372	11	q13.4	KIAA0280	KIAA0280 protein|KIAA0280 protein	Hs.512248|Hs.75400	Not cloned
dominant neovascular inflammatory vitreoretinopathy, AD	IMAGE:418129	11	q13.4	NUMA1	nuclear mitotic apparatus protein 1|nuclear mitotic apparatus protein 1	Hs.332115	Not cloned
dominant neovascular inflammatory vitreoretinopathy, AD	IMAGE:462735	11	q13.5		Transcribed sequence with strong similarity to protein sp:P00722 (E. coli) BGAL_ECOLI Beta-galactosidase	Hs.23236	Not cloned
dominant neovascular inflammatory vitreoretinopathy, AD	IMAGE:291712	11	q13.5		phytoceramidase, alkaline|Transcribed sequence with moderate similarity to protein sp:P39189 (H.sapiens) ALU2_HUMAN Alu subfamily SB sequence contamination warning entry	Hs.23862|Hs.530762	Not cloned
dominant neovascular inflammatory vitreoretinopathy, AD	IMAGE:382195	11	q13.5	MYO7A	myosin VIIA (Usher syndrome 1B (autosomal recessive, severe))|myosin VIIA (Usher syndrome 1B (autosomal recessive, severe))	Hs.370421	Not cloned
dominant neovascular inflammatory vitreoretinopathy, AD	IMAGE:595200	11	q13.5	PAK1	p21/Cdc42/Rac1-activated kinase 1 (STE20 homolog, yeast)|p21/Cdc42/Rac1-activated kinase 1 (STE20 homolog, yeast)	Hs.64056	Not cloned
dominant neovascular inflammatory vitreoretinopathy, AD	IMAGE:1761715	11	q13.5	PRKRIR	protein-kinase, interferon-inducible double stranded RNA dependent inhibitor, repressor of (P58 repressor)	Hs.177574	Not cloned
macular degeneration, AD/ cystoid macular edema	IMAGE:753080	7	p15.1	Ells1	hypothetical protein Ells1|hypothetical protein Ells1	Hs.7913	Not cloned
macular degeneration, AD/ cystoid macular edema	IMAGE:429387	7	p15.1	CHN2	chimerin (chimaerin) 2|chimerin (chimaerin) 2	Hs.407520	Not cloned
macular degeneration, AD/ cystoid macular edema	IMAGE:362729	7	p15.1	SCRN1	secernin 1|secernin 1	Hs.75137	Not cloned
macular degeneration, AD/ cystoid macular edema	IMAGE:128208	7	p15.1	DKFZp586I1420	hypothetical protein DKFZp586I1420|hypothetical protein DKFZp586I1420	Hs.112423	Not cloned
macular degeneration, AD/ cystoid macular edema	IMAGE:1584952	7	p15.2				Not cloned
macular degeneration, AD/ cystoid macular edema	IMAGE:277430	7	p15.2	KIAA0087	KIAA0087 gene product|KIAA0087 gene product	Hs.69749	Not cloned
macular degeneration, AD/ cystoid macular edema	IMAGE:898109	7	p15.2	TAX1BP1	Tax1 (human T-cell leukemia virus type I) binding protein 1	Hs.5437	Not cloned
macular degeneration, AD/ cystoid macular edema	IMAGE:1500147	7	p15.2	LOC340281	hypothetical protein LOC340281	Hs.446652	Not cloned
macular degeneration, AD/ cystoid macular edema	IMAGE:1710872	7	p15.2	CBX3	chromobox homolog 3 (HP1 gamma homolog, Drosophila)	Hs.381189	Not cloned
macular degeneration, AD/ cystoid macular edema	IMAGE:51021	7	p15.3	SBBI26	SBBI26 protein|SBBI26 protein	Hs.376793	Not cloned
macular degeneration, AD/ cystoid macular edema	IMAGE:40017	7	p15.3	CYCS	cytochrome c, somatic|Transcribed sequence with strong similarity to protein ref:NP_061820.1 (H.sapiens) cytochrome c [Homo sapiens]	Hs.437060|Hs.511873	Not cloned
macular degeneration, AD/ cystoid macular edema	IMAGE:360899	7	p15.3	C7orf9	chromosome 7 open reading frame 9|chromosome 7 open reading frame 9	Hs.60473	Not cloned
macular degeneration, AD/ cystoid macular edema	IMAGE:754157	7	p15.3	DRCTNNB1A	down-regulated by Ctnnb1, a|down-regulated by Ctnnb1, a	Hs.85603	Not cloned
macular degeneration, AD/ cystoid macular edema	IMAGE:416374	7	p21.1	TM4SF13	transmembrane 4 superfamily member 13|transmembrane 4 superfamily member 13	Hs.364544	Not cloned
macular degeneration, AD/ cystoid macular edema	IMAGE:841229	7	p21.1	ANKMY2	ankyrin repeat and MYND domain containing 2|ankyrin repeat and MYND domain containing 2	Hs.112605	Not cloned
macular degeneration, AD/ cystoid macular edema	IMAGE:271799	7	p21.1	HDAC9	histone deacetylase 9|histone deacetylase 9	Hs.487662	Not cloned
macular degeneration, AD/ cystoid macular edema	IMAGE:669379	7	p21.3	GLCCI1	glucocorticoid induced transcript 1|glucocorticoid induced transcript 1	Hs.435806	Not cloned
macular degeneration, AD/ cystoid macular edema	IMAGE:283204	7	p21.3	FLJ11273	hypothetical protein FLJ11273	Hs.396358	Not cloned
macular degeneration, AD/ cystoid macular edema	IMAGE:309081	7	p21.3	KIAA0960	KIAA0960 protein|KIAA0960 protein	Hs.23799	Not cloned
macular degeneration, AD/ cystoid macular edema	IMAGE:264400	7	p21.3		Hypothetical gene supported by AK027125 (LOC402460), mRNA|Hypothetical gene supported by AK027125 (LOC402460), mRNA	Hs.283575	Not cloned
macular degeneration, AD/ cystoid macular edema	IMAGE:869538	7	p21.3	NDUFA4	NADH dehydrogenase (ubiquinone) 1 alpha subcomplex, 4, 9kDa	Hs.50098	Not cloned
macular degeneration, AD/ N. carolina dystrophy	IMAGE:744565	6	q14.1	SENP6	SUMO1/sentrin specific protease 6	Hs.435628	Not cloned
macular degeneration, AD/ N. carolina dystrophy	IMAGE:1472855	6	q14.1	C6orf67	chromosome 6 open reading frame 67	Hs.108530	Not cloned
macular degeneration, AD/ N. carolina dystrophy	IMAGE:190666	6	q14.1	IMPG1	interphotoreceptor matrix proteoglycan 1|interphotoreceptor matrix proteoglycan 1	Hs.129882	Not cloned
macular degeneration, AD/ N. carolina dystrophy	IMAGE:50926	6	q14.1	SH3BGRL2	SH3 domain binding glutamic acid-rich protein like 2	Hs.302772	Not cloned
macular degeneration, AD/ N. carolina dystrophy	IMAGE:1708401	6	q14.1	ELOVL4	elongation of very long chain fatty acids (FEN1/Elo2, SUR4/Elo3, yeast)-like 4	Hs.101915	Not cloned
macular degeneration, AD/ N. carolina dystrophy	IMAGE:31448	6	q14.1		chromosome 6 open reading frame 152	Hs.21945	Not cloned
macular degeneration, AD/ N. carolina dystrophy	IMAGE:744944	6	q14.1	MYO6	myosin VI	Hs.118483	Not cloned
macular degeneration, AD/ N. carolina dystrophy	IMAGE:325522	6	q14.1	HMGN3	high mobility group nucleosomal binding domain 3|high mobility group nucleosomal binding domain 3	Hs.77558	Not cloned
macular degeneration, AD/ N. carolina dystrophy	IMAGE:504545	6	q14.1		MRNA full length insert cDNA clone EUROIMAGE 994183	Hs.71947	Not cloned
macular degeneration, AD/ N. carolina dystrophy	IMAGE:754260	6	q14.1		Transcribed sequences|Transcribed sequences	Hs.105635	Not cloned
macular degeneration, AD/ N. carolina dystrophy	IMAGE:814779	6	q14.1	PHIP	pleckstrin homology domain interacting protein|pleckstrin homology domain interacting protein	Hs.9927	Not cloned
macular degeneration, AD/ N. carolina dystrophy	IMAGE:755765	6	q14.2	PGM3	phosphoglucomutase 3|phosphoglucomutase 3	Hs.237323	Not cloned
macular degeneration, AD/ N. carolina dystrophy	IMAGE:731051	6	q14.2	SNAP91	synaptosomal-associated protein, 91kDa homolog (mouse)	Hs.304330	Not cloned
macular degeneration, AD/ N. carolina dystrophy	IMAGE:206272	6	q14.2	ME1	malic enzyme 1, NADP(+)-dependent, cytosolic|malic enzyme 1, NADP(+)-dependent, cytosolic	Hs.14732	Not cloned
macular degeneration, AD/ N. carolina dystrophy	IMAGE:595696	6	q14.3		zinc finger protein 292	Hs.448341	Not cloned
macular degeneration, AD/ N. carolina dystrophy	IMAGE:281892	6	q14.3	NT5E	5'-nucleotidase, ecto (CD73)|5'-nucleotidase, ecto (CD73)	Hs.153952	Not cloned
macular degeneration, AD/ N. carolina dystrophy	IMAGE:269374	6	q15	MDN1	MDN1, midasin homolog (yeast)|MDN1, midasin homolog (yeast)	Hs.181334	Not cloned
macular degeneration, AD/ N. carolina dystrophy	IMAGE:137139	6	q15		aminoacylase 1-like 2	Hs.356247	Not cloned
macular degeneration, AD/ N. carolina dystrophy	IMAGE:279354	6	q15		MRNA; cDNA DKFZp686O13119 (from clone DKFZp686O13119)|MRNA; cDNA DKFZp686O13119 (from clone DKFZp686O13119)	Hs.349095	Not cloned
macular degeneration, AD/ N. carolina dystrophy	IMAGE:1686766	6	q15	RRAGD	Ras-related GTP binding D	Hs.238679	Not cloned
macular degeneration, AD/ N. carolina dystrophy	IMAGE:785417	6	q15	UBE2J1	ubiquitin-conjugating enzyme E2, J1 (UBC6 homolog, yeast)|ubiquitin-conjugating enzyme E2, J1 (UBC6 homolog, yeast)	Hs.184325	Not cloned
macular degeneration, AD/ N. carolina dystrophy	IMAGE:857002	6	q15	PNRC1	proline-rich nuclear receptor coactivator 1	Hs.75969	Not cloned
macular degeneration, AD/ N. carolina dystrophy	IMAGE:265885	6	q15				Not cloned
macular degeneration, AD/ N. carolina dystrophy	IMAGE:796134	6	q15	MAP3K7	mitogen-activated protein kinase kinase kinase 7|mitogen-activated protein kinase kinase kinase 7	Hs.290346	Not cloned
macular degeneration, AD/ N. carolina dystrophy	IMAGE:795442	6	q16.1				Not cloned
macular degeneration, AD/ N. carolina dystrophy	IMAGE:796921	6	q16.2	C6orf111	chromosome 6 open reading frame 111	Hs.414993	Not cloned
macular degeneration, AD/ N. carolina dystrophy	IMAGE:789318	6	q16.2	CCNC	cyclin C|cyclin C	Hs.435450	Not cloned
macular degeneration, AD/bull's eye	IMAGE:251806	4	p15.2	LOC389203	hypothetical gene supported by BC032431	Hs.235026	Not cloned
macular degeneration, AD/bull's eye	IMAGE:811879	4	p15.2		Transcribed sequences|Transcribed sequences	Hs.479405|Hs.99372	Not cloned
macular degeneration, AD/bull's eye	IMAGE:824229	4	p15.2	RBPSUH	recombining binding protein suppressor of hairless (Drosophila)	Hs.347340	Not cloned
macular degeneration, AD/bull's eye	IMAGE:176817	4	p15.2	FLJ11082	hypothetical protein FLJ11082|hypothetical protein FLJ11082	Hs.31792	Not cloned
macular degeneration, AD/bull's eye	IMAGE:1323582	4	p15.31	MGC29898	hypothetical protein MGC29898|hypothetical protein MGC29898	Hs.388749	Not cloned
macular degeneration, AD/bull's eye	IMAGE:417637	4	p15.32	KIAA1276	KIAA1276 protein|KIAA1276 protein	Hs.18861	Not cloned
macular degeneration, AD/bull's eye	IMAGE:273517	4	p15.33	CPEB2	cytoplasmic polyadenylation element binding protein 2	Hs.44833	Not cloned
macular degeneration, AD/bull's eye	IMAGE:342500	4	p15.33	KIAA1327	KIAA1327 protein|KIAA1327 protein	Hs.106204	Not cloned
macular degeneration, AD/bull's eye	IMAGE:487301	4	p15.33	FBXL5	F-box and leucine-rich repeat protein 5|F-box and leucine-rich repeat protein 5	Hs.5548	Not cloned
macular degeneration, AD/bull's eye	IMAGE:84371	4	p16.1	KIAA0935	mannosidase alpha class 2B member 2	Hs.200661	Not cloned
macular degeneration, AD/bull's eye	IMAGE:32109	4	p16.1	MARLIN1	multiple coiled-coil GABABR1-binding protein|multiple coiled-coil GABABR1-binding protein	Hs.101672	Not cloned
macular degeneration, AD/bull's eye	IMAGE:504431	4	p16.1	PPP2R2C	protein phosphatase 2 (formerly 2A), regulatory subunit B (PR 52), gamma isoform|protein phosphatase 2 (formerly 2A), regulatory subunit B (PR 52), gamma isoform	Hs.279909	Not cloned
macular degeneration, AD/bull's eye	IMAGE:1585937	4	p16.1	SORCS2	VPS10 domain receptor protein	Hs.21061	Not cloned
macular degeneration, AD/bull's eye	IMAGE:840664	4	p16.1	PGR1	T-cell activation protein|T-cell activation protein	Hs.406590	Not cloned
macular degeneration, AD/bull's eye	IMAGE:47255	4	p16.2		Ellis van Creveld syndrome	Hs.28051	Not cloned
macular degeneration, AD/bull's eye	IMAGE:2548606	4	p16.3	CTBP1	C-terminal binding protein 1	Hs.196083	Not cloned
macular degeneration, AD/bull's eye	IMAGE:703383	4	p16.3		Transcribed sequences	Hs.478906	Not cloned
macular degeneration, AD/bull's eye	IMAGE:593001	4	p16.3	WHSC1	Wolf-Hirschhorn syndrome candidate 1	Hs.110457	Not cloned
macular degeneration, AD/bull's eye	IMAGE:1325605	4	p16.3	D4S234E	DNA segment on chromosome 4 (unique) 234 expressed sequence	Hs.79404	Not cloned
macular degeneration, AD/bull's eye	IMAGE:2569030	4	p16.3	ADRA2C	adrenergic, alpha-2C-, receptor	Hs.123022	Not cloned
macular degeneration, AD/bull's eye	IMAGE:1587178	4	p16.3	WHSC2	Wolf-Hirschhorn syndrome candidate 2	Hs.21771	Not cloned
macular degeneration, AD/bull's eye	IMAGE:1660695	4	p16.3	ZNF595	zinc finger protein 595	Hs.235993	Not cloned
macular degeneration, AD/bull's eye	IMAGE:757325	4	p16.3	C4orf8	chromosome 4 open reading frame 8	Hs.325987	Not cloned
macular degeneration, AD/bull's eye	IMAGE:245422	4	p16.3	ADD1	adducin 1 (alpha)|adducin 1 (alpha)	Hs.183706	Not cloned
macular degeneration, AD/bull's eye	IMAGE:2548301	4	p16.3	GAK	cyclin G associated kinase	Hs.153227	Not cloned
macular degeneration, AD/bull's eye	IMAGE:1472677	4	p16.3	PDE6B	phosphodiesterase 6B, cGMP-specific, rod, beta (congenital stationary night blindness 3, autosomal dominant)	Hs.59872	Not cloned
macular dystrophy, AD/ resembling Ncarolina	IMAGE:325029	5	p13.1	MGC39830	hypothetical protein MGC39830|hypothetical protein MGC39830	Hs.9343	Not cloned
macular dystrophy, AD/ resembling Ncarolina	IMAGE:28469	5	p13.1	OXCT	3-oxoacid CoA transferase	Hs.177584	Not cloned
macular dystrophy, AD/ resembling Ncarolina	IMAGE:2267932	5	p13.1	OSRF	osmosis responsive factor	Hs.280811	Not cloned
macular dystrophy, AD/ resembling Ncarolina	IMAGE:813678	5	p13.2	SLC1A3	solute carrier family 1 (glial high affinity glutamate transporter), member 3|solute carrier family 1 (glial high affinity glutamate transporter), member 3	Hs.371369	Not cloned
macular dystrophy, AD/ resembling Ncarolina	IMAGE:278673	5	p13.2		Clone IMAGE:4179986, mRNA, partial cds|Transcribed sequences	Hs.271721|Hs.481949	Not cloned
macular dystrophy, AD/ resembling Ncarolina	IMAGE:2557411	5	p13.2	IDN3	IDN3 protein	Hs.225767	Not cloned
macular dystrophy, AD/ resembling Ncarolina	IMAGE:823850	5	p13.2	RAI14	retinoic acid induced 14|retinoic acid induced 14	Hs.368605	Not cloned
macular dystrophy, AD/ resembling Ncarolina	IMAGE:280465	5	p13.3	PC4	activated RNA polymerase II transcription cofactor 4|activated RNA polymerase II transcription cofactor 4	Hs.229641	Not cloned
macular dystrophy, AD/ resembling Ncarolina	IMAGE:2028238	5	p13.3	PDZK3	PDZ domain containing 3	Hs.287460	Not cloned
macular dystrophy, AD/ resembling Ncarolina	IMAGE:796409	5	p13.3	RNASE3L	nuclear RNase III Drosha|nuclear RNase III Drosha	Hs.438951	Not cloned
macular dystrophy, AD/ resembling Ncarolina	IMAGE:72666	5	p13.3	ZFR	zinc finger RNA binding protein|zinc finger RNA binding protein	Hs.173518	Not cloned
macular dystrophy, AD/ resembling Ncarolina	IMAGE:139113	5	p13.3		golgi phosphoprotein 3 (coat-protein)	Hs.18271	Not cloned
macular dystrophy, AD/ resembling Ncarolina	IMAGE:1651155	5	p14.1		Transcribed sequences	Hs.134871	Not cloned
macular dystrophy, AD/ resembling Ncarolina	IMAGE:843098	5	p15.1	BASP1	brain abundant, membrane attached signal protein 1	Hs.511745	Not cloned
macular dystrophy, AD/ resembling Ncarolina	IMAGE:1700886	5	p15.1		Transcribed sequences|Transcribed sequences|Transcribed sequence with weak similarity to protein ref:NP_060312.1 (H.sapiens) hypothetical protein FLJ20489 [Homo sapiens]	Hs.133027|Hs.481689	Not cloned
macular dystrophy, AD/ resembling Ncarolina	IMAGE:784212	5	p15.1	FLJ20152	hypothetical protein FLJ20152|hypothetical protein FLJ20152	Hs.82273	Not cloned
macular dystrophy, AD/ resembling Ncarolina	IMAGE:626544	5	p15.1	MYO10	myosin X|myosin X	Hs.61638	Not cloned
macular dystrophy, AD/ resembling Ncarolina	IMAGE:43743	5	p15.2	CTNND2	catenin (cadherin-associated protein), delta 2 (neural plakophilin-related arm-repeat protein)|catenin (cadherin-associated protein), delta 2 (neural plakophilin-related arm-repeat protein)	Hs.436421	Not cloned
macular dystrophy, AD/ resembling Ncarolina	IMAGE:1520937	5	p15.2	ANKH	ankylosis, progressive homolog (mouse)	Hs.156727	Not cloned
macular dystrophy, AD/ resembling Ncarolina	IMAGE:814381	5	p15.2	DAP	death-associated protein|death-associated protein	Hs.75189	Not cloned
macular dystrophy, AD/ resembling Ncarolina	IMAGE:40038	5	p15.2		CDNA FLJ13937 fis, clone Y79AA1000805|CDNA FLJ13937 fis, clone Y79AA1000805	Hs.26039	Not cloned
macular dystrophy, AD/ resembling Ncarolina	IMAGE:1565868	5	p15.2		Transcribed sequences	Hs.133924	Not cloned
macular dystrophy, AD/ resembling Ncarolina	IMAGE:197765	5	p15.2		Clone FBD3 Cri-du-chat critical region mRNA|Clone FBD3 Cri-du-chat critical region mRNA	Hs.432862	Not cloned
macular dystrophy, AD/ resembling Ncarolina	IMAGE:814109	5	p15.31	POLS	polymerase (DNA directed) sigma|polymerase (DNA directed) sigma	Hs.39488	Not cloned
macular dystrophy, AD/ resembling Ncarolina	IMAGE:488404	5	p15.31		CDNA FLJ12815 fis, clone NT2RP2002546|CDNA FLJ12815 fis, clone NT2RP2002546	Hs.27621	Not cloned
macular dystrophy, AD/ resembling Ncarolina	IMAGE:272888	5	p15.31	FLJ20303	hypothetical protein FLJ20303	Hs.368537	Not cloned
macular dystrophy, AD/ resembling Ncarolina	IMAGE:1475842	5	p15.31	LOC134121	hypothetical protein LOC134121	Hs.356226	Not cloned
macular dystrophy, AD/ resembling Ncarolina	IMAGE:282977	5	p15.31	ADCY2	adenylate cyclase 2 (brain)	Hs.414591	Not cloned
macular dystrophy, AD/ resembling Ncarolina	IMAGE:588368	5	p15.32	KIAA0947	KIAA0947 protein|KIAA0947 protein	Hs.5070	Not cloned
macular dystrophy, AD/ resembling Ncarolina	IMAGE:80915	5	p15.33	SDHA	succinate dehydrogenase complex, subunit A, flavoprotein (Fp)|succinate dehydrogenase complex, subunit A, flavoprotein (Fp)	Hs.440475	Not cloned
macular dystrophy, AD/ resembling Ncarolina	IMAGE:201483	5	p15.33	FLJ12443	hypothetical protein FLJ12443|hypothetical protein FLJ12443	Hs.179882	Not cloned
macular dystrophy, AD/ resembling Ncarolina	IMAGE:503824	5	p15.33	p25	brain-specific protein p25 alpha|brain-specific protein p25 alpha	Hs.29353	Not cloned
macular dystrophy, AD/ resembling Ncarolina	IMAGE:562712	5	p15.33		CDNA FLJ44896 fis, clone BRAMY3001409	Hs.293833	Not cloned
macular dystrophy, AD/ Stargardt-like	IMAGE:142326	4	p11		Full length insert cDNA clone YI46G04	Hs.355711	Not cloned
macular dystrophy, AD/ Stargardt-like	IMAGE:810218	4	p12	MGC45416	hypothetical protein MGC45416	Hs.95835	Not cloned
macular dystrophy, AD/ Stargardt-like	IMAGE:814455	4	p12	COMMD8	COMM domain containing 8|COMM domain containing 8	Hs.23956	Not cloned
macular dystrophy, AD/ Stargardt-like	IMAGE:283340	4	p12	KIAA0826	KIAA0826 protein	Hs.169600	Not cloned
macular dystrophy, AD/ Stargardt-like	IMAGE:814587	4	p12	OCIA	ovarian carcinoma immunoreactive antigen|ovarian carcinoma immunoreactive antigen	Hs.170291	Not cloned
macular dystrophy, AD/ Stargardt-like	IMAGE:357046	4	p12	CNGA1	cyclic nucleotide gated channel alpha 1|cyclic nucleotide gated channel alpha 1	Hs.1323	Not cloned
macular dystrophy, AD/ Stargardt-like	IMAGE:290275	4	p13	ATP8A1	ATPase, aminophospholipid transporter (APLT), Class I, type 8A, member 1	Hs.291385	Not cloned
macular dystrophy, AD/ Stargardt-like	IMAGE:289891	4	p13		Clone IMAGE:4052238, mRNA, partial cds|Clone IMAGE:4052238, mRNA, partial cds	Hs.348514	Not cloned
macular dystrophy, AD/ Stargardt-like	IMAGE:395436	4	p13	SLC30A9	solute carrier family 30 (zinc transporter), member 9	Hs.364615	Not cloned
macular dystrophy, AD/ Stargardt-like	IMAGE:131452	4	p13		KIAA1102 protein	Hs.156761	Not cloned
macular dystrophy, AD/ Stargardt-like	IMAGE:488010	4	p13		Transcribed sequences|Transcribed sequences	Hs.40545	Not cloned
macular dystrophy, AD/ Stargardt-like	IMAGE:812959	4	p14	PWDMP	WD repeat membrane protein PWDMP	Hs.438482	Not cloned
macular dystrophy, AD/ Stargardt-like	IMAGE:814906	4	p14	KIAA0648	KIAA0648 protein|KIAA0648 protein	Hs.31921	Not cloned
macular dystrophy, AD/ Stargardt-like	IMAGE:2018680	4	p14	HIP2	huntingtin interacting protein 2	Hs.246603	Not cloned
macular dystrophy, AD/ Stargardt-like	IMAGE:278729	4	p14		Transcribed sequence with weak similarity to protein sp:P08547 (H.sapiens) LIN1_HUMAN LINE-1 REVERSE TRANSCRIPTASE HOMOLOG	Hs.518573	Not cloned
macular dystrophy, AD/ Stargardt-like	IMAGE:1572724	4	p14	PGM2	phosphoglucomutase 2	Hs.23363	Not cloned
macular dystrophy, AD/ Stargardt-like	IMAGE:666110	4	p14	CENTD1	centaurin, delta 1	Hs.427719	Not cloned
macular dystrophy, AD/ Stargardt-like	IMAGE:2028612	4	p14	TBC1D1	TBC1 (tre-2/USP6, BUB2, cdc16) domain family, member 1	Hs.372659	Not cloned
macular dystrophy, AD/ Stargardt-like	IMAGE:772447	4	p14	KLF3	Kruppel-like factor 3 (basic)|Kruppel-like factor 3 (basic)	Hs.145754	Not cloned
macular dystrophy, AD/ Stargardt-like	IMAGE:2464519	4	p14	RFC1	replication factor C (activator 1) 1, 145kDa	Hs.166563	Not cloned
macular dystrophy, AD/ Stargardt-like	IMAGE:1868648	4	p14	RPL9	ribosomal protein L9	Hs.412370	Not cloned
macular dystrophy, AD/ Stargardt-like	IMAGE:878833	4	p14	UCHL1	ubiquitin carboxyl-terminal esterase L1 (ubiquitin thiolesterase)	Hs.76118	Not cloned
macular dystrophy, AD/ Stargardt-like	IMAGE:289505	4	p14		CDNA FLJ26764 fis, clone PRS02668|CDNA FLJ26764 fis, clone PRS02668	Hs.500350	Not cloned
macular dystrophy, AD/ Stargardt-like	IMAGE:251806	4	p15.2	LOC389203	hypothetical gene supported by BC032431	Hs.235026	Not cloned
macular dystrophy, AD/ Stargardt-like	IMAGE:811879	4	p15.2		Transcribed sequences|Transcribed sequences	Hs.479405|Hs.99372	Not cloned
macular dystrophy, AD/ Stargardt-like	IMAGE:824229	4	p15.2	RBPSUH	recombining binding protein suppressor of hairless (Drosophila)	Hs.347340	Not cloned
macular dystrophy, AD/ Stargardt-like	IMAGE:176817	4	p15.2	FLJ11082	hypothetical protein FLJ11082|hypothetical protein FLJ11082	Hs.31792	Not cloned
macular dystrophy, AD/ Stargardt-like	IMAGE:1323582	4	p15.31	MGC29898	hypothetical protein MGC29898|hypothetical protein MGC29898	Hs.388749	Not cloned
macular dystrophy, AD/ Stargardt-like	IMAGE:417637	4	p15.32	KIAA1276	KIAA1276 protein|KIAA1276 protein	Hs.18861	Not cloned
macular dystrophy, AD/ Stargardt-like	IMAGE:273517	4	p15.33	CPEB2	cytoplasmic polyadenylation element binding protein 2	Hs.44833	Not cloned
macular dystrophy, AD/ Stargardt-like	IMAGE:342500	4	p15.33	KIAA1327	KIAA1327 protein|KIAA1327 protein	Hs.106204	Not cloned
macular dystrophy, AD/ Stargardt-like	IMAGE:487301	4	p15.33	FBXL5	F-box and leucine-rich repeat protein 5|F-box and leucine-rich repeat protein 5	Hs.5548	Not cloned
macular dystrophy, AD/ Stargardt-like	IMAGE:84371	4	p16.1	KIAA0935	mannosidase alpha class 2B member 2	Hs.200661	Not cloned
macular dystrophy, AD/ Stargardt-like	IMAGE:32109	4	p16.1	MARLIN1	multiple coiled-coil GABABR1-binding protein|multiple coiled-coil GABABR1-binding protein	Hs.101672	Not cloned
macular dystrophy, AD/ Stargardt-like	IMAGE:504431	4	p16.1	PPP2R2C	protein phosphatase 2 (formerly 2A), regulatory subunit B (PR 52), gamma isoform|protein phosphatase 2 (formerly 2A), regulatory subunit B (PR 52), gamma isoform	Hs.279909	Not cloned
macular dystrophy, AD/ Stargardt-like	IMAGE:1585937	4	p16.1	SORCS2	VPS10 domain receptor protein	Hs.21061	Not cloned
macular dystrophy, AD/ Stargardt-like	IMAGE:840664	4	p16.1	PGR1	T-cell activation protein|T-cell activation protein	Hs.406590	Not cloned
macular dystrophy, AD/ Stargardt-like	IMAGE:47255	4	p16.2		Ellis van Creveld syndrome	Hs.28051	Not cloned
macular dystrophy, AD/ Stargardt-like	IMAGE:2548606	4	p16.3	CTBP1	C-terminal binding protein 1	Hs.196083	Not cloned
macular dystrophy, AD/ Stargardt-like	IMAGE:703383	4	p16.3		Transcribed sequences	Hs.478906	Not cloned
macular dystrophy, AD/ Stargardt-like	IMAGE:593001	4	p16.3	WHSC1	Wolf-Hirschhorn syndrome candidate 1	Hs.110457	Not cloned
macular dystrophy, AD/ Stargardt-like	IMAGE:1325605	4	p16.3	D4S234E	DNA segment on chromosome 4 (unique) 234 expressed sequence	Hs.79404	Not cloned
macular dystrophy, AD/ Stargardt-like	IMAGE:2569030	4	p16.3	ADRA2C	adrenergic, alpha-2C-, receptor	Hs.123022	Not cloned
macular dystrophy, AD/ Stargardt-like	IMAGE:1587178	4	p16.3	WHSC2	Wolf-Hirschhorn syndrome candidate 2	Hs.21771	Not cloned
macular dystrophy, AD/ Stargardt-like	IMAGE:1660695	4	p16.3	ZNF595	zinc finger protein 595	Hs.235993	Not cloned
macular dystrophy, AD/ Stargardt-like	IMAGE:757325	4	p16.3	C4orf8	chromosome 4 open reading frame 8	Hs.325987	Not cloned
macular dystrophy, AD/ Stargardt-like	IMAGE:245422	4	p16.3	ADD1	adducin 1 (alpha)|adducin 1 (alpha)	Hs.183706	Not cloned
macular dystrophy, AD/ Stargardt-like	IMAGE:2548301	4	p16.3	GAK	cyclin G associated kinase	Hs.153227	Not cloned
macular dystrophy, AD/ Stargardt-like	IMAGE:1472677	4	p16.3	PDE6B	phosphodiesterase 6B, cGMP-specific, rod, beta (congenital stationary night blindness 3, autosomal dominant)	Hs.59872	Not cloned
ocular-retinal developmental disease, AD, Wagner disease	IMAGE:39808	5	q13.1	PIK3R1	phosphoinositide-3-kinase, regulatory subunit, polypeptide 1 (p85 alpha)|phosphoinositide-3-kinase, regulatory subunit, polypeptide 1 (p85 alpha)	Hs.6241	Not cloned
ocular-retinal developmental disease, AD, Wagner disease	IMAGE:701371	5	q13.2	TNPO1	transportin 1|transportin 1	Hs.405954	Not cloned
ocular-retinal developmental disease, AD, Wagner disease	IMAGE:50282	5	q13.2	MAP1B	microtubule-associated protein 1B|microtubule-associated protein 1B	Hs.103042	Not cloned
ocular-retinal developmental disease, AD, Wagner disease	IMAGE:470621	5	q13.2	CDK7	cyclin-dependent kinase 7 (MO15 homolog, Xenopus laevis, cdk-activating kinase)|cyclin-dependent kinase 7 (MO15 homolog, Xenopus laevis, cdk-activating kinase)	Hs.184298	Not cloned
ocular-retinal developmental disease, AD, Wagner disease	IMAGE:305677	5	q13.2		MRNA; cDNA DKFZp686I1792 (from clone DKFZp686I1792)	Hs.398348	Not cloned
ocular-retinal developmental disease, AD, Wagner disease	IMAGE:502364	5	q13.2	SLC30A5	solute carrier family 30 (zinc transporter), member 5|solute carrier family 30 (zinc transporter), member 5	Hs.438748	Not cloned
ocular-retinal developmental disease, AD, Wagner disease	IMAGE:843133	5	q13.2	MRPS27	mitochondrial ribosomal protein S27|mitochondrial ribosomal protein S27	Hs.376200	Not cloned
ocular-retinal developmental disease, AD, Wagner disease	IMAGE:586844	5	q13.2	RAD17	RAD17 homolog (S. pombe)|RAD17 homolog (S. pombe)	Hs.16184	Not cloned
ocular-retinal developmental disease, AD, Wagner disease	IMAGE:194384	5	q13.2	BTF3	basic transcription factor 3|basic transcription factor 3	Hs.446567	Not cloned
ocular-retinal developmental disease, AD, Wagner disease	IMAGE:284355	5	q13.3	KIAA0888	KIAA0888 protein	Hs.91662	Not cloned
ocular-retinal developmental disease, AD, Wagner disease	IMAGE:281043	5	q13.3		CDNA FLJ37676 fis, clone BRHIP2012627	Hs.268806	Not cloned
ocular-retinal developmental disease, AD, Wagner disease	IMAGE:812217	5	q13.3	PDE8B	phosphodiesterase 8B	Hs.78106	Not cloned
ocular-retinal developmental disease, AD, Wagner disease	IMAGE:1553766	5	q13.3	HSU84971	vasculogenesis gene on 5q	Hs.284216	Not cloned
ocular-retinal developmental disease, AD, Wagner disease	IMAGE:896949	5	q13.3	HMGCR	3-hydroxy-3-methylglutaryl-Coenzyme A reductase	Hs.11899	Not cloned
ocular-retinal developmental disease, AD, Wagner disease	IMAGE:731261	5	q13.3	FLJ10904	hypothetical protein FLJ10904|hypothetical protein FLJ10904	Hs.16470	Not cloned
ocular-retinal developmental disease, AD, Wagner disease	IMAGE:2043093	5	q13.3				Not cloned
ocular-retinal developmental disease, AD, Wagner disease	IMAGE:824025	5	q14.1	SCAMP1	secretory carrier membrane protein 1	Hs.31218	Not cloned
ocular-retinal developmental disease, AD, Wagner disease	IMAGE:307882	5	q14.1		CDNA FLJ46538 fis, clone THYMU3037827|CDNA FLJ46538 fis, clone THYMU3037827	Hs.433254	Not cloned
ocular-retinal developmental disease, AD, Wagner disease	IMAGE:1687579	5	q14.1		H.sapiens mRNA; clone CD 43T7	Hs.290856	Not cloned
ocular-retinal developmental disease, AD, Wagner disease	IMAGE:487383	5	q14.1	RASGRF2	Ras protein-specific guanine nucleotide-releasing factor 2|Ras protein-specific guanine nucleotide-releasing factor 2	Hs.410953	Not cloned
ocular-retinal developmental disease, AD, Wagner disease	IMAGE:786283	5	q14.1	SSBP2	single-stranded DNA binding protein 2	Hs.152207	Not cloned
ocular-retinal developmental disease, AD, Wagner disease	IMAGE:814682	5	q14.2	MGC23909	hypothetical protein MGC23909|hypothetical protein MGC23909	Hs.355606	Not cloned
ocular-retinal developmental disease, AD, Wagner disease	IMAGE:360403	5	q14.3	ARRDC3	arrestin domain containing 3	Hs.24684	Not cloned
ocular-retinal developmental disease, AD, Wagner disease	IMAGE:262342	5	q14.3		Transcribed sequences	Hs.269662	Not cloned
ocular-retinal developmental disease, AD, Wagner disease	IMAGE:360075	5	q14.3		Transcribed sequences|Clone IMAGE:5295779, mRNA	Hs.12827|Hs.4254	Not cloned
ocular-retinal developmental disease, AD, Wagner disease	IMAGE:884480	5	q14.3	COX7C	cytochrome c oxidase subunit VIIc	Hs.430075	Not cloned
ocular-retinal developmental disease, AD, Wagner disease	IMAGE:80643	5	q14.3	EDIL3	EGF-like repeats and discoidin I-like domains 3|EGF-like repeats and discoidin I-like domains 3	Hs.441044	Not cloned
optic atrophy, AD 1	IMAGE:52933	18	q12.2	SLC39A6	solute carrier family 39 (zinc transporter), member 6|solute carrier family 39 (zinc transporter), member 6	Hs.79136	Not cloned
optic atrophy, AD 1	IMAGE:431397	18	q12.2	GALNT1	UDP-N-acetyl-alpha-D-galactosamine:polypeptide N-acetylgalactosaminyltransferase 1 (GalNAc-T1)	Hs.277324	Not cloned
optic atrophy, AD 1	IMAGE:296429	18	q12.2	ZNF24	zinc finger protein 24 (KOX 17)	Hs.173911	Not cloned
optic atrophy, AD 1	IMAGE:503889	18	q12.2	P15RS	hypothetical protein FLJ10656|hypothetical protein FLJ10656	Hs.300906	Not cloned
optic atrophy, AD 1	IMAGE:377194	18	q12.2		CDNA FLJ10641 fis, clone NT2RP2005748	Hs.125353	Not cloned
optic atrophy, AD 1	IMAGE:1947675	18	q12.3	SYT4	synaptotagmin IV	Hs.8059	Not cloned
optic atrophy, AR	IMAGE:1031919	8	q21.11	RDH10	retinol dehydrogenase 10 (all-trans)	Hs.356086	Not cloned
optic atrophy, AR	IMAGE:201443	8	q21.11	TERF1	telomeric repeat binding factor (NIMA-interacting) 1	Hs.442707	Not cloned
optic atrophy, AR	IMAGE:795942	8	q21.11	TCEB1	transcription elongation factor B (SIII), polypeptide 1 (15kDa, elongin C)|transcription elongation factor B (SIII), polypeptide 1 (15kDa, elongin C)	Hs.435169	Not cloned
optic atrophy, AR	IMAGE:190950	8	q21.11	TERF1	RPE-spondin|telomeric repeat binding factor (NIMA-interacting) 1	Hs.439040|Hs.442707	Not cloned
optic atrophy, AR	IMAGE:49204	8	q21.11	GDAP1	ganglioside-induced differentiation-associated protein 1	Hs.168950	Not cloned
optic atrophy, AR	IMAGE:788201	8	q21.11	FLJ11011	hypothetical protein FLJ11011|hypothetical protein FLJ11011	Hs.376816	Not cloned
optic atrophy, AR	IMAGE:281039	8	q21.13	FABP5	fatty acid binding protein 5 (psoriasis-associated)	Hs.408061	Not cloned
optic atrophy, AR	IMAGE:773422	8	q21.13	PMP2	peripheral myelin protein 2|peripheral myelin protein 2	Hs.2868	Not cloned
optic atrophy, AR	IMAGE:788518	8	q21.13	PXMP3	peroxisomal membrane protein 3, 35kDa (Zellweger syndrome)|peroxisomal membrane protein 3, 35kDa (Zellweger syndrome)	Hs.180612	Not cloned
optic atrophy, AR	IMAGE:796498	8	q21.13	FLJ14007	hypothetical protein FLJ14007	Hs.390395	Not cloned
optic atrophy, AR	IMAGE:814306	8	q21.13	TPD52	tumor protein D52|tumor protein D52	Hs.162089	Not cloned
optic atrophy, AR	IMAGE:282779	8	q21.13	PAG	phosphoprotein associated with glycosphingolipid-enriched microdomains	Hs.266175	Not cloned
optic atrophy, AR	IMAGE:376616	8	q21.13	FABP4	fatty acid binding protein 4, adipocyte|fatty acid binding protein 4, adipocyte	Hs.391561	Not cloned
optic atrophy, AR	IMAGE:2306752	8	q21.13	STMN2	stathmin-like 2	Hs.90005	Not cloned
optic atrophy, AR	IMAGE:853265	8	q21.13		Transcribed sequences	Hs.116910	Not cloned
optic atrophy, AR	IMAGE:2569769	8	q21.2	CA2	carbonic anhydrase II	Hs.155097	Not cloned
optic atrophy, AR	IMAGE:160672	8	q21.3	C8orf1	chromosome 8 open reading frame 1	Hs.436445	Not cloned
optic atrophy, AR	IMAGE:1857171	8	q21.3		CDNA clone IMAGE:4807381, partial cds	Hs.153412	Not cloned
optic atrophy, AR	IMAGE:141959	8	q21.3	WWP1	WW domain-containing protein 1|WW domain-containing protein 1	Hs.450060	Not cloned
optic atrophy, AR	IMAGE:773345	8	q22.1	FLJ20530	hypothetical protein FLJ20530|hypothetical protein FLJ20530	Hs.370888	Not cloned
optic atrophy, AR	IMAGE:796263	8	q22.1	PGCP	plasma glutamate carboxypeptidase	Hs.197335	Not cloned
optic atrophy, AR	IMAGE:502200	8	q22.1	LYRIC	LYRIC/3D3|LYRIC/3D3	Hs.377155	Not cloned
optic atrophy, AR	IMAGE:490361	8	q22.1	SDC2	syndecan 2 (heparan sulfate proteoglycan 1, cell surface-associated, fibroglycan)|syndecan 2 (heparan sulfate proteoglycan 1, cell surface-associated, fibroglycan)	Hs.1501	Not cloned
optic atrophy, AR	IMAGE:767765	8	q22.1	GEM	GTP binding protein overexpressed in skeletal muscle|GTP binding protein overexpressed in skeletal muscle	Hs.79022	Not cloned
optic atrophy, AR	IMAGE:2306417	8	q22.1	DKFZP434I116	DKFZP434I116 protein	Hs.50273	Not cloned
optic atrophy, AR	IMAGE:485165	8	q22.1	PTDSS1	phosphatidylserine synthase 1	Hs.77329	Not cloned
optic atrophy, AR	IMAGE:753464	8	q22.1	LOC389677	similar to RIKEN cDNA 3000004N20|similar to RIKEN cDNA 3000004N20	Hs.33540	Not cloned
optic atrophy, AR	IMAGE:814528	8	q22.1	TP53INP1	tumor protein p53 inducible nuclear protein 1|tumor protein p53 inducible nuclear protein 1	Hs.75497	Not cloned
optic atrophy, AR	IMAGE:855843	8	q22.1	UQCRB	ubiquinol-cytochrome c reductase binding protein	Hs.131255	Not cloned
optic atrophy, AR	IMAGE:133569	8	q22.1	LOC286148	hypothetical protein LOC286148	Hs.165539	Not cloned
optic atrophy, AR	IMAGE:277707	8	q22.1	LOC137392	similar to CG6405 gene product	Hs.445714	Not cloned
optic atrophy, AR	IMAGE:429959	8	q22.1	LAPTM4B	lysosomal associated protein transmembrane 4 beta	Hs.296398	Not cloned
optic atrophy, AR	IMAGE:940677	8	q22.2		Transcribed sequences|Transcribed sequences	Hs.292882	Not cloned
optic atrophy, AR	IMAGE:327195	8	q22.2	FLJ13955	hypothetical protein FLJ13955|hypothetical protein FLJ13955|hypothetical protein FLJ13955	Hs.309489	Not cloned
optic atrophy, AR	IMAGE:742074	8	q22.2	RNF19	ring finger protein 19	Hs.439660	Not cloned
optic atrophy, AR	IMAGE:878681	8	q22.2	RPL30	ribosomal protein L30	Hs.400295	Not cloned
optic atrophy, AR	IMAGE:52927	8	q22.3	BAALC	brain and acute leukemia, cytoplasmic|brain and acute leukemia, cytoplasmic	Hs.169395	Not cloned
optic atrophy, AR	IMAGE:243238	8	q22.3	YWHAZ	tyrosine 3-monooxygenase/tryptophan 5-monooxygenase activation protein, zeta polypeptide	Hs.386834	Not cloned
optic atrophy, AR	IMAGE:43826	8	q22.3	ATP6V1C1	ATPase, H+ transporting, lysosomal 42kDa, V1 subunit C, isoform 1|ATPase, H+ transporting, lysosomal 42kDa, V1 subunit C, isoform 1	Hs.86905	Not cloned
optic atrophy, AR	IMAGE:2512137	8	q22.3	OAZIN	ornithine decarboxylase antizyme inhibitor	Hs.223014	Not cloned
optic atrophy, AR	IMAGE:35481	8	q22.3	RIMS2	regulating synaptic membrane exocytosis 2|regulating synaptic membrane exocytosis 2	Hs.153610	Not cloned
optic atrophy, AR	IMAGE:768466	8	q22.3	RRM2B	ribonucleotide reductase M2 B (TP53 inducible)|ribonucleotide reductase M2 B (TP53 inducible)	Hs.512592	Not cloned
optic atrophy, AR	IMAGE:428567	8	q22.3		MRNA; cDNA DKFZp566J123 (from clone DKFZp566J123)|MRNA; cDNA DKFZp566J123 (from clone DKFZp566J123)	Hs.27371	Not cloned
recessive nonsyndromal congenital retinal nonattachment	IMAGE:743902	10	q21.1	FAM13C1	family with sequence similarity 13, member C1	Hs.311205	Not cloned
recessive nonsyndromal congenital retinal nonattachment	IMAGE:277120	10	q21.1	KIAA1796	KIAA1796 protein	Hs.268744	Not cloned
recessive nonsyndromal congenital retinal nonattachment	IMAGE:138444	10	q21.1	FAM13C1	KIAA1796 protein|family with sequence similarity 13, member C1	Hs.268744|Hs.311205	Not cloned
recessive nonsyndromal congenital retinal nonattachment	IMAGE:454672	10	q21.2	ANK3	ankyrin 3, node of Ranvier (ankyrin G)	Hs.440478	Not cloned
recessive nonsyndromal congenital retinal nonattachment	IMAGE:364209	10	q21.2		Transcribed sequences|ankyrin 3, node of Ranvier (ankyrin G)	Hs.438237|Hs.440478	Not cloned
recessive nonsyndromal congenital retinal nonattachment	IMAGE:46286	10	q21.3	JMJD1C	jumonji domain containing 1C|jumonji domain containing 1C	Hs.442675	Not cloned
recessive nonsyndromal congenital retinal nonattachment	IMAGE:261737	10	q21.3	SIRT1	sirtuin (silent mating type information regulation 2 homolog) 1 (S. cerevisiae)|sirtuin (silent mating type information regulation 2 homolog) 1 (S. cerevisiae)	Hs.31176	Not cloned
recessive nonsyndromal congenital retinal nonattachment	IMAGE:257197	10	q21.3	NRBF2	nuclear receptor binding factor 2	Hs.449628	Not cloned
recessive nonsyndromal congenital retinal nonattachment	IMAGE:951313	10	q21.3		CDNA clone MGC:24463 IMAGE:4082362, complete cds	Hs.530633	Not cloned
recessive nonsyndromal congenital retinal nonattachment	IMAGE:897557	10	q21.3	HNRPH3	heterogeneous nuclear ribonucleoprotein H3 (2H9)|heterogeneous nuclear ribonucleoprotein H3 (2H9)	Hs.156481	Not cloned
recessive rod monochromacy or achromatopsia	IMAGE:809541	14	q11.2	BCL2L2	BCL2-like 2|BCL2-like 2	Hs.410026	Not cloned
recessive rod monochromacy or achromatopsia	IMAGE:770014	14	q11.2		CDNA clone MGC:71411 IMAGE:4853814, complete cds|CDNA clone MGC:71411 IMAGE:4853814, complete cds	Hs.74647	Not cloned
recessive rod monochromacy or achromatopsia	IMAGE:240505	14	q11.2		KIAA0323|Transcribed sequences	Hs.494039|Hs.7911	Not cloned
recessive rod monochromacy or achromatopsia	IMAGE:490306	14	q11.2	TM9SF1	transmembrane 9 superfamily member 1|transmembrane 9 superfamily member 1	Hs.91586	Not cloned
recessive rod monochromacy or achromatopsia	IMAGE:740907	14	q11.2	APEX1	APEX nuclease (multifunctional DNA repair enzyme) 1|APEX nuclease (multifunctional DNA repair enzyme) 1	Hs.73722	Not cloned
recessive rod monochromacy or achromatopsia	IMAGE:784061	14	q11.2	C14orf9	chromosome 14 open reading frame 9|chromosome 14 open reading frame 9	Hs.7001	Not cloned
recessive rod monochromacy or achromatopsia	IMAGE:1637751	14	q11.2	OXA1L	oxidase (cytochrome c) assembly 1-like	Hs.151134	Not cloned
recessive rod monochromacy or achromatopsia	IMAGE:1926857	14	q11.2		CDNA FLJ36643 fis, clone UMVEN1000138	Hs.444958	Not cloned
recessive rod monochromacy or achromatopsia	IMAGE:52430	14	q11.2	SALL2	sal-like 2 (Drosophila)	Hs.416358	Not cloned
recessive rod monochromacy or achromatopsia	IMAGE:768448	14	q11.2	AP1G2	adaptor-related protein complex 1, gamma 2 subunit|adaptor-related protein complex 1, gamma 2 subunit	Hs.343244	Not cloned
recessive rod monochromacy or achromatopsia	IMAGE:1456155	14	q11.2		Transcribed sequence with strong similarity to protein ref:NP_057693.1 (H.sapiens) hBOIT for potent brain type organic ion transporter [Homo sapiens]	Hs.444176	Not cloned
recessive rod monochromacy or achromatopsia	IMAGE:746232	14	q11.2	C14orf92	chromosome 14 open reading frame 92|chromosome 14 open reading frame 92	Hs.194035	Not cloned
recessive rod monochromacy or achromatopsia	IMAGE:486186	14	q11.2	PABPN1	poly(A) binding protein, nuclear 1|poly(A) binding protein, nuclear 1	Hs.117176	Not cloned
recessive rod monochromacy or achromatopsia	IMAGE:416256	14	q12	ARHGAP5	Rho GTPase activating protein 5	Hs.409546	Not cloned
recessive rod monochromacy or achromatopsia	IMAGE:767994	14	q12	STRN3	striatin, calmodulin binding protein 3|striatin, calmodulin binding protein 3	Hs.183105	Not cloned
recessive rod monochromacy or achromatopsia	IMAGE:40844	14	q12	AKAP6	A kinase (PRKA) anchor protein 6|A kinase (PRKA) anchor protein 6	Hs.419136	Not cloned
recessive rod monochromacy or achromatopsia	IMAGE:322553	14	q13.1	SNX6	sorting nexin 6|sorting nexin 6	Hs.283443	Not cloned
recessive rod monochromacy or achromatopsia	IMAGE:491311	14	q13.1	EGLN3	egl nine homolog 3 (C. elegans)|egl nine homolog 3 (C. elegans)	Hs.443906	Not cloned
recessive rod monochromacy or achromatopsia	IMAGE:785732	14	q13.1	C14orf11	chromosome 14 open reading frame 11|chromosome 14 open reading frame 11	Hs.433269	Not cloned
recessive rod monochromacy or achromatopsia	IMAGE:1644670	14	q13.2	BAZ1A	bromodomain adjacent to zinc finger domain, 1A	Hs.436488	Not cloned
recessive rod monochromacy or achromatopsia	IMAGE:950430	14	q13.2	SRP54	signal recognition particle 54kDa	Hs.49346	Not cloned
recessive rod monochromacy or achromatopsia	IMAGE:773248	14	q13.2	C14orf24	chromosome 14 open reading frame 24	Hs.446357	Not cloned
recessive rod monochromacy or achromatopsia	IMAGE:1742607	14	q13.3				Not cloned
recessive rod monochromacy or achromatopsia	IMAGE:302004	14	q13.3	SLC25A21	solute carrier family 25 (mitochondrial oxodicarboxylate carrier), member 21|solute carrier family 25 (mitochondrial oxodicarboxylate carrier), member 21	Hs.55080	Not cloned
recessive rod monochromacy or achromatopsia	IMAGE:451504	14	q21.1	PNN	pinin, desmosome associated protein	Hs.409965	Not cloned
recessive rod monochromacy or achromatopsia	IMAGE:753381	14	q21.1	SEC23A	Sec23 homolog A (S. cerevisiae)|Sec23 homolog A (S. cerevisiae)	Hs.528298	Not cloned
recessive rod monochromacy or achromatopsia	IMAGE:758301	14	q21.3	C14orf138	chromosome 14 open reading frame 138	Hs.390504	Not cloned
recessive rod monochromacy or achromatopsia	IMAGE:884842	14	q21.3	RPL36AL	ribosomal protein L36a-like	Hs.444749	Not cloned
recessive rod monochromacy or achromatopsia	IMAGE:2028222	14	q21.3		CDNA FLJ30581 fis, clone BRAWH2007069|CDNA FLJ30581 fis, clone BRAWH2007069	Hs.145569	Not cloned
recessive rod monochromacy or achromatopsia	IMAGE:840404	14	q21.3	MGAT2	mannosyl (alpha-1,6-)-glycoprotein beta-1,2-N-acetylglucosaminyltransferase|mannosyl (alpha-1,6-)-glycoprotein beta-1,2-N-acetylglucosaminyltransferase	Hs.93338	Not cloned
recessive rod monochromacy or achromatopsia	IMAGE:843163	14	q21.3	KLHDC2	kelch domain containing 2|kelch domain containing 2	Hs.415236	Not cloned
recessive rod monochromacy or achromatopsia	IMAGE:683177	14	q21.3	MAP4K5	mitogen-activated protein kinase kinase kinase kinase 5	Hs.246970	Not cloned
recessive rod monochromacy or achromatopsia	IMAGE:360885	14	q21.3	ARF6	ADP-ribosylation factor 6|ADP-ribosylation factor 6	Hs.89474	Not cloned
recessive rod monochromacy or achromatopsia	IMAGE:595695	14	q22.1	TXNDC	thioredoxin domain containing	Hs.125221	Not cloned
recessive rod monochromacy or achromatopsia	IMAGE:2435216	14	q22.1	PYGL	phosphorylase, glycogen; liver (Hers disease, glycogen storage disease type VI)	Hs.282417	Not cloned
recessive rod monochromacy or achromatopsia	IMAGE:198614	14	q22.1		proteasome (prosome, macropain) 26S subunit, ATPase, 6	Hs.156171	Not cloned
recessive rod monochromacy or achromatopsia	IMAGE:797024	14	q22.1	C14orf166	chromosome 14 open reading frame 166|chromosome 14 open reading frame 166	Hs.369840	Not cloned
recessive rod monochromacy or achromatopsia	IMAGE:810448	14	q22.1	ERO1L	ERO1-like (S. cerevisiae)|ERO1-like (S. cerevisiae)	Hs.10949	Not cloned
recessive rod monochromacy or achromatopsia	IMAGE:594659	14	q22.1	DKFZp762F0713	hypothetical protein DKFZp762F0713|hypothetical protein DKFZp762F0713	Hs.416214	Not cloned
recessive rod monochromacy or achromatopsia	IMAGE:34204	14	q22.1	TRIM9	tripartite motif-containing 9|tripartite motif-containing 9	Hs.75090	Not cloned
recessive rod monochromacy or achromatopsia	IMAGE:796878	14	q22.1	SAV1	salvador homolog 1 (Drosophila)|salvador homolog 1 (Drosophila)	Hs.257341	Not cloned
recessive rod monochromacy or achromatopsia	IMAGE:768989	14	q22.2		CDNA FLJ12874 fis, clone NT2RP2003769|CDNA FLJ12874 fis, clone NT2RP2003769	Hs.56847	Not cloned
recessive rod monochromacy or achromatopsia	IMAGE:455025	14	q22.2	CGRRF1	cell growth regulator with ring finger domain 1	Hs.59106	Not cloned
recessive rod monochromacy or achromatopsia	IMAGE:51056	14	q22.2	CNIH	cornichon homolog (Drosophila)|cornichon homolog (Drosophila)	Hs.294603	Not cloned
recessive rod monochromacy or achromatopsia	IMAGE:173228	14	q22.2	GMFB	glia maturation factor, beta|glia maturation factor, beta	Hs.151413	Not cloned
recessive rod monochromacy or achromatopsia	IMAGE:142927	14	q22.3	KIAA0831	KIAA0831|KIAA0831	Hs.414809	Not cloned
recessive rod monochromacy or achromatopsia	IMAGE:144905	14	q22.3		SEC10-like 1 (S. cerevisiae)|SEC10-like 1 (S. cerevisiae)	Hs.365863	Not cloned
recessive rod monochromacy or achromatopsia	IMAGE:251028	14	q22.3	KTN1	kinectin 1 (kinesin receptor)	Hs.368212	Not cloned
recessive rod monochromacy or achromatopsia	IMAGE:50354	14	q22.3	OTX2	orthodenticle homolog 2 (Drosophila)|orthodenticle homolog 2 (Drosophila)	Hs.288655	Not cloned
recessive rod monochromacy or achromatopsia	IMAGE:746152	14	q22.3	C14orf32	chromosome 14 open reading frame 32	Hs.406401	Not cloned
recessive rod monochromacy or achromatopsia	IMAGE:950770	14	q22.3	C14orf35	chromosome 14 open reading frame 35	Hs.285280	Not cloned
recessive rod monochromacy or achromatopsia	IMAGE:285377	14	q22.3		pellino homolog 2 (Drosophila)	Hs.44038	Not cloned
recessive rod monochromacy or achromatopsia	IMAGE:491392	14	q22.3	SOCS4	suppressor of cytokine signaling 4|suppressor of cytokine signaling 4	Hs.349397	Not cloned
recessive rod monochromacy or achromatopsia	IMAGE:281745	14	q23.1	DAAM1	dishevelled associated activator of morphogenesis 1	Hs.356537	Not cloned
recessive rod monochromacy or achromatopsia	IMAGE:814246	14	q23.1	PSMA3	proteasome (prosome, macropain) subunit, alpha type, 3|proteasome (prosome, macropain) subunit, alpha type, 3	Hs.246240	Not cloned
recessive rod monochromacy or achromatopsia	IMAGE:252453	14	q23.1	DHRS7	dehydrogenase/reductase (SDR family) member 7|dehydrogenase/reductase (SDR family) member 7	Hs.36049	Not cloned
recessive rod monochromacy or achromatopsia	IMAGE:782851	14	q23.1	C14orf135	chromosome 14 open reading frame 135	Hs.413671	Not cloned
recessive rod monochromacy or achromatopsia	IMAGE:261102	14	q23.1	PPM1A	protein phosphatase 1A (formerly 2C), magnesium-dependent, alpha isoform	Hs.130036	Not cloned
recessive rod monochromacy or achromatopsia	IMAGE:772410	14	q23.1	FLJ31306	hypothetical protein FLJ31306|hypothetical protein FLJ31306	Hs.442335	Not cloned
recessive rod monochromacy or achromatopsia	IMAGE:50606	14	q23.1	C14orf100	chromosome 14 open reading frame 100	Hs.446850	Not cloned
recessive rod monochromacy or achromatopsia	IMAGE:2545936	14	q23.1	SIX6	sine oculis homeobox homolog 6 (Drosophila)	Hs.194756	Not cloned
recessive rod monochromacy or achromatopsia	IMAGE:325117	14	q23.2	HIF1A	hypoxia-inducible factor 1, alpha subunit (basic helix-loop-helix transcription factor)|hypoxia-inducible factor 1, alpha subunit (basic helix-loop-helix transcription factor)	Hs.412416	Not cloned
recessive rod monochromacy or achromatopsia	IMAGE:727904	14	q23.2	PPP2R5E	protein phosphatase 2, regulatory subunit B (B56), epsilon isoform|protein phosphatase 2, regulatory subunit B (B56), epsilon isoform	Hs.173328	Not cloned
recessive rod monochromacy or achromatopsia	IMAGE:1605784	14	q23.2		Transcribed sequence	Hs.525392	Not cloned
recessive rod monochromacy or achromatopsia	IMAGE:151850	14	q23.2	SGPP1	sphingosine-1-phosphate phosphatase 1|sphingosine-1-phosphate phosphatase 1	Hs.24678	Not cloned
recessive rod monochromacy or achromatopsia	IMAGE:293057	14	q23.3		Transcribed sequences	Hs.531097	Not cloned
recessive rod monochromacy or achromatopsia	IMAGE:49229	14	q23.3	GPHN	gephyrin|gephyrin	Hs.13405	Not cloned
recessive rod monochromacy or achromatopsia	IMAGE:359781	14	q23.3	SPTB	spectrin, beta, erythrocytic (includes spherocytosis, clinical type I)|spectrin, beta, erythrocytic (includes spherocytosis, clinical type I)	Hs.438514	Not cloned
recessive rod monochromacy or achromatopsia	IMAGE:31225	14	q24.1	WDR22	WD repeat domain 22	Hs.509783	Not cloned
recessive rod monochromacy or achromatopsia	IMAGE:296190	14	q24.1	ZFYVE26	zinc finger, FYVE domain containing 26|zinc finger, FYVE domain containing 26	Hs.8663	Not cloned
recessive rod monochromacy or achromatopsia	IMAGE:451098	14	q24.1	VTI1B	vesicle transport through interaction with t-SNAREs homolog 1B (yeast)	Hs.419995	Not cloned
recessive rod monochromacy or achromatopsia	IMAGE:1535596	14	q24.1	RDH11	retinol dehydrogenase 11 (all-trans and 9-cis)	Hs.226007	Not cloned
recessive rod monochromacy or achromatopsia	IMAGE:796147	14	q24.1	PIGH	phosphatidylinositol glycan, class H|pleckstrin homology domain containing, family H (with MyTH4 domain) member 1	Hs.177|Hs.284157	Not cloned
recessive rod monochromacy or achromatopsia	IMAGE:124530	14	q24.2	DPF3	D4, zinc and double PHD fingers, family 3	Hs.440523	Not cloned
recessive rod monochromacy or achromatopsia	IMAGE:854004	14	q24.2		CDNA FLJ26461 fis, clone KDN03867	Hs.191850	Not cloned
recessive rod monochromacy or achromatopsia	IMAGE:2075467	14	q24.2	MED6	mediator of RNA polymerase II transcription, subunit 6 homolog (yeast)	Hs.167738	Not cloned
recessive rod monochromacy or achromatopsia	IMAGE:752668	14	q24.2		CDNA clone IMAGE:5286091, partial cds|CDNA clone IMAGE:5286091, partial cds	Hs.375008	Not cloned
recessive rod monochromacy or achromatopsia	IMAGE:502515	14	q24.2	RNPC7	RNA-binding region (RNP1, RRM) containing 7|RNA-binding region (RNP1, RRM) containing 7	Hs.197184	Not cloned
recessive rod monochromacy or achromatopsia	IMAGE:898265	14	q24.2	SFRS5	splicing factor, arginine/serine-rich 5	Hs.166975	Not cloned
recessive rod monochromacy or achromatopsia	IMAGE:30574	14	q24.3		KIAA0759	Hs.7285	Not cloned
recessive rod monochromacy or achromatopsia	IMAGE:431331	14	q24.3		Transcribed sequence with weak similarity to protein pir:S23650 (H.sapiens) S23650 retrovirus-related hypothetical protein II - human retrotransposon LINE-1	Hs.169812	Not cloned
recessive rod monochromacy or achromatopsia	IMAGE:221632	14	q24.3	EIF2B2	eukaryotic translation initiation factor 2B, subunit 2 beta, 39kDa|eukaryotic translation initiation factor 2B, subunit 2 beta, 39kDa	Hs.497429	Not cloned
recessive rod monochromacy or achromatopsia	IMAGE:755891	14	q24.3	KIAA0317	KIAA0317	Hs.434432	Not cloned
recessive rod monochromacy or achromatopsia	IMAGE:262912	14	q24.3	C14orf168	chromosome 14 open reading frame 168|chromosome 14 open reading frame 168	Hs.7086	Not cloned
recessive rod monochromacy or achromatopsia	IMAGE:487013	14	q24.3	KIAA1036	KIAA1036|KIAA1036	Hs.155182	Not cloned
recessive rod monochromacy or achromatopsia	IMAGE:2435471	14	q24.3	ALDH6A1	aldehyde dehydrogenase 6 family, member A1	Hs.293970	Not cloned
recessive rod monochromacy or achromatopsia	IMAGE:754649	14	q24.3	AHSA1	AHA1, activator of heat shock 90kDa protein ATPase homolog 1 (yeast)|AHA1, activator of heat shock 90kDa protein ATPase homolog 1 (yeast)	Hs.204041	Not cloned
recessive rod monochromacy or achromatopsia	IMAGE:199334	14	q24.3	C14orf43	chromosome 14 open reading frame 43	Hs.130323	Not cloned
recessive rod monochromacy or achromatopsia	IMAGE:1931337	14	q24.3	ESRRB	estrogen-related receptor beta	Hs.337489	Not cloned
recessive rod monochromacy or achromatopsia	IMAGE:249486	14	q24.3				Not cloned
recessive rod monochromacy or achromatopsia	IMAGE:26474	14	q24.3	FOS	v-fos FBJ murine osteosarcoma viral oncogene homolog|v-fos FBJ murine osteosarcoma viral oncogene homolog	Hs.25647	Not cloned
recessive rod monochromacy or achromatopsia	IMAGE:786202	14	q24.3	TMP21	transmembrane trafficking protein|transmembrane trafficking protein	Hs.74137	Not cloned
recessive rod monochromacy or achromatopsia	IMAGE:236412	14	q24.3	C14orf4	chromosome 14 open reading frame 4|chromosome 14 open reading frame 4	Hs.179260	Not cloned
recessive rod monochromacy or achromatopsia	IMAGE:741852	14	q24.3	C14orf170	chromosome 14 open reading frame 170	Hs.303775	Not cloned
recessive rod monochromacy or achromatopsia	IMAGE:767346	14	q24.3				Not cloned
recessive rod monochromacy or achromatopsia	IMAGE:81578	14	q31.1	SEL1L	sel-1 suppressor of lin-12-like (C. elegans)|sel-1 suppressor of lin-12-like (C. elegans)	Hs.181300	Not cloned
recessive rod monochromacy or achromatopsia	IMAGE:2542973	14	q31.1	DIO2	deiodinase, iodothyronine, type II	Hs.436020	Not cloned
recessive rod monochromacy or achromatopsia	IMAGE:785542	14	q31.1	NRXN3	neurexin 3	Hs.247837	Not cloned
recessive rod monochromacy or achromatopsia	IMAGE:144801	14	q32.11	CALM1	calmodulin 1 (phosphorylase kinase, delta)|calmodulin 1 (phosphorylase kinase, delta)	Hs.282410	Not cloned
recessive rod monochromacy or achromatopsia	IMAGE:627521	14	q32.11	TTC7L1	tetratricopeptide repeat domain 7 like 1|tetratricopeptide repeat domain 7 like 1	Hs.400383	Not cloned
recessive rod monochromacy or achromatopsia	IMAGE:221846	14	q32.11	C14orf116	chromosome 14 open reading frame 116|chromosome 14 open reading frame 116	Hs.211773	Not cloned
recessive rod monochromacy or achromatopsia	IMAGE:196849	14	q32.11	FLJ11806	nuclear protein UKp68|nuclear protein UKp68	Hs.323443	Not cloned
recessive rod monochromacy or achromatopsia	IMAGE:322123	14	q32.11	TTC8	tetratricopeptide repeat domain 8|tetratricopeptide repeat domain 8	Hs.55158	Not cloned
recessive rod monochromacy or achromatopsia	IMAGE:249707	14	q32.12	BTBD7	BTB (POZ) domain containing 7	Hs.379758	Not cloned
recessive rod monochromacy or achromatopsia	IMAGE:810282	14	q32.12	ITPK1	inositol 1,3,4-triphosphate 5/6 kinase|inositol 1,3,4-triphosphate 5/6 kinase	Hs.408429	Not cloned
recessive rod monochromacy or achromatopsia	IMAGE:202199	14	q32.12	CPSF2	cleavage and polyadenylation specific factor 2, 100kDa|cleavage and polyadenylation specific factor 2, 100kDa	Hs.435675	Not cloned
recessive rod monochromacy or achromatopsia	IMAGE:307189	14	q32.12	KIAA2010	KIAA2010	Hs.334657	Not cloned
recessive rod monochromacy or achromatopsia	IMAGE:1732247	14	q32.12	MTAC2D1	membrane targeting (tandem) C2 domain containing 1	Hs.57787	Not cloned
recessive rod monochromacy or achromatopsia	IMAGE:1048678	14	q32.12	C14orf86	chromosome 14 open reading frame 86	Hs.97514	Not cloned
recessive rod monochromacy or achromatopsia	IMAGE:418025	14	q32.12	SLC24A4	solute carrier family 24 (sodium/potassium/calcium exchanger), member 4|solute carrier family 24 (sodium/potassium/calcium exchanger), member 4	Hs.177386	Not cloned
recessive rod monochromacy or achromatopsia	IMAGE:809455	14	q32.12	NDUFB1	NADH dehydrogenase (ubiquinone) 1 beta subcomplex, 1, 7kDa	Hs.183435	Not cloned
recessive rod monochromacy or achromatopsia	IMAGE:48167	14	q32.12	C14orf130	chromosome 14 open reading frame 130|chromosome 14 open reading frame 130	Hs.6877	Not cloned
recessive rod monochromacy or achromatopsia	IMAGE:1323591	14	q32.13	SERPINA3	serine (or cysteine) proteinase inhibitor, clade A (alpha-1 antiproteinase, antitrypsin), member 3	Hs.76353	Not cloned
recessive rod monochromacy or achromatopsia	IMAGE:2543464	14	q32.13		Transcribed sequence with moderate similarity to protein sp:P01011 (H.sapiens) AACT_HUMAN Alpha-1-antichymotrypsin precursor	Hs.388547	Not cloned
recessive rod monochromacy or achromatopsia	IMAGE:251	14	q32.13	DICER1	Dicer1, Dcr-1 homolog (Drosophila)	Hs.87889	Not cloned
recessive rod monochromacy or achromatopsia	IMAGE:221776	14	q32.13		MRNA; cDNA DKFZp686C1548 (from clone DKFZp686C1548)	Hs.497573	Not cloned
recessive rod monochromacy or achromatopsia	IMAGE:782710	14	q32.13	C14orf49	chromosome 14 open reading frame 49	Hs.354645	Not cloned
recessive rod monochromacy or achromatopsia	IMAGE:134312	14	q32.2		Transcribed sequences	Hs.29649	Not cloned
recessive rod monochromacy or achromatopsia	IMAGE:279164	14	q32.2	PAPOLA	poly(A) polymerase alpha|poly(A) polymerase alpha	Hs.201085	Not cloned
recessive rod monochromacy or achromatopsia	IMAGE:786530	14	q32.2	FLJ23027	hypothetical protein FLJ23027|hypothetical protein FLJ23027	Hs.321766	Not cloned
recessive rod monochromacy or achromatopsia	IMAGE:730439	14	q32.2	SLC25A29	solute carrier family 25, member 29	Hs.27769	Not cloned
recessive rod monochromacy or achromatopsia	IMAGE:666254	14	q32.2	C14orf129	chromosome 14 open reading frame 129|chromosome 14 open reading frame 129	Hs.4104	Not cloned
recessive rod monochromacy or achromatopsia	IMAGE:795342	14	q32.2	C14orf103	chromosome 14 open reading frame 103|chromosome 14 open reading frame 103	Hs.168241	Not cloned
recessive rod monochromacy or achromatopsia	IMAGE:416045	14	q32.2	MEG3	maternally expressed 3|maternally expressed 3	Hs.418271	Not cloned
recessive rod monochromacy or achromatopsia	IMAGE:712492	14	q32.31	PPP2R5C	protein phosphatase 2, regulatory subunit B (B56), gamma isoform|protein phosphatase 2, regulatory subunit B (B56), gamma isoform	Hs.249955	Not cloned
recessive rod monochromacy or achromatopsia	IMAGE:2570810	14	q32.32	CKB	creatine kinase, brain	Hs.173724	Not cloned
recessive rod monochromacy or achromatopsia	IMAGE:289666	14	q32.32	RAGE	renal tumor antigen|renal tumor antigen	Hs.104119	Not cloned
recessive rod monochromacy or achromatopsia	IMAGE:825399	14	q32.32	TRAF3	TNF receptor-associated factor 3	Hs.297660	Not cloned
recessive rod monochromacy or achromatopsia	IMAGE:2490442	14	q32.32	MARK3	MAP/microtubule affinity-regulating kinase 3	Hs.437625	Not cloned
recessive rod monochromacy or achromatopsia	IMAGE:823661	14	q32.32	WDR20	WD repeat domain 20|WD repeat domain 20	Hs.55209	Not cloned
recessive rod monochromacy or achromatopsia	IMAGE:233078	14	q32.32	KIAA0329	KIAA0329	Hs.11711	Not cloned
recessive rod monochromacy or achromatopsia	IMAGE:809525	14	q32.33	KIAA0602	KIAA0602 protein|KIAA0602 protein	Hs.436281	Not cloned
recessive rod monochromacy or achromatopsia	IMAGE:773639	14	q32.33	BTBD6	BTB (POZ) domain containing 6|BTB (POZ) domain containing 6	Hs.7367	Not cloned
recessive rod monochromacy or achromatopsia	IMAGE:811907	14	q32.33	FLJ22056	hypothetical protein FLJ22056|hypothetical protein FLJ22056	Hs.24956	Not cloned
recessive rod monochromacy or achromatopsia	IMAGE:174654	14	q32.33	KNS2	kinesin 2 60/70kDa	Hs.20107	Not cloned
recessive rod monochromacy or achromatopsia	IMAGE:110772	14	q32.33	C14orf2	chromosome 14 open reading frame 2|chromosome 14 open reading frame 2	Hs.109052	Not cloned
retinal dysplasia, primary	IMAGE:288997	X	p11.21	UBQLN2	ubiquilin 2|ubiquilin 2	Hs.4552	Not cloned
retinal dysplasia, primary	IMAGE:2316397	X	p11.21	MAGED2	melanoma antigen, family D, 2	Hs.376719	Not cloned
retinal dysplasia, primary	IMAGE:504859	X	p11.22		Transcribed sequences	Hs.444781	Not cloned
retinal dysplasia, primary	IMAGE:358736	X	p11.22	GSPT2	G1 to S phase transition 2|G1 to S phase transition 2	Hs.59523	Not cloned
retinal dysplasia, primary	IMAGE:811023	X	p11.22		Transcribed sequence	Hs.460679	Not cloned
retinal dysplasia, primary	IMAGE:380797	X	p11.23	RBM3	RNA binding motif protein 3|RNA binding motif protein 3	Hs.301404	Not cloned
retinal dysplasia, primary	IMAGE:179753	X	p11.23	SLC35A2	solute carrier family 35 (UDP-galactose transporter), member A2|solute carrier family 35 (UDP-galactose transporter), member A2	Hs.21899	Not cloned
retinal dysplasia, primary	IMAGE:2489899	X	p11.23	ELK1	ELK1, member of ETS oncogene family	Hs.181128	Not cloned
retinal dysplasia, primary	IMAGE:206992	X	p11.23		GRIP1 associated protein 1|GRIP1 associated protein 1	Hs.109929	Not cloned
retinal dysplasia, primary	IMAGE:77651	X	p11.23	HDAC6	histone deacetylase 6|histone deacetylase 6	Hs.6764	Not cloned
retinal dysplasia, primary	IMAGE:178950	X	p11.3	TIMP1	tissue inhibitor of metalloproteinase 1 (erythroid potentiating activity, collagenase inhibitor)	Hs.446641	Not cloned
retinal dysplasia, primary	IMAGE:2546005	X	p11.3	USP11	ubiquitin specific protease 11	Hs.171501	Not cloned
retinal dysplasia, primary	IMAGE:45099	X	p11.3	RGN	regucalcin (senescence marker protein-30)	Hs.77854	Not cloned
retinal dysplasia, primary	IMAGE:462953	X	p11.3	MAOB	monoamine oxidase B	Hs.82163	Not cloned
retinal dysplasia, primary	IMAGE:43933	X	p11.3	MAOA	monoamine oxidase A|monoamine oxidase A	Hs.183109	Not cloned
retinal dysplasia, primary	IMAGE:898262	X	p11.3	UBE1	ubiquitin-activating enzyme E1 (A1S9T and BN75 temperature sensitivity complementing)	Hs.406693	Not cloned
retinal dysplasia, primary	IMAGE:378022	X	p11.4	USP9X	ubiquitin specific protease 9, X-linked (fat facets-like, Drosophila)	Hs.77578	Not cloned
retinal dysplasia, primary	IMAGE:629994	X	p11.4		Transcribed sequences	Hs.86849	Not cloned
retinal dysplasia, primary	IMAGE:307471	X	p11.4	TM4SF2	transmembrane 4 superfamily member 2|transmembrane 4 superfamily member 2	Hs.439586	Not cloned
retinal dysplasia, primary	IMAGE:489606	X	p11.4	BCOR	BCL6 co-repressor|BCL6 co-repressor	Hs.186424	Not cloned
retinal dysplasia, primary	IMAGE:2556648	X	p11.4	DDX3X	DEAD (Asp-Glu-Ala-Asp) box polypeptide 3, X-linked	Hs.380774	Not cloned
retinitis pigmentosa, AD	IMAGE:321855	17	q22	COX11	target of myb1-like 1 (chicken)|COX11 homolog, cytochrome c oxidase assembly protein (yeast)	Hs.153504|Hs.436988	Not cloned
retinitis pigmentosa, AD	IMAGE:41684	17	q22	HLF	hepatic leukemia factor|hepatic leukemia factor	Hs.250692	Not cloned
retinitis pigmentosa, AR 2	IMAGE:1699796	16	q21				Not cloned
retinitis pigmentosa, AR 2	IMAGE:2556956	16	q21	GOT2	glutamic-oxaloacetic transaminase 2, mitochondrial (aspartate aminotransferase 2)	Hs.314658	Not cloned
retinitis pigmentosa, AR 2	IMAGE:773183	16	q21	GTL3	likely ortholog of mouse gene trap locus 3|likely ortholog of mouse gene trap locus 3	Hs.279818	Not cloned
retinitis pigmentosa, AR 2	IMAGE:795499	16	q21	NDRG4	NDRG family member 4|NDRG family member 4	Hs.322430	Not cloned
syndromic/systemic diseases with retinopathy, AD: cone-rod dystrophy1	IMAGE:325002	18	q21.1	MGC12909	hypothetical protein MGC12909|hypothetical protein MGC12909	Hs.33862	Not cloned
syndromic/systemic diseases with retinopathy, AD: cone-rod dystrophy1	IMAGE:629944	18	q21.1	MYO5B	myosin VB|myosin VB	Hs.512590	Not cloned
syndromic/systemic diseases with retinopathy, AD: cone-rod dystrophy1	IMAGE:28643	18	q21.1	DKFZP564D1378	hypothetical protein DKFZp564D1378	Hs.380822	Not cloned
syndromic/systemic diseases with retinopathy, AD: cone-rod dystrophy1	IMAGE:741429	18	q21.1	MAPK4	mitogen-activated protein kinase 4|mitogen-activated protein kinase 4	Hs.433728	Not cloned
syndromic/systemic diseases with retinopathy, AD: cone-rod dystrophy1	IMAGE:726488	18	q21.1	HSPC039	HSPC039 protein	Hs.406542	Not cloned
syndromic/systemic diseases with retinopathy, AD: cone-rod dystrophy1	IMAGE:815760	18	q21.1	FLJ20071	dymeclin|dymeclin	Hs.501125	Not cloned
syndromic/systemic diseases with retinopathy, AD: cone-rod dystrophy1	IMAGE:767844	18	q21.1	MADH2	MAD, mothers against decapentaplegic homolog 2 (Drosophila)|MAD, mothers against decapentaplegic homolog 2 (Drosophila)	Hs.110741	Not cloned
syndromic/systemic diseases with retinopathy, AD: cone-rod dystrophy1	IMAGE:141234	18	q21.1	RPL17	ribosomal protein L17|ribosomal protein L17	Hs.374588	Not cloned
syndromic/systemic diseases with retinopathy, AD: cone-rod dystrophy1	IMAGE:1715296	18	q21.1	MIZ1	Msx-interacting-zinc finger	Hs.441069	Not cloned
syndromic/systemic diseases with retinopathy, AD: cone-rod dystrophy1	IMAGE:287722	18	q21.2	TCF4	transcription factor 4|transcription factor 4	Hs.359289	Not cloned
syndromic/systemic diseases with retinopathy, AD: cone-rod dystrophy1	IMAGE:769673	18	q21.2	MBD2	methyl-CpG binding domain protein 2	Hs.25674	Not cloned
syndromic/systemic diseases with retinopathy, AR: posterior column ataxia with RP	IMAGE:267738	1	q31.1		chromosome 1 open reading frame 27	Hs.380971	Not cloned
syndromic/systemic diseases with retinopathy, AR: posterior column ataxia with RP	IMAGE:382517	1	q31.1				Not cloned
syndromic/systemic diseases with retinopathy, AR: posterior column ataxia with RP	IMAGE:754286	1	q31.2				Not cloned
syndromic/systemic diseases with retinopathy, AR: posterior column ataxia with RP	IMAGE:248485	1	q31.3	CRB1	crumbs homolog 1 (Drosophila)|crumbs homolog 1 (Drosophila)	Hs.444511	Not cloned
syndromic/systemic diseases with retinopathy, AR: posterior column ataxia with RP	IMAGE:84750	1	q31.3	FHR-3	complement factor H related 3|complement factor H related 3	Hs.2637	Not cloned
syndromic/systemic diseases with retinopathy, AR: posterior column ataxia with RP	IMAGE:813488	1	q32.1	TMEM9	transmembrane protein 9|transmembrane protein 9	Hs.181444	Not cloned
syndromic/systemic diseases with retinopathy, AR: posterior column ataxia with RP	IMAGE:461327	1	q32.1	PIK3C2B	phosphoinositide-3-kinase, class 2, beta polypeptide	Hs.343329	Not cloned
syndromic/systemic diseases with retinopathy, AR: posterior column ataxia with RP	IMAGE:502819	1	q32.1		CDNA clone IMAGE:4099512, partial cds|nuclear ubiquitous casein kinase and cyclin-dependent kinase substrate	Hs.118064|Hs.510265	Not cloned
syndromic/systemic diseases with retinopathy, AR: posterior column ataxia with RP	IMAGE:591095	1	q32.1	NUCKS	nuclear ubiquitous casein kinase and cyclin-dependent kinase substrate|nuclear ubiquitous casein kinase and cyclin-dependent kinase substrate	Hs.510265	Not cloned
syndromic/systemic diseases with retinopathy, AR: posterior column ataxia with RP	IMAGE:725677	1	q32.1	PCTK3	PCTAIRE protein kinase 3|PCTAIRE protein kinase 3	Hs.445402	Not cloned
syndromic/systemic diseases with retinopathy, AR: posterior column ataxia with RP	IMAGE:505433	1	q32.1	KIAA1078	KIAA1078 protein|KIAA1078 protein	Hs.23585	Not cloned
syndromic/systemic diseases with retinopathy, AR: posterior column ataxia with RP	IMAGE:810272	1	q32.1	PPP1R12B	protein phosphatase 1, regulatory (inhibitor) subunit 12B|protein phosphatase 1, regulatory (inhibitor) subunit 12B	Hs.269777	Not cloned
syndromic/systemic diseases with retinopathy, AR: posterior column ataxia with RP	IMAGE:1128243	1	q32.1		neurofascin|Transcribed sequences|Transcribed sequences	Hs.13349|Hs.497506	Not cloned
syndromic/systemic diseases with retinopathy, AR: posterior column ataxia with RP	IMAGE:770212	1	q32.1	CHI3L1	chitinase 3-like 1 (cartilage glycoprotein-39)|chitinase 3-like 1 (cartilage glycoprotein-39)	Hs.382202	Not cloned
syndromic/systemic diseases with retinopathy, AR: posterior column ataxia with RP	IMAGE:2108411	1	q32.1	JARID1B	Jumonji, AT rich interactive domain 1B (RBP2-like)	Hs.143323	Not cloned
syndromic/systemic diseases with retinopathy, AR: posterior column ataxia with RP	IMAGE:48530	1	q32.1		kinesin family member 21B|kinesin family member 21B	Hs.169182	Not cloned
syndromic/systemic diseases with retinopathy, AR: posterior column ataxia with RP	IMAGE:878550	1	q32.1	IPO9	importin 9	Hs.445587	Not cloned
syndromic/systemic diseases with retinopathy, AR: posterior column ataxia with RP	IMAGE:1932725	1	q32.1	ZNF281	zinc finger protein 281	Hs.59757	Not cloned
syndromic/systemic diseases with retinopathy, AR: posterior column ataxia with RP	IMAGE:1915824	1	q32.1	MDM4	Mdm4, transformed 3T3 cell double minute 4, p53 binding protein (mouse)	Hs.432374	Not cloned
syndromic/systemic diseases with retinopathy, AR: posterior column ataxia with RP	IMAGE:726743	1	q32.1				Not cloned
syndromic/systemic diseases with retinopathy, AR: posterior column ataxia with RP	IMAGE:454632	1	q32.1	HUCEP11	cerebral protein 11	Hs.6360	Not cloned
syndromic/systemic diseases with retinopathy, AR: posterior column ataxia with RP	IMAGE:840777	1	q32.1	NAV1	neuron navigator 1|neuron navigator 1	Hs.6298	Not cloned
syndromic/systemic diseases with retinopathy, AR: posterior column ataxia with RP	IMAGE:916151	1	q32.1	Prostein	prostein protein	Hs.278695	Not cloned
syndromic/systemic diseases with retinopathy, AR: posterior column ataxia with RP	IMAGE:399577	1	q32.1	PKP1	plakophilin 1 (ectodermal dysplasia/skin fragility syndrome)	Hs.313068	Not cloned
syndromic/systemic diseases with retinopathy, AR: posterior column ataxia with RP	IMAGE:201819	1	q32.1	ADIPOR1	adiponectin receptor 1|adiponectin receptor 1	Hs.5298	Not cloned
syndromic/systemic diseases with retinopathy, AR: posterior column ataxia with RP	IMAGE:839592	1	q32.1	ATP2B4	ATPase, Ca++ transporting, plasma membrane 4|ATPase, Ca++ transporting, plasma membrane 4	Hs.343522	Not cloned
syndromic/systemic diseases with retinopathy, AR: posterior column ataxia with RP	IMAGE:842840	1	q32.1	RBBP5	retinoblastoma binding protein 5|retinoblastoma binding protein 5	Hs.72984	Not cloned
syndromic/systemic diseases with retinopathy, AR: posterior column ataxia with RP	IMAGE:842847	1	q32.1	KIAA0663	KIAA0663 gene product|KIAA0663 gene product	Hs.17969	Not cloned
syndromic/systemic diseases with retinopathy, AR: posterior column ataxia with RP	IMAGE:291417	1	q32.1	DustyPK	dusty protein kinase|dusty protein kinase	Hs.6874	Not cloned
syndromic/systemic diseases with retinopathy, AR: posterior column ataxia with RP	IMAGE:796994	1	q32.2	MCP	membrane cofactor protein (CD46, trophoblast-lymphocyte cross-reactive antigen)|membrane cofactor protein (CD46, trophoblast-lymphocyte cross-reactive antigen)	Hs.83532	Not cloned
syndromic/systemic diseases with retinopathy, AR: posterior column ataxia with RP	IMAGE:153617	1	q32.2		CDNA FLJ41270 fis, clone BRAMY2036387|CDNA FLJ41270 fis, clone BRAMY2036387	Hs.445414	Not cloned
syndromic/systemic diseases with retinopathy, AR: posterior column ataxia with RP	IMAGE:53158	1	q32.2	PFKFB2	6-phosphofructo-2-kinase/fructose-2,6-biphosphatase 2|6-phosphofructo-2-kinase/fructose-2,6-biphosphatase 2	Hs.282702	Not cloned
syndromic/systemic diseases with retinopathy, AR: posterior column ataxia with RP	IMAGE:45623	1	q32.3	SMYD2	SET and MYND domain containing 2	Hs.66170	Not cloned
syndromic/systemic diseases with retinopathy, AR: posterior column ataxia with RP	IMAGE:858680	1	q32.3	FLJ10876	hypothetical protein FLJ10876	Hs.125478	Not cloned
syndromic/systemic diseases with retinopathy, AR: posterior column ataxia with RP	IMAGE:220293	1	q32.3	PROX1	prospero-related homeobox 1|prospero-related homeobox 1	Hs.159437	Not cloned
syndromic/systemic diseases with retinopathy, AR: posterior column ataxia with RP	IMAGE:392544	1	q32.3	C1orf36	chromosome 1 open reading frame 36	Hs.120090	Not cloned
syndromic/systemic diseases with retinopathy, AR: posterior column ataxia with RP	IMAGE:767761	1	q32.3	DKFZP434B168	DKFZP434B168 protein|DKFZP434B168 protein	Hs.385548	Not cloned
syndromic/systemic diseases with retinopathy, AR: posterior column ataxia with RP	IMAGE:841208	1	q32.3	PPP2R5A	protein phosphatase 2, regulatory subunit B (B56), alpha isoform	Hs.155079	Not cloned
syndromic/systemic diseases with retinopathy, AR: posterior column ataxia with RP	IMAGE:51448	1	q32.3	ATF3	activating transcription factor 3	Hs.460	Not cloned
syndromic/systemic diseases with retinopathy, AR: retardation, spastisity, retinal degeneration	IMAGE:811562	15	q24.1		neogenin homolog 1 (chicken)|LOC400390 (LOC388134), mRNA	Hs.388613|Hs.513016	Not cloned
syndromic/systemic diseases with retinopathy, AR: retardation, spastisity, retinal degeneration	IMAGE:810998	15	q24.1	DKFZP434C131	DKFZP434C131 protein|DKFZP434C131 protein	Hs.7978	Not cloned
syndromic/systemic diseases with retinopathy, AR: retardation, spastisity, retinal degeneration	IMAGE:432008	15	q24.1				Not cloned
syndromic/systemic diseases with retinopathy, AR: retardation, spastisity, retinal degeneration	IMAGE:824068	15	q24.1	COX5A	cytochrome c oxidase subunit Va|cytochrome c oxidase subunit Va	Hs.401903	Not cloned
syndromic/systemic diseases with retinopathy, AR: retardation, spastisity, retinal degeneration	IMAGE:39973	15	q24.1				Not cloned
syndromic/systemic diseases with retinopathy, AR: retardation, spastisity, retinal degeneration	IMAGE:838500	15	q24.1	LMAN1L	lectin, mannose-binding, 1 like|lectin, mannose-binding, 1 like	Hs.187694	Not cloned
syndromic/systemic diseases with retinopathy, AR: retardation, spastisity, retinal degeneration	IMAGE:626300	15	q24.1	ARIH1	ariadne homolog, ubiquitin-conjugating enzyme E2 binding protein, 1 (Drosophila)|ariadne homolog, ubiquitin-conjugating enzyme E2 binding protein, 1 (Drosophila)	Hs.181461	Not cloned
[truncated: 1,615 more rows]
